# Supplementary material for: The organization of leukotriene biosynthesis on the nuclear envelope revealed by single molecule localization microscopy and computational analyses
Source: PLoS One. 2019 Feb 8;14(2):e0211943. doi: 10.1371/journal.pone.0211943 (PMC6368329; doi:10.1371/journal.pone.0211943)
Supplement: S1 Data — (XLSX) [file pone.0211943.s006.xlsx]

## Sheet: NT 1
Cluster ID	Founding Channel	Original Cluster ID	Area (nm^2)	Ch1 Point Count	Ch2 Point Count	Ch1 Interacting Point Count	Ch2 Interacting Point Count	Ch1 Relative Density	Ch2 Relative Density
1	1	10	1047.4	6	1	0	0	925.19	0.554655
2	1	11	4250.67	15	0	0	0	1665.34	0
3	1	13	1235.21	6	0	0	0	1177.51	0
4	1	19	1183.87	6	0	1	0	1093.41	0
5	1	23	460.044	5	0	0	0	1160.69	0
6	1	25	350.726	5	0	0	0	1261.62	0
7	1	28	185.197	5	0	0	0	1261.62	0
8	2	16	1846.87	0	11	0	0	0	1315.24
9	2	18	1401.29	0	10	0	0	0	942.833
10	2	30	1770.43	0	11	0	0	0	1374.35
11	2	31	3086.16	0	16	0	1	0	914.385
12	2	34	2776.49	0	16	0	1	0	1381.74
13	2	39	2707.18	0	29	0	1	0	1945.08
14	2	43	5806.17	0	25	0	4	0	1189.92
15	2	46	1756.39	0	17	0	0	0	1807.26
16	2	47	6335.15	0	21	0	0	0	781.823
17	2	48	4413.18	0	19	0	1	0	829.898
18	2	50	5318.01	0	30	0	0	0	2351.66
19	2	52	4323.18	0	21	0	2	0	1401.09
20	2	53	3475.21	0	18	0	0	0	848.911
21	2	54	6350.74	0	33	0	1	0	1837.39
22	2	58	5742.02	0	47	0	0	0	2666.63
23	2	60	5519.09	0	45	0	0	0	3233.09
24	2	67	2970.85	0	16	0	1	0	975.344
25	2	68	2783.1	0	45	0	0	0	6368.64

## Sheet: NT 2
Cluster ID	Founding Channel	Original Cluster ID	Area (nm^2)	Ch1 Point Count	Ch2 Point Count	Ch1 Interacting Point Count	Ch2 Interacting Point Count	Ch1 Relative Density	Ch2 Relative Density
1	1	4	1466.81	6	0	0	0	532.377	0
2	1	6	1143.89	7	2	0	2	560.033	1.0552
3	1	8	2450.66	10	0	0	0	667.891	0
4	1	9	1220.54	6	0	1	0	532.377	0
5	1	11	3304.86	18	0	0	0	967.958	0
6	1	13	977.637	7	0	1	0	725.968	0
7	1	15	440.151	5	0	0	0	551.736	0
8	1	16	10163	441	0	7	0	41013.4	0
9	2	29	3387.26	0	20	0	1	0	845.951
10	2	30	1736.17	0	12	0	0	0	925.258
11	2	32	1669.42	0	10	0	0	0	819.515
12	2	34	1698.36	0	17	0	0	0	1547.28
13	2	35	2373.61	0	18	0	0	0	1248.36
14	2	44	5410.3	0	26	0	1	0	1118.44
15	2	46	2026.1	0	12	0	0	0	704.959
16	2	52	3796.66	0	27	0	0	0	1698.75
17	2	55	4675.88	0	29	0	0	0	1563.37
18	2	57	5869.3	0	38	0	0	0	1370.5
19	2	59	2013.81	0	12	0	0	0	1057.44
20	2	61	4315.31	0	31	0	0	0	1471.03
21	2	64	5923.03	0	58	0	1	0	3833.21
22	2	65	1839.3	0	19	0	1	0	1843.56
23	2	67	776.797	0	12	0	0	0	1409.92
24	2	68	2360.54	0	16	0	1	0	1073.96

## Sheet: NT 3
Cluster ID	Founding Channel	Original Cluster ID	Area (nm^2)	Ch1 Point Count	Ch2 Point Count	Ch1 Interacting Point Count	Ch2 Interacting Point Count	Ch1 Relative Density	Ch2 Relative Density
1	1	5	904.135	5	0	0	0	1026.34	0
2	1	7	3503.61	12	0	1	0	2166.72	0
3	1	16	387.58	5	0	0	0	1710.57	0
4	1	19	6589.34	34	6	1	6	3038.78	3.68797
5	1	20	299.756	5	0	0	0	1710.57	0
6	2	31	2692.15	0	10	0	0	0	897.266
7	2	32	5474.15	0	22	0	0	0	1352.34
8	2	35	3549	0	14	0	1	0	1248.08
9	2	36	2593.66	0	18	0	1	0	2439.93
10	2	38	3635.61	0	21	0	2	0	2709.79
11	2	39	3433.05	0	15	0	0	0	1400.99
12	2	42	5976.31	0	29	0	0	0	2108.82
13	2	44	5626.5	0	31	0	0	0	2688.75
14	2	45	3652.79	0	30	0	0	0	3321.46
15	2	46	6838.97	0	40	0	1	0	2585.54
16	2	47	3120.56	0	38	0	0	0	3690.97
17	2	48	2181.61	0	15	0	0	0	2408.45
18	2	51	2779.43	0	25	0	0	0	3201.82
19	2	52	390.106	0	15	0	0	0	3541.84

## Sheet: NT 4
Cluster ID	Founding Channel	Original Cluster ID	Area (nm^2)	Ch1 Point Count	Ch2 Point Count	Ch1 Interacting Point Count	Ch2 Interacting Point Count	Ch1 Relative Density	Ch2 Relative Density
1	1	6	1401.18	6	0	1	0	1065.64	0
2	1	7	4529.43	13	0	0	0	1338.89	0
3	1	9	2249.11	9	0	0	0	1381.39	0
4	1	12	4399.67	22	1	1	0	2228.17	3.89611
5	1	13	4422.87	34	0	1	0	5432.7	0
6	1	14	907.865	7	0	0	0	1877.56	0
7	1	15	1214.14	11	0	3	0	2680.26	0
8	1	16	945.167	6	0	0	0	1539.26	0
9	1	17	549.168	6	0	0	0	2012.88	0
10	1	18	549.347	5	0	0	0	1491.9	0
11	1	19	633.318	8	0	2	0	2486.5	0
12	1	22	1743.59	13	0	0	0	3743.42	0
13	1	24	365.845	5	1	0	0	1776.07	0.100268
14	1	25	900.863	12	0	0	0	3433.74	0
15	1	30	1463.8	6	0	1	0	1065.64	0
16	1	31	176.345	5	0	0	0	1776.07	0
17	1	33	3239.6	19	1	0	0	4767.36	0.923894
18	1	34	1049.5	5	0	0	0	1349.82	0
19	1	35	4019.61	20	1	1	0	2486.5	3.03668
20	1	36	727.108	5	0	0	0	1633.99	0
21	1	38	201.686	5	0	1	0	1776.07	0
22	2	7	2195.03	0	11	0	0	0	101.344
23	2	8	2938.28	0	13	0	0	0	77.3182
24	2	12	3619.53	0	20	0	1	0	91.376
25	2	31	2921.31	0	17	0	0	0	112.876
26	2	37	4152.12	0	13	0	0	0	82.9413
27	2	46	3233.85	0	13	0	0	0	136.361
28	2	53	6296.15	0	37	0	0	0	135.829
29	2	56	3704.76	2	16	2	0	398142	116.504
30	2	67	1536.76	0	10	0	0	0	87.721
31	2	70	5014.58	0	27	0	0	0	119.804
32	2	74	5874.89	0	45	0	1	0	188.032
33	2	77	8205.05	0	52	0	0	0	160.259
34	2	81	1834.99	0	11	0	0	0	114.635
35	2	94	2591.9	0	14	0	0	0	122.705
36	2	95	13507.6	0	63	0	1	0	169.698
37	2	98	9011.64	0	40	0	4	0	123.358
38	2	99	2558.32	0	10	0	0	0	73.1008
39	2	105	3298.52	0	18	0	0	0	95.4372
40	2	106	11107.9	0	60	0	0	0	160.822
41	2	107	3687.93	0	25	0	0	0	155.705
42	2	117	2118.98	0	10	0	0	0	95.0311
43	2	122	5328.36	0	24	0	0	0	134.018
44	2	125	3537.77	0	13	0	0	0	63.2603
45	2	130	4257.54	0	12	0	0	0	60.9173
46	2	131	12193.4	0	54	0	0	0	111.005
47	2	132	4272.74	0	24	0	0	0	143.156
48	2	139	4169.74	0	18	0	0	0	75.1314
49	2	142	4522.16	0	20	0	0	0	122.444
50	2	143	7168.11	0	78	0	0	0	464.846
51	2	147	15900.8	0	82	0	1	0	139.07
52	2	153	3659.5	0	29	0	0	0	382.519
53	2	155	2557.85	0	12	0	0	0	63.9632
54	2	159	2895.16	0	10	0	0	0	73.1008
55	2	160	1138.33	0	15	0	0	0	237.578
56	2	164	11208	0	58	0	0	0	134.228
57	2	171	15962.8	0	102	0	0	0	246.178
58	2	177	19243.5	0	92	0	0	0	127.529
59	2	178	2871.61	0	13	0	0	0	85.7529
60	2	179	17849	0	120	0	0	0	216.257
61	2	180	11678.5	0	43	0	0	0	111.776
62	2	185	3038.16	0	13	0	0	0	127.926
63	2	194	22376.1	0	161	0	0	0	241.437
64	2	198	4933.76	0	18	0	0	0	69.0397
65	2	199	4802.33	0	21	0	0	0	91.376
66	2	207	7037.86	0	28	0	0	0	84.8492
67	2	208	15717.2	0	94	0	0	0	206.86
68	2	210	5774.47	0	27	0	0	0	114.389
69	2	212	1912.19	0	11	0	0	0	84.7305
70	2	213	8004	0	32	0	0	0	109.651
71	2	221	7166.71	0	42	0	0	0	124.445
72	2	223	16245.8	0	90	0	0	0	219.709
73	2	224	15003.2	0	252	0	0	0	910.424
74	2	228	6475.99	0	27	0	0	0	87.3149
75	2	232	1705.61	0	17	0	0	0	151.577
76	2	234	6246.27	0	21	0	0	0	68.7496
77	2	238	15384.4	0	71	0	0	0	149.033
78	2	241	13387.2	0	74	0	0	0	183.246
79	2	242	2366.31	0	21	0	0	0	244.54
80	2	244	4147.41	0	13	0	0	0	63.2603
81	2	247	5107	0	24	0	0	0	141.633
82	2	250	14058.8	0	143	0	0	0	507.233
83	2	252	2005.87	0	11	0	0	0	84.7305
84	2	257	1117.65	0	10	0	0	0	131.581
85	2	259	9659.06	0	74	0	0	0	213.375
86	2	261	6736.73	0	42	0	0	0	193.195
87	2	262	19369.4	0	181	0	1	0	412.252
88	2	265	1541.55	0	11	0	0	0	101.344
89	2	267	5707.29	0	21	0	0	0	100.078
90	2	277	4487.38	0	30	0	0	0	210.774
91	2	278	3901.9	0	19	0	0	0	164.477
92	2	279	20139	0	174	0	0	0	381.469
93	2	282	2245.15	0	11	0	0	0	88.0533
94	2	283	1652.06	0	34	0	0	0	387.004
95	2	286	30275.8	0	226	0	0	0	312.619
96	2	287	32444.6	0	192	0	0	0	197.981
97	2	289	12229	0	208	0	0	0	1517.37
98	2	290	4851.38	0	16	0	0	0	66.2476
99	2	291	8834.65	0	40	0	0	0	130.668
100	2	293	8356.92	0	42	0	0	0	155.774
101	2	295	1126.13	0	11	0	0	0	127.926
102	2	296	6643.47	0	29	0	0	0	101.459
103	2	298	4450.54	0	23	0	0	0	99.3218
104	2	301	6199.28	0	30	0	0	0	125.49
105	2	302	2985.74	0	16	0	0	0	134.78
106	2	303	5799.16	1	29	0	0	580088	238.838
107	2	307	1626.82	0	11	0	0	0	141.217
108	2	309	22301.1	0	278	0	0	0	632.927
109	2	313	2353.17	0	15	0	0	0	130.363
110	2	319	32206.5	0	324	0	0	0	482.375
111	2	320	1915.21	0	15	0	0	0	196.154
112	2	322	4320.25	0	26	0	0	0	178.535
113	2	323	5634.58	0	54	0	0	0	349.259
114	2	327	6893.55	0	35	0	0	0	113.306
115	2	332	1445.07	0	10	0	0	0	138.892
116	2	338	1119.33	0	21	0	0	0	352.45
117	2	339	6224.39	0	27	0	3	0	122.512
118	2	341	1971.48	0	11	0	0	0	84.7305
119	2	348	3364.52	0	10	0	0	0	58.4807
120	2	349	4749.44	0	22	0	0	0	131.249
121	2	353	6420.55	1	28	0	0	695189	140.98
122	2	356	9978.66	0	73	0	0	0	274.128
123	2	359	17704.6	0	157	0	1	0	422.658
124	2	361	4359.73	0	30	0	0	0	169.35
125	2	363	2700.7	0	10	0	0	0	69.4458
126	2	366	2582.28	0	14	0	0	0	138.369
127	2	369	3437.45	0	12	0	0	0	79.1926
128	2	372	1932.66	0	38	0	0	0	614.624
129	2	373	1739.48	0	29	0	0	0	393.862
130	2	375	3964.58	0	23	0	0	0	137.461
131	2	377	1727.64	0	11	0	0	0	98.0215
132	2	378	6392	0	24	0	0	0	79.1926
133	2	383	7811.56	0	67	0	0	0	288.312
134	2	386	4178.32	0	18	0	0	0	115.743
135	2	390	1420.03	0	16	0	0	0	223.871
136	2	392	35056.6	0	186	0	1	0	246.42
137	2	393	1821.54	0	16	0	0	0	191.89
138	2	394	1721.03	0	10	0	0	0	116.961
139	2	402	8007.32	0	36	0	0	0	139.095
140	2	404	4657.81	0	17	0	0	0	121.476
141	2	405	1632.69	0	10	0	0	0	120.616
142	2	406	3568.42	0	16	0	0	0	91.376
143	2	407	34987.4	1	289	0	2	8.28115e+06	449.924
144	2	411	695.077	0	11	0	0	0	177.768
145	2	418	3539.58	0	16	0	0	0	182.752
146	2	422	59.8676	0	10	0	0	0	182.752
147	2	425	10628.8	0	106	0	0	0	346.194
148	2	427	1453.17	0	10	0	0	0	116.961
149	2	430	477.065	0	11	0	0	0	191.059
150	2	431	731.078	0	22	0	0	0	362.181
151	2	433	3289.87	0	28	0	0	0	402.054
152	2	434	28504.9	0	242	0	0	0	314.756
153	2	436	1455.6	0	16	0	0	0	148.486
154	2	439	3021.76	0	16	0	0	0	130.211
155	2	443	1555.1	0	11	0	0	0	141.217
156	2	444	13310.1	0	85	0	0	0	236.288
157	2	447	4406.47	0	21	0	0	0	117.483
158	2	461	5490.98	0	28	0	0	0	174.92
159	2	463	802.007	0	14	0	0	0	240.188
160	2	464	18519	0	95	0	1	0	157.167
161	2	468	4888.03	0	171	0	0	0	2608.22
162	2	469	4108.86	0	17	0	0	0	130.076
163	2	470	7034.4	0	36	0	0	0	212.195
164	2	472	292.787	0	15	0	0	0	274.128
165	2	478	1267.93	0	12	0	0	0	158.385
166	2	479	2713.55	0	22	0	0	0	274.128
167	2	483	860.055	0	22	0	0	0	367.165
168	2	485	14711	2	84	0	0	1.35021e+06	199.287
169	2	487	2563.08	0	13	0	1	0	119.492
170	2	488	6565.6	0	83	0	0	0	562.128
171	2	490	2035.79	0	12	0	0	0	127.926
172	2	494	545.079	0	17	0	0	0	308.528
173	2	495	1656.88	0	15	0	0	0	159.603
174	2	502	1147.37	0	32	0	0	0	536.834
175	2	508	23403.7	0	675	0	0	0	2125.15
176	2	511	28947.3	0	627	0	3	0	2229.95

## Sheet: NT 5
Cluster ID	Founding Channel	Original Cluster ID	Area (nm^2)	Ch1 Point Count	Ch2 Point Count	Ch1 Interacting Point Count	Ch2 Interacting Point Count	Ch1 Relative Density	Ch2 Relative Density
1	1	4	743.439	5	0	0	0	1398.89	0
2	1	6	1448.08	7	0	0	0	1284.69	0
3	1	7	3128.76	14	2	1	0	1475.02	1.3751
4	1	8	2702.36	14	7	1	0	2046	1.28177
5	1	9	964.342	6	0	1	0	1110.23	0
6	1	11	1685.31	6	0	2	0	999.207	0
7	1	12	506.572	6	0	0	0	1998.41	0
8	1	18	345.615	5	0	0	0	1532.12	0
9	1	19	537.003	9	1	0	0	2997.62	0.178254
10	2	7	4723.64	0	19	0	0	0	103.238
11	2	15	3109.29	0	11	0	0	0	68.1388
12	2	20	8701.7	0	43	0	0	0	108.665
13	2	21	2808.16	0	15	0	0	0	115.884
14	2	34	2154.96	0	11	0	0	0	82.6364
15	2	39	8591.9	0	51	0	0	0	206.065
16	2	40	7990.09	0	26	0	0	0	79.7368
17	2	43	3491.53	0	15	0	0	0	66.9789
18	2	56	2416.21	0	10	0	0	0	60.6
19	2	57	9785.75	0	54	0	0	0	147.07
20	2	60	7033.49	0	82	0	0	0	291.72
21	2	64	7971.21	0	49	0	0	0	179.977
22	2	67	1646.71	0	10	0	0	0	82.9263
23	2	81	3064.03	0	11	0	0	0	82.6364
24	2	84	15295.2	0	116	0	0	0	204.291
25	2	88	9090.14	0	39	0	0	0	121.445
26	2	92	6740.2	0	23	0	0	0	72.8032
27	2	93	7230.12	0	37	0	1	0	120.252
28	2	95	12696.3	0	80	0	0	0	264.328
29	2	98	5172.78	0	25	0	0	0	93.7705
30	2	99	12544.2	0	68	0	0	0	143.526
31	2	105	5500.74	0	22	0	0	0	71.0383
32	2	111	11458.8	0	47	0	0	0	98.0593
33	2	112	3491.3	0	13	0	0	0	60.1093
34	2	117	10560.6	0	35	0	0	0	81.5594
35	2	122	10502.2	0	50	0	0	0	120.562
36	2	123	6668	0	21	0	0	0	70.6241
37	2	124	5113.84	0	16	0	0	0	79.7368
38	2	128	2086.61	0	11	0	0	0	73.9378
39	2	131	7319.78	0	36	0	0	0	157.702
40	2	136	12715.8	0	84	0	0	0	196.304
41	2	139	6857.38	0	63	0	0	0	360.714
42	2	142	2204.88	0	11	0	0	0	68.1388
43	2	144	7677.59	0	58	0	0	0	252.408
44	2	147	1223.48	0	10	0	0	0	140.337
45	2	155	10250.1	0	47	0	0	0	127.24
46	2	156	4100.28	0	17	0	0	0	68.4799
47	2	159	8287.53	0	37	0	0	0	93.5292
48	2	160	16572.1	0	104	0	1	0	179.101
49	2	167	17815.5	0	91	0	0	0	146.681
50	2	171	11247.7	0	129	0	0	0	430.579
51	2	174	1404.59	0	18	0	0	0	207.316
52	2	177	4144.1	0	18	0	0	0	99.2281
53	2	179	7163.38	0	34	0	0	0	89.1176
54	2	180	2883.88	0	13	0	0	0	82.1903
55	2	182	32856.2	0	287	0	0	0	279.551
56	2	183	16091.9	0	69	0	0	0	107.009
57	2	184	2734.57	0	11	0	0	0	85.5359
58	2	185	12452	0	50	0	0	0	110.994
59	2	187	4845	0	38	0	0	0	190.529
60	2	189	15637.4	0	107	0	0	0	279.75
61	2	195	3269.76	0	17	0	0	0	167.916
62	2	198	5483.1	14	19	14	0	463496	73.0222
63	2	199	9201.8	0	48	0	0	0	120.27
64	2	200	1302.83	0	11	0	0	0	143.526
65	2	201	2779.2	0	16	0	0	0	71.7632
66	2	204	4993.52	0	46	0	0	0	221.183
67	2	205	29340.6	0	424	0	0	0	731.774
68	2	206	10198.3	0	47	0	0	0	158.456
69	2	210	2171.63	0	23	0	0	0	208.703
70	2	211	2740.49	1	21	0	0	239369	214.91
71	2	213	3254.72	0	21	0	0	0	129.857
72	2	214	1058.35	0	10	0	0	0	108.442
73	2	215	1959.99	0	12	0	0	0	122.263
74	2	216	1829.7	0	14	0	0	0	138.97
75	2	218	3550.79	0	11	0	0	0	62.3397
76	2	222	2273.23	0	43	0	0	0	541.098
77	2	225	18649.4	0	160	0	0	0	248.978
78	2	229	20616	0	95	0	0	0	105.253
79	2	239	2268.62	0	12	0	0	0	71.7632
80	2	242	2753.61	0	15	0	0	0	132.895
81	2	243	2144.69	0	18	0	0	0	161.246
82	2	245	3460.33	0	19	0	0	0	123.382
83	2	246	26797	0	328	0	0	0	735.135
84	2	247	5980.47	1	24	1	0	781896	90.3684
85	2	248	1394.79	0	24	0	0	0	330.908
86	2	254	7552.39	0	33	0	0	0	129.029
87	2	257	18934.7	0	107	0	0	0	146.209
88	2	259	2484.77	0	11	0	0	0	50.7416
89	2	260	4163.64	0	34	0	0	0	269.229
90	2	268	7588.42	0	49	0	0	0	315.367
91	2	270	47540.4	0	526	0	0	0	593.873
92	2	272	630.85	0	10	0	0	0	156.284
93	2	273	2521.91	0	22	0	0	0	120.33
94	2	276	1886.03	0	10	0	0	0	124.389
95	2	277	784.722	0	11	0	0	0	166.722
96	2	280	36919.5	0	270	0	0	0	227.752
97	2	281	851.39	0	16	0	0	0	233.23
98	2	282	1543.52	0	13	0	0	0	128.806
99	2	283	4111.32	0	24	0	0	0	171.434
100	2	285	14610.1	0	110	0	0	0	388.536
101	2	288	2538.2	0	19	0	0	0	165.349
102	2	291	9036.2	2	37	2	0	577541	131.458
103	2	292	15521.1	2	75	2	0	1.08378e+06	146.503
104	2	295	5765.29	0	37	0	0	0	216.798
105	2	296	1481.99	0	31	0	0	0	348.27
106	2	302	293.004	0	16	0	0	0	255.158
107	2	308	1475.61	0	33	0	0	0	407.383
108	2	310	2216.06	0	40	0	0	0	448.121
109	2	318	24086.7	0	235	0	0	0	406.285
110	2	319	3820.53	0	18	0	0	0	104.544
111	2	320	580.457	0	25	0	0	0	396.133
112	2	321	1243.54	0	10	0	0	0	111.632
113	2	322	3413.33	0	17	0	0	0	179.173
114	2	324	3172.66	2	20	2	0	286988	173.826
115	2	329	271.189	0	12	0	0	0	191.368
116	2	332	25621.4	0	453	0	0	0	1667.36
117	2	335	1865.06	0	14	0	0	0	150.361
118	2	336	2954.38	0	44	0	0	0	414.632
119	2	337	1225.81	0	13	0	0	0	158.247
120	2	339	2550.72	0	43	0	0	0	568.542
121	2	318	953.752	0	17	0	0	0	278.636
122	2	319	677.539	0	12	0	1	0	187.829
123	2	320	2632.53	0	14	0	0	0	148.419
124	2	322	20630.9	0	152	0	0	0	217.795

## Sheet: NT 6
Cluster ID	Founding Channel	Original Cluster ID	Area (nm^2)	Ch1 Point Count	Ch2 Point Count	Ch1 Interacting Point Count	Ch2 Interacting Point Count	Ch1 Relative Density	Ch2 Relative Density
1	1	12	2590.2	11	0	2	0	658.727	0
2	1	25	1368.5	6	0	0	0	396.547	0
3	1	27	1766.88	8	0	0	0	405.559	0
4	1	29	2679.41	13	0	0	0	407.639	0
5	1	33	928.581	5	0	0	0	324.448	0
6	1	34	1726.17	9	2	3	0	468.646	1.36077
7	1	39	6261.18	25	0	0	0	506.138	0
8	1	42	1067.97	5	0	0	0	324.448	0
9	1	44	5995.5	30	3	2	3	922.873	3.42767
10	1	45	2546.01	10	0	3	0	346.077	0
11	1	46	1651.52	5	0	0	0	324.448	0
12	1	47	8073.41	39	0	4	0	590.661	0
13	1	53	5625.56	23	2	1	0	672.406	3.2199
14	1	54	6208.63	24	27	2	0	594.82	4.95114
15	1	55	4836.66	23	0	5	0	813.47	0
16	1	60	5533.28	26	0	1	0	757.044	0
17	1	61	1394.2	8	0	0	0	513.709	0
18	1	62	6496.69	31	0	0	0	812.863	0
19	1	66	1082.35	9	0	2	0	733.011	0
20	1	67	1906.37	7	0	0	0	355.347	0
21	1	70	842.191	6	0	2	0	468.646	0
22	1	72	1258.96	7	0	2	0	571.646	0
23	1	73	14849.9	59	3	6	3	628.732	9.86761
24	1	76	1620.56	7	0	2	0	448.047	0
25	1	77	14051.2	118	1	14	0	2133.65	9.67025
26	1	80	1148.94	12	0	4	0	901.243	0
27	1	83	847.34	5	0	2	0	281.188	0
28	1	84	1627.56	7	1	1	0	417.147	0.971641
29	1	85	767.677	5	0	1	0	410.967	0
30	1	86	2117.74	9	0	0	0	660.912	0
31	1	89	2199.73	10	0	1	0	605.635	0
32	1	90	1578.16	8	0	2	0	567.783	0
33	1	91	3008.25	19	0	2	0	1189.64	0
34	1	92	434.776	6	0	1	0	648.895	0
35	1	93	1492.48	6	0	2	0	324.448	0
36	1	95	467.437	9	0	0	0	949.309	0
37	1	98	2745.36	11	0	1	0	442.428	0
38	1	102	697.984	8	0	2	0	648.895	0
39	1	103	555.306	7	0	0	0	602.545	0
40	1	105	1599.74	7	0	1	0	417.147	0
41	1	106	1072.37	7	0	2	0	602.545	0
42	1	107	4166.83	38	1	5	0	2100.37	2.2409
43	1	108	261.234	6	0	1	0	648.895	0
44	1	109	3053.86	14	0	1	0	571.646	0
45	1	111	1551.74	11	0	3	0	855.362	0
46	1	112	793.584	5	0	1	0	410.967	0
47	1	117	694.57	5	1	1	1	497.486	0.29762
48	1	118	1036.8	5	0	0	0	410.967	0
49	2	7	5118.52	0	24	0	3	0	133.757
50	2	24	4014.21	0	23	0	2	0	167.246
51	2	25	4366.13	4	23	4	1	316273	155.214
52	2	34	3465.78	0	17	0	1	0	161.159
53	2	35	3382.73	0	18	0	2	0	218.315
54	2	40	4643.93	0	18	0	0	0	141.444
55	2	48	3010.66	0	10	0	3	0	94.0909
56	2	58	4711.78	0	21	0	2	0	177.903
57	2	61	1797.59	0	11	0	3	0	173.59
58	2	62	5348.21	0	18	0	1	0	126.069
59	2	67	4873.79	0	29	0	2	0	308.229
60	2	68	4946.87	0	24	0	3	0	191.41
61	2	69	5071.06	0	18	0	2	0	107.62
62	2	92	20798.1	1	88	1	11	3.32417e+06	198.748
63	2	99	7477.78	0	40	0	3	0	166.043
64	2	100	15391.4	0	84	0	9	0	256.312
65	2	114	2362.05	0	10	0	0	0	99.6256
66	2	120	4703.03	1	33	0	2	364147	455.359
67	2	122	8673.26	0	47	0	3	0	225.512
68	2	131	6902.32	0	26	0	0	0	149.013
69	2	147	7444.91	0	44	0	5	0	281.769
70	2	148	6713.98	0	64	0	1	0	452.293
71	2	149	5504.42	0	35	0	1	0	223.762
72	2	154	4056.28	0	14	0	1	0	83.0213
73	2	157	24848.9	0	143	0	8	0	316.41
74	2	162	9963.18	1	68	1	3	1.32926e+06	396.386
75	2	164	3975.31	0	15	0	0	0	160.508
76	2	170	5462.14	0	32	0	1	0	188.528
77	2	172	11491.8	1	62	1	3	1.57678e+06	257.098
78	2	174	4262.96	0	16	0	0	0	103.777
79	2	175	3995.8	0	15	0	0	0	145.749
80	2	176	9213.86	0	49	0	0	0	211.789
81	2	179	12196	0	56	0	0	0	188.775
82	2	183	2229.55	0	24	0	0	0	424.331
83	2	184	3165.75	0	22	0	0	0	239.001
84	2	185	2436.34	0	12	0	0	0	147.593
85	2	187	10226.9	0	59	0	0	0	292.216
86	2	188	6962.54	2	48	2	0	531705	307.871
87	2	193	13155	0	61	0	0	0	209.141
88	2	194	11788.9	1	89	0	6	1.28928e+06	497.817
89	2	196	23373.7	0	179	0	4	0	459.014
90	2	203	2574.69	0	11	0	0	0	118.243
91	2	204	2527.18	0	14	0	0	0	181.856
92	2	205	28613.8	0	346	0	7	0	1115.75
93	2	214	25247.6	0	209	0	0	0	477.604
94	2	217	5718.04	0	17	0	0	0	112.323
95	2	218	6446.21	0	25	0	0	0	167.15
96	2	219	3065.29	0	11	0	0	0	163.527
97	2	220	15752.6	1	123	0	0	2.35142e+06	550.551
98	2	222	4539.06	0	26	0	0	0	257.579
99	2	226	12979.7	0	61	0	0	0	210.049
100	2	227	1335.44	0	13	0	0	0	244.807
101	2	228	19367.4	0	119	0	0	0	330.923
102	2	229	13197.2	0	59	0	0	0	244.374
103	2	234	21160	1	170	1	4	4.17623e+06	435.292
104	2	242	22526.8	0	185	0	0	0	519.519
105	2	244	2973.56	0	43	0	0	0	752.341
106	2	246	4557.59	0	17	0	0	0	125.346
107	2	247	2119.81	0	12	0	0	0	249.064
108	2	248	2489.69	0	11	0	0	0	123.274
109	2	252	2777.73	0	32	0	0	0	631.308
110	2	253	3130.56	1	22	0	0	280113	332.085
111	2	254	16649	4	121	4	0	1.36899e+06	373.939
112	2	256	16459.2	0	64	0	0	0	174.691
113	2	257	16590.6	0	175	0	0	0	559.959
114	2	258	9001.69	0	42	0	0	0	209.53
115	2	260	12771	0	70	0	2	0	353.434
116	2	261	10795.6	2	186	0	0	553350	1761.3
117	2	262	3882.6	0	22	0	0	0	261.643
118	2	266	20061.5	0	168	0	0	0	640.121
119	2	267	3244.04	0	30	0	0	0	575.615
120	2	268	2846.07	0	17	0	0	0	307.667
121	2	275	1417.48	0	17	0	0	0	232.785
122	2	277	11186.8	0	66	0	0	0	288.478
123	2	280	2559.68	0	28	0	0	0	646.38
124	2	282	36423.8	27	489	27	0	2.74657e+06	1631.85
125	2	284	2382.61	0	14	0	0	0	201.623
126	2	287	6280.12	1	396	0	0	672270	5234.96
127	2	291	5426.92	0	33	0	4	0	222.229
128	2	296	492.41	0	14	0	0	0	379.526
129	2	298	1341.95	0	15	0	0	0	285.962
130	2	299	2307.99	0	17	0	0	0	349.992
131	2	304	2024.42	0	22	0	0	0	440.265
132	2	305	1345.39	0	19	0	0	0	298.586
133	2	307	16398.3	0	139	0	7	0	1023.13
134	2	310	1461.06	0	27	0	0	0	509.403
135	2	311	874.827	0	10	0	0	0	193.716
136	2	312	9112.64	1	35	0	2	1.26815e+06	138.369
137	2	289	18031.3	2	136	2	0	2.48485e+06	511.912
138	2	290	2313.33	0	18	0	0	0	234.85
139	2	294	13582.6	1	71	0	2	2.06443e+06	232.645
140	2	296	8609.98	0	34	0	1	0	125.867
141	2	297	3961.53	0	21	0	0	0	217.454
142	2	298	2155.04	0	23	0	0	0	443.606
143	2	299	1454.6	0	14	0	0	0	246.034
144	2	308	696.663	0	10	0	0	0	213.975
145	2	309	1825.91	0	53	0	0	0	1017.68
146	2	315	733.106	0	17	0	0	0	376.067
147	2	316	2558.02	0	31	0	0	0	534.516
148	2	318	1234.89	0	18	0	0	0	391.417
149	2	319	658.772	0	11	0	0	0	277.55
150	2	322	1304.38	0	10	0	0	0	156.567
151	2	323	18467.1	0	138	0	0	0	612.275
152	2	326	2991.99	0	22	0	0	0	294.156
153	2	329	5354.44	0	29	0	0	0	162.865
154	2	331	7731.92	0	32	0	0	0	135.365
155	2	339	16861.4	0	100	0	1	0	350.71
156	2	341	2107.64	0	49	0	0	0	1018.75
157	2	349	219.484	0	11	0	0	0	287.039
158	2	351	9173.57	0	59	0	1	0	295.885
159	2	354	1291.72	0	32	0	0	0	782.834
160	2	357	1315.67	0	11	0	1	0	215.872
161	2	360	18557.8	0	236	0	0	0	787.257
162	2	367	3179.73	0	23	0	0	0	336.959
163	2	372	445.94	0	16	0	0	0	414.25
164	2	373	13646.2	0	124	0	2	0	529.886
165	2	374	385.816	0	11	0	0	0	287.039
166	2	375	7206.61	0	29	0	0	0	117.875
167	2	376	1546.76	0	36	0	0	0	737.894
168	2	377	2245	0	19	0	0	0	240.344
169	2	378	3229.16	0	13	0	0	0	122.443
170	2	380	758.248	1	11	0	0	75630.4	239.595
171	2	381	9697.49	2	59	2	0	1.47594e+06	302.077
172	2	382	2050.19	0	28	0	0	0	631.859
173	2	383	2148.55	0	35	0	0	0	685.166
174	2	384	2072.41	0	129	0	0	0	3049.82
175	2	385	3247.81	1	42	0	0	224599	751.769
176	2	386	3644.43	0	30	0	0	0	293.998
177	2	387	1085.2	0	15	0	0	0	360.104
178	2	389	2400.17	0	43	0	0	0	1016.47
179	2	391	556.313	0	10	0	0	0	250.507
180	2	393	752.649	0	24	0	0	0	602.347
181	2	395	614.42	0	15	0	0	0	356.624

## Sheet: 2 min 1
Cluster ID	Founding Channel	Original Cluster ID	Area (nm^2)	Ch1 Point Count	Ch2 Point Count	Ch1 Interacting Point Count	Ch2 Interacting Point Count	Ch1 Relative Density	Ch2 Relative Density
1	1	4	681.712	5	0	0	0	378.45	0
2	1	10	2523.87	12	0	1	0	537.993	0
3	1	18	703.495	5	0	1	0	422.974	0
4	1	19	3462.44	13	0	2	0	488.047	0
5	1	20	1851.79	14	1	1	0	1176.69	0.802141
6	1	21	1984.99	9	0	1	0	630.751	0
7	1	24	1385.52	8	1	0	0	417.409	1.40295
8	1	26	1400.43	8	0	4	0	445.236	0
9	1	27	876.255	6	0	0	0	408.133	0
10	1	29	2240.67	7	3	0	0	302.124	1.17775
11	1	31	2780.46	14	0	2	0	667.854	0
12	1	32	1843.54	10	2	3	0	712.377	0.52163
13	1	36	1932.93	6	4	0	0	333.927	0.565398
14	1	38	1003.26	6	0	1	0	556.545	0
15	1	39	1261.43	5	0	1	0	378.45	0
16	1	40	1973.87	9	2	2	0	457.603	1.16024
17	1	41	1052.77	6	0	1	0	371.03	0
18	1	42	1043.98	6	0	0	0	445.236	0
19	1	43	1203.9	16	0	5	0	1447.02	0
20	1	44	2053.99	9	0	2	0	432.868	0
21	1	46	557.142	5	0	0	0	378.45	0
22	1	50	768.459	5	1	2	0	467.498	0.347754
23	1	52	1231.26	11	0	2	0	819.639	0
24	1	54	1275.65	6	2	0	0	445.236	0.475873
25	1	55	1877.8	9	0	0	0	655.486	0
26	1	56	4937.81	21	0	4	0	885.171	0
27	1	57	1623.72	7	5	0	0	492.94	0.767381
28	1	58	1401.56	8	1	0	1	612.199	0.891268
29	1	61	573.316	5	0	0	0	512.021	0
30	1	62	848.951	5	0	0	0	378.45	0
31	1	63	1070.74	5	0	0	0	378.45	0
32	1	65	625.783	5	0	0	0	422.974	0
33	1	69	477.579	5	0	1	0	556.545	0
34	1	70	667.022	8	0	2	0	751.335	0
35	1	71	108.233	5	0	0	0	556.545	0
36	1	75	948.728	7	0	1	0	461.137	0
37	1	79	920.632	17	0	1	0	1630.35	0
38	1	80	769.365	5	0	1	0	422.974	0
39	1	81	2246.98	11	0	4	0	576.783	0
40	1	87	198.53	5	0	2	0	556.545	0
41	1	88	1155	5	1	1	0	422.974	0.384359
42	1	90	915.977	9	0	1	0	803.898	0
43	1	91	1062.97	6	0	3	0	445.236	0
44	1	92	200.293	9	0	5	0	1001.78	0
45	1	95	1769.91	9	0	3	0	779.163	0
46	1	98	703.478	5	2	1	0	333.927	0.257831
47	1	99	947.999	5	0	2	0	422.974	0
48	1	102	733.796	7	0	2	0	620.15	0
49	1	105	345.4	5	0	1	0	556.545	0
50	1	106	978.44	13	0	0	0	1241.52	0
51	1	107	765.766	6	0	2	0	519.442	0
52	1	109	1468.77	6	0	2	0	371.03	0
53	1	110	482.849	8	0	1	0	890.472	0
54	1	112	1536.24	21	0	2	0	1510.62	0
55	1	113	260.727	5	0	2	0	556.545	0
56	1	117	2243.18	8	5	2	0	445.236	1.06303
57	1	119	449.683	6	0	1	0	593.648	0
58	1	120	476.265	5	0	0	0	512.021	0
59	1	121	692.704	6	0	0	0	593.648	0
60	1	122	1091.31	7	0	0	0	620.15	0
61	1	123	1960.13	12	0	0	0	704.957	0
62	1	125	1527.63	7	0	3	0	333.927	0
63	1	126	499.519	5	0	0	0	512.021	0
64	1	130	584.927	6	3	2	0	593.648	0.167113
65	1	132	1112.56	5	0	1	0	422.974	0
66	1	139	886.578	6	0	3	0	482.339	0
67	1	140	776.693	7	8	1	5	620.15	0.453293
68	1	141	322.945	9	0	1	0	1001.78	0
69	1	142	809.268	5	0	1	0	378.45	0
70	1	143	742.749	10	0	10	0	1001.78	0
71	1	144	1028.77	10	0	1	0	957.257	0
72	1	146	2116.61	11	9	0	7	576.783	0.815345
73	1	149	362.204	5	0	0	0	512.021	0
74	1	150	199.903	6	0	4	0	667.854	0
75	1	151	938.892	5	0	0	0	422.974	0
76	1	152	502.427	7	0	0	0	747.36	0
77	1	153	138.367	5	0	0	0	556.545	0
78	1	157	716.14	8	0	0	0	779.163	0
79	1	160	534.124	7	1	0	0	747.36	0.183028
80	2	13	2884.58	0	14	0	2	0	34.954
81	2	30	4090.22	0	17	0	3	0	54.4229
82	2	76	1912.14	0	13	0	0	0	66.4631
83	2	80	638.43	0	10	0	0	0	70.345
84	2	100	1687.77	0	11	0	0	0	53.5234
85	2	104	1725.85	0	15	0	0	0	79.0107
86	2	119	4743.49	1	19	0	0	623251	34.2067
87	2	142	5896.72	0	41	0	3	0	87.838
88	2	172	1323.36	0	14	0	0	0	62.2619
89	2	185	2410.37	0	10	0	0	0	35.1725
90	2	193	1838.29	0	12	0	0	0	54.7977
91	2	241	3228.16	0	30	0	0	0	172.294
92	2	257	3402.04	0	30	0	0	0	131.005
93	2	274	2262.59	0	11	0	0	0	54.9136
94	2	277	3104.71	0	11	0	0	0	28.4995
95	2	484	2909.61	1	12	1	0	320856	33.1335
96	2	504	1518.41	0	10	0	0	0	51.9941
97	2	526	2277.98	0	12	0	0	0	36.9566
98	2	528	2496.24	0	11	0	1	0	32.6701
99	2	532	2046.99	0	10	0	0	0	29.0555
100	2	550	2132.31	0	11	0	0	0	32.6701
101	2	552	3299.93	0	17	0	0	0	57.1216
102	2	556	2493.46	0	13	0	0	0	51.1707
103	2	565	1910.03	0	11	0	0	0	39.6212
104	2	569	4973.3	0	30	0	1	0	63.7183
105	2	593	1879.61	0	11	0	0	0	31.2799
106	2	596	2028.43	0	11	0	0	0	39.6212
107	2	617	846.432	0	11	0	0	0	61.8647
108	2	633	2369.87	0	16	0	1	0	66.9042
109	2	648	2221.32	0	10	0	0	0	32.114
110	2	677	3852.8	0	13	0	0	0	26.4676
111	2	686	1585.71	0	10	0	0	0	36.7017
112	2	693	4815.99	0	20	0	0	0	56.5818
113	2	699	3108.15	0	12	0	0	0	45.8772
114	2	700	2535.32	0	16	0	0	0	55.4349
115	2	715	3580.62	0	11	0	0	0	32.6701
116	2	718	2280.43	0	11	0	0	0	36.8408
117	2	745	5841.71	0	25	0	1	0	54.1351
118	2	780	1713.17	0	11	0	0	0	39.6212
119	2	793	2091.99	0	12	0	0	0	35.6822
120	2	795	5795.26	0	20	0	0	0	38.231
121	2	814	3541.76	0	17	0	0	0	43.6283
122	2	819	2176.14	0	11	0	0	0	45.1821
123	2	824	1766.54	0	15	0	0	0	74.9327
124	2	849	3332.21	0	12	0	0	0	28.036
125	2	855	2032.72	0	16	0	0	0	74.5504
126	2	860	3849.5	0	18	0	0	0	34.8327
127	2	861	2810.94	0	11	0	0	0	32.6701
128	2	863	5461.69	0	37	0	0	0	106.013
129	2	877	2414.5	0	12	0	0	0	26.7617
130	2	894	3769.99	0	12	0	0	0	33.1335
131	2	911	3054.45	0	11	0	0	0	38.231
132	2	929	1420.09	0	12	0	0	0	38.231
133	2	931	2618.84	1	15	1	0	165012	81.0497
134	2	950	2447.15	0	11	0	0	0	34.0603
135	2	957	4032.55	0	16	0	0	0	27.7175
136	2	976	3489.37	0	19	0	4	0	68.8157
137	2	983	4092.85	0	13	0	1	0	29.9966
138	2	984	2055.6	0	12	0	0	0	40.7797
139	2	986	3737.86	0	15	0	0	0	32.114
140	2	996	3010.9	0	11	0	0	0	39.6212
141	2	1005	3103.67	0	12	0	0	0	28.036
142	2	1020	2796.64	0	10	0	0	0	32.114
143	2	1039	3446.45	0	19	0	0	0	65.5963
144	2	1058	3151.17	1	12	1	0	309397	42.0541
145	2	1061	3684.93	0	18	0	0	0	36.5318
146	2	1063	1956.12	0	14	0	1	0	63.3542
147	2	1068	821.317	0	16	0	0	0	114.693
148	2	1071	2787.49	0	10	0	0	0	44.3479
149	2	1072	3311.51	0	12	0	0	0	36.9566
150	2	1090	4145.05	0	15	0	0	0	27.0166
151	2	1091	3734.85	0	12	0	1	0	25.4873
152	2	1103	1553.74	0	10	0	0	0	29.0555
153	2	1137	2882.69	0	17	0	0	0	35.5323
154	2	1140	1576.82	0	11	0	0	0	50.7429
155	2	1146	7217.6	0	41	0	0	0	104.995
156	2	1167	4157.97	0	25	0	0	0	74.9327
157	2	1168	5044.62	0	24	0	0	0	49.0631
158	2	1180	3429.12	0	15	0	0	0	38.231
159	2	1189	3192.5	0	16	0	0	0	42.0541
160	2	1192	2405.66	0	11	0	0	0	31.2799
161	2	1204	5851.85	0	25	0	0	0	54.1351
162	2	1205	2345.94	0	40	0	0	0	169.746
163	2	1206	1903.74	0	11	0	0	0	43.7918
164	2	1208	5594.93	0	18	0	0	0	32.2839
165	2	1209	7655.22	0	29	0	0	0	41.9222
166	2	1211	3652.26	0	17	0	0	0	46.3269
167	2	1218	2929.21	0	10	0	0	0	30.5848
168	2	1220	4830.21	0	26	0	0	0	57.0524
169	2	1221	2087	0	12	0	0	0	35.6822
170	2	1229	3126.9	0	11	0	1	0	27.1092
171	2	1232	4573.88	0	28	0	0	0	61.1696
172	2	1233	2127.34	0	10	0	0	0	32.114
173	2	1234	1211.6	0	12	0	0	0	66.267
174	2	1239	3197.8	0	13	0	0	0	39.4073
175	2	1243	3168.76	0	14	0	0	0	46.9695
176	2	1245	3372.39	0	14	0	0	0	41.5079
177	2	1248	1880.22	0	13	0	0	0	46.4653
178	2	1251	2597.52	1	12	0	0	192514	43.3284
179	2	1253	1194.63	0	10	0	0	0	53.5234
180	2	1264	6978.77	0	30	0	1	0	46.8967
181	2	1266	7831.57	0	38	0	1	0	41.048
182	2	1271	2740.46	0	16	0	0	0	63.0811
183	2	1272	2743.06	0	12	0	0	0	33.1335
184	2	1279	920.799	0	11	0	0	0	67.4255
185	2	1285	3128.13	0	13	0	0	0	45.289
186	2	1306	2402.81	0	10	0	0	0	32.114
187	2	1307	2470.15	0	10	0	0	0	32.114
188	2	1312	2726.88	0	16	0	0	0	41.0983
189	2	1314	5772.75	0	27	0	0	0	48.9923
190	2	1318	3738.9	1	16	0	0	347594	50.656
191	2	1326	6435.38	0	26	0	0	0	38.231
192	2	1329	2940.48	0	10	0	0	0	25.9971
193	2	1334	2505.24	0	17	0	0	0	47.2265
194	2	1344	3204.67	0	20	0	0	0	73.4035
195	2	1347	1871.39	0	10	0	0	0	58.1111
196	2	1348	3893.49	0	18	0	0	0	49.2755
197	2	1360	3261.91	0	12	0	1	0	30.5848
198	2	1368	4261.51	0	19	0	0	0	46.2796
199	2	1369	2429.98	0	11	0	0	0	29.8897
200	2	1370	3338.82	0	12	0	0	0	31.8591
201	2	1371	4593.06	0	16	0	0	0	30.5848
202	2	1379	3345.21	0	10	0	0	0	24.4678
203	2	1384	2958.41	0	10	0	0	0	41.2894
204	2	1404	3301.33	0	14	0	0	0	45.8772
205	2	1407	3836.06	0	14	0	0	0	37.1387
206	2	1412	2794.81	0	12	0	1	0	43.3284
207	2	1417	2017.31	0	14	0	0	0	57.8926
208	2	1419	1848.55	0	12	0	0	0	48.4259
209	2	1426	4268	0	26	0	0	0	58.8169
210	2	1430	7669.63	1	26	0	1	802141	35.8783
211	2	1432	3277.42	0	17	0	0	0	40.9296
212	2	1438	4128.05	0	14	0	0	0	32.7694
213	2	1442	2520.87	0	10	0	0	0	27.5263
214	2	1446	2535.04	0	10	0	0	0	29.0555
215	2	1459	932.268	0	12	0	0	0	75.1876
216	2	1463	4292.46	0	16	0	0	0	51.6118
217	2	1464	5070.89	0	23	0	0	0	44.2149
218	2	1469	1742.05	0	11	0	0	0	49.3527
219	2	1471	2162.64	0	10	0	0	0	30.5848
220	2	1475	1936.9	0	10	0	0	0	44.3479
221	2	1481	7159.83	0	24	0	1	0	38.231
222	2	1488	2235.85	0	14	0	0	0	64.4465
223	2	1489	2537.24	0	10	0	0	0	33.6433
224	2	1499	4337.67	0	14	0	0	0	33.8617
225	2	1506	5095.25	0	18	0	0	0	39.0805
226	2	1510	3025.07	1	12	0	0	357271	38.231
227	2	1511	3610.82	0	19	0	0	0	69.6206
228	2	1513	4095.5	0	22	0	0	0	53.5234
229	2	1515	2287.49	0	14	0	0	0	39.3233
230	2	1518	1881.27	0	11	0	0	0	39.6212
231	2	1519	3415.45	0	12	0	0	0	43.3284
232	2	1520	5526.99	0	22	0	0	0	36.8408
233	2	1522	4666.04	0	17	0	0	0	33.7332
234	2	1531	4776.46	7	25	7	1	271278	76.7678
235	2	1534	1599.84	0	15	0	0	0	61.6793
236	2	1538	5205.79	2	19	2	1	720017	30.1823
237	2	1544	2762.4	0	10	0	0	0	25.9971
238	2	1552	5582.99	0	23	0	0	0	42.8852
239	2	1554	2305.45	0	10	0	0	0	50.4649
240	2	1578	4261.1	1	27	0	0	577541	65.9838
241	2	1579	7760.83	0	29	0	2	0	31.9031
242	2	1581	1637.9	0	11	0	0	0	31.2799
243	2	1587	3645.37	0	12	0	0	0	26.7617
244	2	1588	2088.26	0	10	0	0	0	47.4064
245	2	1591	2235.06	0	13	0	0	0	38.231
246	2	1593	1199.87	0	11	0	0	0	53.5234
247	2	1594	2815.73	0	10	0	0	0	30.5848
248	2	1596	4041.42	0	15	0	0	0	52.5039
249	2	1598	4480.02	0	19	0	0	0	34.2067
250	2	1601	4642.44	4	16	4	0	414917	29.629
251	2	1603	9090.1	0	32	0	0	0	41.0983
252	2	1604	3351.08	0	14	0	0	0	51.3387
253	2	1615	3470.73	0	20	0	0	0	73.4035
254	2	1617	2847.64	3	14	3	0	236879	40.4156
255	2	1619	3935.52	0	15	0	0	0	46.3869
256	2	1630	2553.26	1	10	0	0	199644	35.1725
257	2	1632	4417.15	0	21	0	0	0	49.8823
258	2	1634	2523.46	0	12	0	0	0	36.9566
259	2	1635	8481.27	0	52	0	7	0	74.6974
260	2	1640	6859.74	0	29	0	0	0	50.3594
261	2	1645	2018.92	0	18	0	0	0	105.348
262	2	1647	3177.75	0	19	0	0	0	35.8164
263	2	1651	2002.58	0	10	0	0	0	32.114
264	2	1655	2748.97	0	12	0	0	0	44.6028
265	2	1657	3573.21	0	18	0	0	0	52.6738
266	2	1660	5592.97	0	28	0	0	0	55.708
267	2	1662	3565.91	0	14	0	0	0	34.954
268	2	1671	2039.2	0	12	0	0	0	45.8772
269	2	1680	9474.25	0	33	0	0	0	39.1578
270	2	1683	2790.12	0	13	0	0	0	32.3493
271	2	1701	1176.67	0	12	0	0	0	56.0721
272	2	1709	2568.61	0	11	0	0	0	31.2799
273	2	1710	2993.28	0	12	0	0	0	25.4873
274	2	1718	1909.11	0	12	0	0	0	38.231
275	2	1725	3462.86	0	12	0	0	0	36.9566
276	2	1731	2310.66	0	13	0	0	0	44.1127
277	2	1744	1622.14	0	12	0	0	0	48.4259
278	2	1749	2782.34	0	12	0	0	0	38.231
279	2	1752	8610.13	0	31	0	0	0	48.5903
280	2	1753	2048.19	0	12	0	0	0	47.1515
281	2	1764	2520.92	0	12	0	0	0	56.0721
282	2	1769	3009.94	0	11	0	0	0	28.4995
283	2	1772	2697.75	0	12	0	0	0	38.231
284	2	1777	3700.78	0	13	0	0	0	29.9966
285	2	1781	2070.58	0	11	0	0	0	45.1821
286	2	1783	815.155	0	13	0	0	0	88.8135
287	2	1791	3410.82	0	14	0	0	0	40.4156
288	2	1792	3250.64	0	11	0	0	0	22.9386
289	2	1793	9403.96	0	60	0	4	0	95.8323
290	2	1797	2261.6	0	10	0	0	0	33.6433
291	2	1801	5531.27	0	20	0	1	0	31.3494
292	2	1806	3871.4	0	14	0	0	0	39.3233
293	2	1808	2558.56	0	11	0	0	0	41.0114
294	2	1819	2338.82	0	10	0	0	0	47.4064
295	2	1824	2567.52	2	12	2	0	290171	29.3104
296	2	1827	3361.53	0	18	0	0	0	39.0805
297	2	1829	13097.4	0	55	0	3	0	47.1284
298	2	1834	5773.1	0	24	0	0	0	40.1425
299	2	1838	2383.25	0	10	0	0	0	22.9386
300	2	1839	4620.7	0	19	0	0	0	31.7921
301	2	1840	499.492	0	12	0	0	0	86.6569
302	2	1848	11438	0	52	0	0	0	43.5245
303	2	1849	5234.83	0	24	0	0	0	52.8862
304	2	1863	3092.17	0	16	0	0	0	78.3735
305	2	1864	4482.94	1	19	0	0	545965	39.8407
306	2	1865	4701.56	0	24	0	1	0	44.6028
307	2	1868	3829.16	0	13	0	0	0	28.8203
308	2	1875	3419.14	0	17	0	0	0	46.3269
309	2	1877	3953.24	0	31	0	0	0	77.2019
310	2	1883	2637.65	0	10	0	0	0	30.5848
311	2	1887	5707.58	0	28	0	0	0	59.5311
312	2	1889	4749.92	0	17	0	0	0	34.6328
313	2	1891	6611.4	0	28	0	0	0	40.9618
314	2	1894	4135.76	0	22	0	0	0	43.7918
315	2	1895	4682.71	0	14	0	0	0	30.5848
316	2	1897	2766.33	0	13	0	0	0	37.0546
317	2	1899	2591.57	0	14	0	1	0	36.0463
318	2	1906	3078.22	0	19	0	0	0	54.3282
319	2	1907	4771.89	0	17	0	0	0	27.4363
320	2	1911	3419.8	0	26	0	0	0	64.1104
321	2	1914	3672.06	0	23	0	0	0	85.4379
322	2	1915	3823.12	0	17	0	0	0	48.126
323	2	1923	4186.98	0	16	0	0	0	34.4079
324	2	1930	4626.13	0	20	0	0	0	56.5818
325	2	1931	2112.79	1	11	0	0	193150	36.8408
326	2	1937	2171.15	0	11	0	0	0	35.4505
327	2	1938	13112.1	0	67	0	0	0	74.0654
328	2	1944	3196.42	0	17	0	0	0	60.7198
329	2	1948	3283.48	2	13	2	0	213904	44.1127
330	2	1949	3681.63	1	15	0	0	508787	27.0166
331	2	1951	3033.18	1	11	0	0	388338	32.6701
332	2	1954	3493.43	0	19	0	0	0	62.3768
333	2	1955	2357.98	0	11	0	0	0	31.2799
334	2	1956	8965.4	0	30	0	0	0	43.3284
335	2	1958	6543.18	0	28	0	1	0	47.5156
336	2	1962	4178.88	0	15	0	0	0	38.231
337	2	1963	7429.59	0	29	0	2	0	45.6135
338	2	1966	3889.09	0	13	0	0	0	35.8783
339	2	1974	3060.92	0	12	0	0	0	26.7617
340	2	1975	8335.92	0	33	0	0	0	42.4016
341	2	1976	2281.25	0	19	0	0	0	69.6206
342	2	1979	2613.35	0	11	0	0	0	34.0603
343	2	1982	4427.87	0	29	0	0	0	113.638
344	2	1987	1969.65	0	16	0	0	0	51.6118
345	2	1989	1118.67	0	10	0	0	0	45.8772
346	2	1993	4987.09	0	28	0	0	0	58.9849
347	2	2000	9210.66	0	38	0	0	0	38.6334
348	2	2006	7080.79	0	41	0	0	0	56.8802
349	2	2016	1780.62	0	10	0	0	0	33.6433
350	2	2024	5154.39	0	19	0	0	0	26.158
351	2	2026	4662.51	0	17	0	0	0	43.6283
352	2	2028	3307.24	0	13	0	0	0	33.5256
353	2	2032	5510.6	0	23	0	0	0	60.1722
354	2	2038	2784.47	0	13	0	0	0	39.4073
355	2	2039	2925.12	0	13	0	0	0	52.347
356	2	2042	6234.59	0	23	0	0	0	43.5501
357	2	2044	3128.61	8	17	8	1	335698	47.2265
358	2	2051	3431.64	0	12	0	0	0	39.5053
359	2	2052	7410.36	0	29	0	0	0	45.6135
360	2	2055	3002.23	1	10	1	0	282659	24.4678
361	2	2058	1947.26	0	10	0	0	0	33.6433
362	2	2061	2133.66	0	11	0	0	0	42.4016
363	2	2063	4399.1	0	18	0	0	0	49.2755
364	2	2064	4508.26	0	18	0	0	0	46.7267
365	2	2071	3494.24	1	12	1	0	537816	24.2129
366	2	2072	3067.08	0	11	0	0	0	21.5484
367	2	2077	2070.11	0	14	0	0	0	37.1387
368	2	2079	3489.34	0	15	0	0	0	33.1335
369	2	2081	5781.28	0	18	0	0	0	33.9831
370	2	2085	2839.18	0	10	0	0	0	35.1725
371	2	2089	4991.51	1	23	0	0	705120	38.8959
372	2	2093	8393.13	0	30	0	0	0	42.3089
373	2	2098	4084.73	0	18	0	0	0	41.6293
374	2	2100	16547.7	0	59	0	0	0	42.3781
375	2	2102	2014.73	0	11	0	0	0	52.1331
376	2	2106	5600.19	0	23	0	0	0	31.5821
377	2	2109	2808.4	0	18	0	0	0	74.7628
378	2	2111	4435.08	0	21	0	0	0	80.4671
379	2	2117	3031.17	0	13	0	0	0	38.231
380	2	2119	2211.49	0	10	0	0	0	38.231
381	2	2126	4418.79	0	18	0	0	0	31.4344
382	2	2127	3542.48	3	15	3	0	364401	42.3089
383	2	2130	4121.73	0	21	0	1	0	46.2413
384	2	2133	4479.18	0	20	0	1	0	57.3465
385	2	2138	5047.23	0	22	0	0	0	46.5723
386	2	2140	3966.71	0	16	0	0	0	34.4079
387	2	2143	10776	0	61	0	0	0	64.5539
388	2	2145	3273.89	0	10	0	0	0	32.114
389	2	2148	2270.23	0	10	0	0	0	29.0555
390	2	2150	3222.68	0	14	0	0	0	45.8772
391	2	2153	11298.5	0	48	0	3	0	41.4169
392	2	2154	7849.19	1	41	0	0	1.10594e+06	44.1987
393	2	2157	4405.69	0	24	0	0	0	59.258
394	2	2160	6943.64	1	29	0	0	755540	43.5042
395	2	2162	7835.91	0	32	0	0	0	37.7531
396	2	2164	2409.79	0	11	0	0	0	47.9625
397	2	2165	5760.05	1	20	0	1	754776	35.9371
398	2	2166	7204.69	0	29	0	0	0	58.2693
399	2	2167	4250.02	0	19	0	0	0	76.8644
400	2	2170	8880.75	1	31	1	1	1.51159e+06	39.7109
401	2	2177	3659.12	0	15	0	0	0	34.153
402	2	2180	8200.34	0	37	0	0	0	53.1101
403	2	2184	8717.43	0	42	0	0	0	56.0721
404	2	2186	12465.1	0	42	0	0	0	39.3233
405	2	2190	20972.9	0	86	0	2	0	47.8332
406	2	2195	5383.62	0	25	0	0	0	48.6298
407	2	2198	2495.59	0	14	0	0	0	46.9695
408	2	2199	5334.21	0	23	0	0	0	36.2363
409	2	2201	3117.99	0	19	0	0	0	64.7914
410	2	2202	14228.8	0	51	0	0	0	41.2295
411	2	2208	3721.63	0	14	0	0	0	37.1387
412	2	2219	6071.72	0	34	0	0	0	53.9731
413	2	2220	5303.91	0	22	0	1	0	59.0842
414	2	2221	3128.67	0	10	0	0	0	25.9971
415	2	2222	3751.17	0	17	0	0	0	45.4274
416	2	2223	3892.13	0	13	0	0	0	28.8203
417	2	2224	2997.98	0	12	0	0	0	31.8591
418	2	2226	4060.49	0	18	0	0	0	34.8327
419	2	2228	1857.06	2	11	2	0	146423	46.5723
420	2	2230	3769.13	0	12	0	0	0	28.036
421	2	2232	4583.09	0	15	0	0	0	24.9776
422	2	2235	2809.54	0	11	0	0	0	28.4995
423	2	2237	3593.64	0	19	0	0	0	47.0845
424	2	2240	2664.03	0	10	0	0	0	32.114
425	2	2245	8524.73	0	43	0	0	0	54.9459
426	2	2253	2334.67	0	10	0	0	0	25.9971
427	2	2255	2976.04	0	13	0	0	0	35.8783
428	2	2256	5924.54	0	22	0	0	0	36.1456
429	2	2260	2595.81	0	10	0	0	0	24.4678
430	2	2261	3512.23	0	16	0	0	0	37.2752
431	2	2264	9473.18	0	47	0	0	0	56.1263
432	2	2266	2634.45	0	10	0	0	0	25.9971
433	2	2270	4158.36	0	14	0	0	0	39.3233
434	2	2271	2603.16	0	10	0	0	0	29.0555
435	2	2273	3668.26	0	22	0	0	0	65.3402
436	2	2276	2518.16	0	14	0	0	0	41.5079
437	2	2277	12214.7	0	64	0	0	0	90.3207
438	2	2281	5073.68	0	27	0	0	0	56.3553
439	2	2288	2529.91	0	10	0	0	0	33.6433
440	2	2289	8923.27	0	34	0	1	0	40.0301
441	2	2294	4500.01	0	26	0	0	0	60.5814
442	2	2299	27340.3	0	128	0	4	0	63.9174
443	2	2300	4777.78	0	25	0	0	0	56.5818
444	2	2307	15803.3	0	65	0	0	0	42.9363
445	2	2308	2829.94	0	16	0	0	0	31.5406
446	2	2310	10520.4	0	47	0	5	0	50.2697
447	2	2314	2792.13	0	10	0	0	0	29.0555
448	2	2315	2832.63	0	18	0	0	0	65.4174
449	2	2316	2403.56	0	20	0	0	0	68.0511
450	2	2318	30182.2	0	142	0	6	0	56.9695
451	2	2319	9807.37	0	44	0	0	0	46.2247
452	2	2320	12361.9	0	56	0	0	0	40.9618
453	2	2322	2698.21	0	18	0	0	0	58.6208
454	2	2325	8351.67	2	36	0	1	798576	48.8507
455	2	2326	4002.05	0	20	0	1	0	54.288
456	2	2327	1945.03	0	13	0	0	0	61.7577
457	2	2328	5666.61	0	28	0	1	0	63.9003
458	2	2331	12942.2	7	56	7	1	1.54055e+06	54.6157
459	2	2333	5011.31	0	47	0	0	0	131.287
460	2	2337	1733.27	0	10	0	0	0	30.5848
461	2	2348	12091.5	0	44	0	0	0	48.6576
462	2	2350	5747.27	0	16	0	0	0	33.4521
463	2	2358	2215.97	0	12	0	0	0	58.6208
464	2	2361	30385.9	0	150	0	2	0	77.8892
465	2	2362	2578.7	0	14	0	0	0	40.4156
466	2	2364	2503.71	0	13	0	0	0	34.702
467	2	2367	3936.63	0	17	0	0	0	53.5234
468	2	2372	3104.64	0	11	0	0	0	31.2799
469	2	2375	3522.21	0	15	0	0	0	33.1335
470	2	2377	9194.27	1	36	0	0	1.76662e+06	45.8772
471	2	2379	13274.5	0	46	0	1	0	41.8878
472	2	2381	3600.76	0	13	0	0	0	47.6417
473	2	2383	2626.21	0	11	0	0	0	39.6212
474	2	2386	2314.51	0	10	0	0	0	27.5263
475	2	2387	2135.94	0	10	0	0	0	27.5263
476	2	2389	3245.1	0	13	0	0	0	38.231
477	2	2394	5850.24	0	20	0	0	0	36.7017
478	2	2395	8087.14	2	39	2	0	565382	47.2496
479	2	2396	2798.49	0	11	0	0	0	25.719
480	2	2399	6284.35	0	33	0	0	0	56.7672
481	2	2402	8691.84	0	37	0	0	0	53.5234
482	2	2404	4507.12	0	20	0	0	0	46.6418
483	2	2406	4937.95	0	21	0	0	0	45.5131
484	2	2407	3753.86	0	15	0	0	0	34.153
485	2	2408	6469.36	0	28	0	0	0	35.5002
486	2	2409	1056.99	0	10	0	0	0	42.8187
487	2	2410	2334.55	0	12	0	1	0	43.3284
488	2	2413	5004.65	0	19	0	0	0	32.5969
489	2	2415	6595.08	0	21	0	0	0	35.3181
490	2	2416	17656.9	0	75	0	0	0	60.0481
491	2	2417	3205.09	0	10	0	0	0	42.8187
492	2	2419	2812.21	0	16	0	1	0	46.8329
493	2	2421	26748	1	116	1	1	8.34634e+06	51.0186
494	2	2422	4203.74	0	21	0	0	0	48.4259
495	2	2424	3788.34	0	21	0	0	0	47.6977
496	2	2426	3361.75	0	15	0	0	0	33.1335
497	2	2428	2049.42	0	10	0	0	0	32.114
498	2	2431	3886.68	0	18	0	0	0	36.5318
499	2	2435	2565.43	0	13	0	0	0	33.5256
500	2	2438	2667.23	0	16	0	0	0	49.7003
501	2	2439	4234.62	1	18	1	0	592820	31.4344
502	2	2440	3881.39	0	20	0	0	0	60.4049
503	2	2441	8455.07	0	39	0	0	0	62.5419
504	2	2443	8912.36	0	35	0	0	0	47.8433
505	2	2444	3398.17	0	19	0	0	0	70.4255
506	2	2445	2572.26	0	11	0	0	0	32.6701
507	2	2446	3717.17	0	15	0	0	0	55.5623
508	2	2447	4145.64	0	34	0	0	0	81.8593
509	2	2450	8960.34	0	42	0	0	0	51.7028
510	2	2451	4438.67	0	17	0	0	0	35.5323
511	2	2453	2545.31	0	10	0	0	0	24.4678
512	2	2454	4936.07	0	21	0	0	0	42.6002
513	2	2456	1675.7	0	11	0	0	0	39.6212
514	2	2458	6265.69	0	27	0	0	0	60.32
515	2	2462	5077.45	0	22	0	0	0	44.4869
516	2	2466	2817.27	0	16	0	0	0	49.7003
517	2	2467	21483.9	0	74	0	0	0	38.4376
518	2	2468	4821.66	1	21	1	0	579833	40.4156
519	2	2471	7487.9	0	29	0	0	0	44.0315
520	2	2472	2250.24	0	10	0	0	0	27.5263
521	2	2474	9323.23	0	29	0	0	0	33.4851
522	2	2479	2976.32	0	11	0	0	0	32.6701
523	2	2486	6500.16	0	28	0	0	0	40.4156
524	2	2487	4267.81	0	19	0	0	0	43.0601
525	2	2489	7073.02	0	44	0	0	0	80.285
526	2	2490	2914.33	0	15	0	0	0	44.3479
527	2	2493	4735.83	0	19	0	2	0	36.6212
528	2	2495	17693.5	0	72	0	0	0	41.8417
529	2	2496	9252.3	0	48	0	0	0	57.0279
530	2	2498	9555.08	0	41	0	0	0	54.6423
531	2	2500	12575.7	0	53	0	0	0	57.5629
532	2	2501	3090.03	0	10	0	0	0	27.5263
533	2	2502	1459.31	0	14	0	0	0	74.2773
534	2	2503	5844.9	0	22	0	0	0	36.1456
535	2	2505	4977.44	0	29	0	0	0	79.8895
536	2	2506	17784.4	0	86	0	0	0	60.9917
537	2	2513	19275.7	0	64	0	0	0	38.7089
538	2	2515	10790	0	31	0	0	0	28.8582
539	2	2516	3349.73	0	13	0	0	0	44.1127
540	2	2518	21203.9	0	99	0	0	0	56.7672
541	2	2519	7744.26	0	31	0	0	0	35.2712
542	2	2525	19141.5	0	74	0	0	0	46.9104
543	2	2530	5330.18	0	20	0	0	0	38.231
544	2	2535	3356.76	0	13	0	0	0	26.4676
545	2	2540	7310.75	0	31	0	0	0	52.5368
546	2	2543	6602.4	0	38	0	0	0	60.3647
547	2	2547	10226.4	0	34	0	0	0	42.7287
548	2	2549	4237.33	0	16	0	0	0	49.7003
549	2	2553	7705.35	4	70	4	0	741535	179.358
550	2	2555	9847.77	0	35	0	0	0	50.028
551	2	2556	28932.5	8	756	7	7	3.23609e+06	1334.56

## Sheet: 2 min 2
Cluster ID	Founding Channel	Original Cluster ID	Area (nm^2)	Ch1 Point Count	Ch2 Point Count	Ch1 Interacting Point Count	Ch2 Interacting Point Count	Ch1 Relative Density	Ch2 Relative Density
1	1	10	631.188	5	0	0	0	770.496	0
2	1	11	1054.5	5	0	0	0	679.85	0
3	1	12	941.398	5	0	0	0	770.496	0
4	1	13	690.292	5	0	0	0	679.85	0
5	1	19	1433.35	8	0	0	0	1019.77	0
6	1	21	1419.3	8	0	0	0	1133.08	0
7	1	22	3208.3	10	0	1	0	815.82	0
8	1	26	2086.87	8	0	0	0	1189.74	0
9	1	28	560.912	6	0	0	0	1057.54	0
10	1	30	1444.28	8	0	0	0	1133.08	0
11	1	33	148.178	9	0	0	0	2039.55	0
12	1	35	1039.38	5	0	1	0	861.143	0
13	1	38	191.417	5	0	0	0	1133.08	0
14	1	39	1133.53	5	0	1	0	679.85	0
15	1	53	461.144	5	0	0	0	951.79	0
16	1	55	1385.38	10	0	1	0	1903.58	0
17	2	33	2991.74	0	10	0	0	0	169.898
18	2	44	2856.21	0	11	0	0	0	283.163
19	2	57	3648.45	0	17	0	1	0	316.477
20	2	63	1482.5	0	10	0	1	0	328.469
21	2	66	4429.81	0	22	0	1	0	504.546
22	2	68	3600.06	0	22	0	0	0	437.616
23	2	71	1924.17	1	11	0	0	273747	272.866
24	2	73	3469.65	0	12	0	0	0	330.357
25	2	75	3493.43	0	25	0	0	0	500.633
26	2	85	4617.02	0	20	0	0	0	339.796
27	2	90	3255.22	0	17	0	0	0	363.115
28	2	93	2603.76	0	17	0	0	0	329.802
29	2	100	3715.95	0	16	0	0	0	361.033
30	2	107	979.51	0	10	0	0	0	385.102
31	2	108	3490.59	0	20	0	0	0	504.031
32	2	109	4998.48	0	37	0	0	0	647.449
33	2	111	3035.96	0	25	0	1	0	663.735
34	2	112	5968.98	0	42	0	0	0	663.411
35	2	114	2371.33	0	12	0	0	0	405.867
36	2	119	4853.02	0	25	0	0	0	382.837
37	2	121	1672.86	0	13	0	0	0	535.832
38	2	123	1999.93	0	11	0	0	0	283.163
39	2	126	5241.61	0	34	0	0	0	506.363
40	2	127	4637.1	0	14	0	0	0	250.802
41	2	128	5110.92	1	28	1	0	590274	355.977
42	2	129	2656.34	0	16	0	0	0	445.982
43	2	134	2501.63	0	22	0	0	0	622.959
44	2	135	5644.96	1	39	0	0	604279	652.002
45	2	136	3706.67	0	19	0	0	0	456.042
46	2	137	2213.63	0	11	0	0	0	314.054
47	2	142	3896.75	0	17	0	0	0	496.369
48	2	143	1507.48	0	10	0	0	0	362.449
49	2	144	4692.62	0	30	0	0	0	1079.8
50	2	145	5798.38	0	51	0	0	0	1016.06
51	2	146	4415.44	0	37	0	0	0	800.51
52	2	148	5921.41	0	34	0	0	0	572.989
53	2	150	2478.1	0	12	0	0	0	188.776
54	2	151	12072.2	0	113	0	0	0	1905.96
55	2	152	5683.25	2	49	1	0	414726	1214.71
56	2	153	8209.02	0	52	0	0	0	842.955
57	2	159	6412.58	0	45	0	0	0	753.844
58	2	160	2914.13	0	13	0	0	0	239.6
59	2	161	10472.5	0	61	0	0	0	673.093
60	2	163	1434	0	20	0	0	0	928.776
61	2	164	7930.63	0	66	0	0	0	1017.67
62	2	166	7256.98	0	76	0	0	0	1204.19
63	2	168	5524.01	0	51	0	0	0	1036.04
64	2	169	2998.88	0	24	0	0	0	571.046
65	2	171	7814.28	0	82	0	0	0	2350.95
66	2	175	2575.42	0	19	0	0	0	545.462
67	2	177	5273.39	0	21	0	0	0	310.131
68	2	179	8757.58	0	163	0	0	0	4146
69	2	180	2070.02	0	18	0	0	0	862.075
70	2	182	6700.44	0	24	0	0	0	212.372
71	2	183	5204.84	0	30	0	0	0	502.143
72	2	196	3523.25	0	16	0	0	0	339.796
73	2	197	1401.72	0	28	0	0	0	1338.96
74	2	198	2012.53	0	11	0	0	0	365.538
75	2	201	10448.2	0	69	0	0	0	677.13
76	2	203	684.47	0	11	0	0	0	581.772
77	2	211	1718.69	0	22	0	0	0	638.405
78	2	215	392.765	0	11	0	0	0	622.959
79	2	216	3544.77	0	16	0	0	0	233.61
80	2	217	945.122	0	10	0	0	0	294.49
81	2	224	945.156	0	19	0	0	0	1016.41
82	2	234	8139.79	0	89	0	0	0	1801.43
83	2	236	2083.77	0	10	0	0	0	260.51
84	2	242	1948.19	0	18	0	0	0	635.544

## Sheet: 2 min 3
Cluster ID	Founding Channel	Original Cluster ID	Area (nm^2)	Ch1 Point Count	Ch2 Point Count	Ch1 Interacting Point Count	Ch2 Interacting Point Count	Ch1 Relative Density	Ch2 Relative Density
1	1	7	1100.16	5	0	0	0	384.175	0
2	1	10	1496.48	10	0	2	0	655.358	0
3	1	14	1063.12	5	0	0	0	338.978	0
4	1	15	270.765	5	0	0	0	564.964	0
5	1	19	759.468	8	0	1	0	847.446	0
6	1	24	504.74	6	0	0	0	602.628	0
7	1	26	1019.38	6	0	0	0	564.964	0
8	1	28	529.325	7	0	0	0	790.949	0
9	1	30	493.691	6	0	0	0	564.964	0
10	1	36	2492.78	13	0	0	0	756.182	0
11	1	41	1411.47	6	0	0	0	414.307	0
12	1	43	2969.27	15	0	2	0	700.555	0
13	1	52	472.183	5	0	0	0	474.57	0
14	1	57	5220.24	63	0	1	0	1881.42	0
15	1	59	1514.21	7	0	0	0	597.248	0
16	1	62	896.9	5	0	0	0	429.373	0
17	1	65	914.351	5	0	0	0	293.781	0
18	1	70	402.328	5	0	0	0	519.767	0
19	1	72	1348.77	6	0	0	0	451.971	0
20	2	20	2592.94	0	13	0	0	0	169.931
21	2	27	1895.1	0	10	0	0	0	170.837
22	2	28	2603.96	0	10	0	0	0	94.2551
23	2	49	2985.11	0	11	0	2	0	136.563
24	2	51	2758.74	0	11	0	0	0	136.563
25	2	60	6116.41	0	28	0	2	0	227.222
26	2	71	2350.37	0	12	0	1	0	176.728
27	2	76	3713.61	0	16	0	1	0	165.683
28	2	81	10991.3	0	52	0	3	0	237.903
29	2	83	5403.13	2	18	2	1	619304	150.546
30	2	88	4012.64	0	16	0	0	0	114.137
31	2	91	3545.17	0	29	0	1	0	403.225
32	2	94	2382.48	0	11	0	0	0	184.761
33	2	99	2989.38	0	11	0	1	0	152.629
34	2	106	5072.29	0	29	0	0	0	277.281
35	2	107	4667.18	0	23	0	1	0	149.835
36	2	110	3681.26	0	17	0	0	0	129.947
37	2	115	4856.36	0	27	0	1	0	190.91
38	2	119	2821.6	0	11	0	0	0	115.141
39	2	124	3460.07	0	14	0	2	0	117.819
40	2	130	3723.47	0	20	0	0	0	162.001
41	2	131	3232.52	0	13	0	0	0	169.931
42	2	134	5036.15	1	21	0	2	764708	180.936
43	2	144	7019.01	0	34	0	2	0	275.488
44	2	146	4248.86	0	18	0	0	0	137.455
45	2	149	5778.14	0	28	0	2	0	157.793
46	2	150	2379.61	0	13	0	0	0	201.651
47	2	157	2621.56	1	10	1	0	236823	117.819
48	2	158	6059.28	0	75	0	4	0	759.931
49	2	168	3475.58	0	18	0	0	0	157.092
50	2	170	13478.9	0	49	0	2	0	138.858
51	2	175	1824.16	0	10	0	0	0	111.928
52	2	179	2984.95	0	12	0	0	0	117.819
53	2	188	3960.51	0	19	0	0	0	147.274
54	2	203	3176.14	0	11	0	0	0	104.43
55	2	206	13684.8	0	68	0	0	0	221.777
56	2	208	2484.03	0	12	0	0	0	166.91
57	2	212	2130.77	0	10	0	0	0	223.856
58	2	214	2465.88	0	10	0	0	0	141.383
59	2	215	2269.2	0	10	0	0	0	135.492
60	2	216	8126.24	0	40	0	1	0	198.819
61	2	218	7926.88	0	34	0	3	0	318.804
62	2	220	7412.59	0	65	0	2	0	475.354
63	2	222	2359.55	0	13	0	0	0	156.337
64	2	223	3906.9	0	13	0	0	0	129.148
65	2	229	2214.29	0	11	0	0	0	163.34
66	2	230	2968.54	0	11	0	0	0	120.497
67	2	231	2247.58	0	10	0	0	0	153.164
68	2	233	14239.3	0	94	0	0	0	635.47
69	2	241	11613.1	0	61	0	0	0	271.852
70	2	243	16403.5	0	106	0	1	0	327.892
71	2	244	12486	0	52	0	0	0	208.449
72	2	252	2376.75	0	15	0	0	0	178.692
73	2	253	2618.69	0	18	0	0	0	360.002
74	2	256	8769.91	0	63	0	5	0	309.041
75	2	257	2554.74	0	18	0	0	0	193.092
76	2	258	10696.8	0	53	0	1	0	208.406
77	2	261	5061.64	0	26	0	0	0	253.764
78	2	262	1112.58	0	14	0	0	0	370.288
79	2	264	7007.82	0	28	0	0	0	143.066
80	2	265	4640.67	0	105	0	0	0	1496.58
81	2	266	9369.72	0	58	0	0	0	291.5
82	2	267	6215.04	0	62	0	0	0	793.377
83	2	277	4277.36	0	49	0	0	0	535.595
84	2	278	12711.7	1	38	0	0	2.09613e+06	113.168
85	2	284	15047.2	1	136	0	1	2.75936e+06	551.409
86	2	285	5493.84	0	40	0	0	0	343.147
87	2	286	2129.86	0	10	0	0	0	164.946
88	2	287	10679.4	0	126	0	0	0	658.757
89	2	288	5618.94	0	31	0	2	0	424.718
90	2	289	1862.75	1	27	0	0	147059	605.458
91	2	290	2328.17	1	12	0	0	203209	186.546
92	2	292	2563.46	0	14	0	0	0	235.638
93	2	293	9437.29	0	72	0	0	0	407.457
94	2	294	6528.66	0	30	0	0	0	210.11
95	2	296	3769.65	0	18	0	0	0	160.365
96	2	298	24747.1	0	136	0	0	0	235.205
97	2	308	4510.12	0	20	0	0	0	206.183
98	2	310	1391.83	0	11	0	0	0	179.406
99	2	312	3756.83	0	13	0	0	0	129.148
100	2	313	1134.2	0	10	0	0	0	253.31
101	2	317	4608.59	0	30	0	0	0	373.093
102	2	329	2509.51	0	13	0	0	0	115.553
103	2	334	19277.7	0	303	0	2	0	1264.8
104	2	339	9937.65	2	63	0	1	1.13837e+06	354.859
105	2	350	1465.69	0	27	0	0	0	710.186
106	2	351	1366.86	0	10	0	0	0	200.292
107	2	352	1184.33	0	12	0	0	0	319.093
108	2	355	1425.23	0	23	0	0	0	562.201
109	2	357	7438.02	0	54	0	0	0	554.185
110	2	362	11676.7	1	167	0	2	2.04661e+06	1010.81
111	2	365	8419.84	4	69	4	0	397394	541.71
112	2	367	3709.47	0	57	0	0	0	961.67
113	2	369	4608.37	1	55	1	0	528904	570.35
114	2	370	12719.6	0	208	0	0	0	2082.79
115	2	375	1017.7	0	13	0	0	0	342.128
116	2	377	1220.88	0	13	0	0	0	305.876
117	2	378	1033.38	0	11	0	0	0	232.96
118	2	388	23543.7	0	134	0	0	0	309.494
119	2	390	1957.55	0	15	0	0	0	190.474
120	2	393	29091.5	1	341	0	3	4.59525e+06	1247.03
121	2	394	10328.1	0	99	0	6	0	572.73
122	2	396	1508.63	0	15	0	0	0	324.002
123	2	398	1275.1	0	10	0	0	0	188.51
124	2	399	4193.78	0	13	0	1	0	101.959
125	2	400	770.193	0	20	0	0	0	550.803
126	2	405	30135.1	2	186	0	0	2.39706e+06	400.647
127	2	406	1226.82	0	10	0	0	0	241.529
128	2	407	1415.43	0	27	0	0	0	736.368
129	2	408	518.873	0	12	0	0	0	338.729
130	2	409	23515.7	1	430	0	0	3.85715e+06	1499.31
131	2	412	1023.51	0	13	0	0	0	287.75
132	2	414	51784.1	0	1147	0	2	0	2525.63
133	2	415	1165.44	0	18	0	0	0	461.457
134	2	416	2132.53	0	17	0	0	0	344.793
135	2	424	2067.05	0	10	0	0	0	129.601
136	2	425	5420.76	0	68	0	0	0	816.069
137	2	427	2250.84	0	16	0	0	0	364.502
138	2	428	3200.89	0	71	0	0	0	1508
139	2	433	3557.75	0	19	0	0	0	246.489
140	2	434	12287.7	0	107	0	0	0	620.751
141	2	436	300.188	0	10	0	0	0	294.547
142	2	437	2312.22	0	10	0	0	0	129.601
143	2	438	17134.8	0	1605	0	0	0	8740.52

## Sheet: 2 min 4
Cluster ID	Founding Channel	Original Cluster ID	Area (nm^2)	Ch1 Point Count	Ch2 Point Count	Ch1 Interacting Point Count	Ch2 Interacting Point Count	Ch1 Relative Density	Ch2 Relative Density
1	1	7	1838.75	7	0	0	0	1184.24	0
2	1	10	936.501	5	0	0	0	1043.88	0
3	1	16	2641.85	8	0	0	0	997.829	0
4	1	17	2760.22	16	0	3	0	1957.28	0
5	1	18	1162.26	5	0	0	0	921.073	0
6	1	19	1222.09	8	0	0	0	1458.37	0
7	1	20	1882.38	7	9	0	4	1271.96	0.67128
8	1	21	3824.76	17	0	0	0	1715.72	0
9	1	25	1906.5	11	0	0	0	2316.64	0
10	1	27	755.56	5	0	1	0	1166.69	0
11	1	31	909.861	9	0	0	0	2353.85	0
12	1	33	1591.73	6	0	0	0	1023.41	0
13	1	35	1018.47	5	0	0	0	1043.88	0
14	1	36	819.014	6	0	0	0	1330.44	0
15	1	39	1575.12	16	0	2	0	4144.83	0
16	1	41	374.35	8	0	1	0	2456.19	0
17	1	42	778.162	6	0	0	0	1739.8	0
18	2	18	3311.18	0	12	0	3	0	140.875
19	2	25	4581.22	0	14	0	1	0	186.613
20	2	38	1733.94	0	10	0	0	0	176.733
21	2	42	4789.64	0	15	0	1	0	151.12
22	2	44	4064.69	0	18	0	0	0	362.859
23	2	45	2678.39	0	10	0	0	0	161.365
24	2	58	4621.96	0	16	0	0	0	148.879
25	2	61	3125.56	0	16	0	0	0	244.93
26	2	67	2206.24	0	10	0	0	0	138.313
27	2	72	4139.15	0	19	0	0	0	264.898
28	2	73	1902.86	0	11	0	0	0	178.131
29	2	79	5673	0	26	0	1	0	236.433
30	2	84	2713.79	0	11	0	0	0	171.145
31	2	88	14981.5	0	61	0	4	0	188.323
32	2	90	3891.9	1	15	0	0	397251	243.329
33	2	93	7629.92	0	48	0	1	0	414.619
34	2	99	9879.94	0	51	0	1	0	243.329
35	2	100	8602.16	0	57	0	1	0	374.093
36	2	105	5936.53	0	28	0	0	0	233.266
37	2	106	2230.9	0	10	0	0	0	122.945
38	2	112	7807.08	0	54	0	2	0	516.54
39	2	113	5465.71	0	22	0	0	0	192.102
40	2	120	9868.84	0	36	0	0	0	217.715
41	2	121	3736	0	12	0	0	0	160.085
42	2	126	8854.46	0	31	0	0	0	197.059
43	2	128	3904.59	0	18	0	0	0	264.673
44	2	131	1926.01	0	10	0	0	0	199.786
45	2	135	3591.51	0	20	0	1	0	249.732
46	2	139	6246.43	0	26	0	1	0	186.191
47	2	143	11114	0	71	0	0	0	489.724
48	2	144	1933.88	0	11	0	0	0	213.058
49	2	150	3546.92	0	26	0	0	0	404.891
50	2	151	2424.06	0	12	0	0	0	134.471
51	2	154	6782.87	0	70	0	0	0	1169.08
52	2	158	1346.29	2	13	2	0	138528	328.05
53	2	160	5706.86	0	29	0	0	0	271.592
54	2	165	3331.38	0	17	0	0	0	223.742
55	2	167	10596.4	0	58	0	0	0	369.63
56	2	168	3794.96	0	22	0	0	0	321.334
57	2	169	6813.99	0	49	0	0	0	458.692
58	2	170	3309.09	0	17	0	0	0	354.823
59	2	171	1940.68	0	12	0	0	0	332.976
60	2	172	4528.61	0	18	0	0	0	204.908
61	2	175	16250.4	0	71	0	0	0	274.354
62	2	176	15058.3	0	100	0	0	0	447.213
63	2	183	9013.11	0	32	0	0	0	170.49
64	2	189	4408.94	0	16	0	0	0	182.497
65	2	195	5124.58	0	33	0	0	0	434.266
66	2	196	7190.87	0	45	0	0	0	525.078
67	2	197	3694.68	0	14	0	0	0	175.636
68	2	201	2383.6	0	10	0	0	0	161.365
69	2	203	4356.15	0	15	0	0	0	197.224
70	2	204	4571.71	0	31	0	0	0	521.773
71	2	207	9217.89	0	51	0	0	0	484.397
72	2	209	4815	0	26	0	0	0	271.898
73	2	210	5783.17	0	33	0	0	0	250.314
74	2	213	4973.87	0	20	0	0	0	192.102
75	2	215	6696.07	0	28	0	0	0	246.988
76	2	217	14356	0	63	0	0	0	248.207
77	2	220	2290.03	0	10	0	0	0	169.049
78	2	221	10166.7	0	118	0	1	0	1291.96
79	2	226	7564.54	0	36	0	0	0	354.321
80	2	228	2580.21	0	17	0	0	0	454.264
81	2	230	8388.93	0	137	0	0	0	1670.58
82	2	236	8218.52	0	67	0	0	0	539.605
83	2	238	8276.9	0	50	0	0	0	281.237
84	2	240	11250.2	0	136	0	0	0	1232.28
85	2	242	4604.59	0	36	0	0	0	563.498
86	2	243	17991.2	0	220	0	1	0	1356.24
87	2	245	7848.25	0	49	0	0	0	494.76
88	2	246	8495.71	1	131	0	0	1.04609e+06	1579.34
89	2	249	4764.66	0	19	0	0	0	236.588
90	2	252	10158.3	2	56	2	0	938505	451.439
91	2	253	10863.6	0	58	0	0	0	454.42
92	2	255	13097.7	7	64	7	1	1.36579e+06	379.401
93	2	256	8322.01	0	115	0	0	0	1841.84
94	2	258	3931.26	0	22	0	0	0	394.681
95	2	260	9528.93	0	91	0	0	0	923.354
96	2	262	2071.54	0	18	0	0	0	332.976
97	2	263	9345.49	0	46	0	0	0	283.976
98	2	266	3798.14	0	14	0	0	0	230.522
99	2	269	6981.69	1	29	0	0	895724	366.98
100	2	276	17638.4	1	136	0	0	3.16018e+06	555.4
101	2	278	1637.85	0	14	0	0	0	395.18
102	2	280	2036.72	0	25	0	0	0	680.808
103	2	282	3517.2	0	16	0	0	0	220.917
104	2	287	5003.07	0	30	0	0	0	568.621
105	2	289	5969.19	0	25	0	0	0	275.089
106	2	291	898.468	0	11	0	0	0	359.754
107	2	292	3508.84	1	11	0	0	315763	157.174
108	2	294	1937.6	0	11	0	0	0	171.145
109	2	296	1906.73	0	31	0	0	0	534.166
110	2	297	983.831	0	28	0	0	0	900.133
111	2	299	18178.1	0	164	0	1	0	785.742
112	2	307	17614.1	5	121	4	2	999147	494.384
113	2	308	592.499	0	10	0	0	0	330.415
114	2	312	15491.7	0	412	0	0	0	4658.56
115	2	316	5459.85	0	23	0	0	0	265.601
116	2	317	3053.41	0	13	0	0	0	186.191
117	2	319	423.196	0	13	0	0	0	481.732
118	2	327	4679.82	0	27	0	0	0	263.25
119	2	329	3188.97	0	24	0	0	0	649.944
120	2	332	1481.58	0	26	0	0	0	765.451
121	2	333	1674.91	0	55	0	0	0	1692.59
122	2	343	4014.49	0	26	0	0	0	540.84
123	2	346	9874.03	0	52	0	2	0	336.917
124	2	353	10944.2	2	56	0	1	1.30252e+06	392.436

[truncated: 22 more sheets: 5 min 1, 5 min 2, 5 min 3, 5 min 4, 5 min 5, 5 min 6, 5 min 7, 5 min 8, 7 min 1, 7 min 2, 7 min 3, 7 min 4, 7 min 5, 7 min 6, 7 min 7, 7 min 8, 7 min 9, 10 min 1, 10 min 2, 10 min 3 …]
