# Supplementary material for: The organization of leukotriene biosynthesis on the nuclear envelope revealed by single molecule localization microscopy and computational analyses
Source: PLoS One. 2019 Feb 8;14(2):e0211943. doi: 10.1371/journal.pone.0211943 (PMC6368329; doi:10.1371/journal.pone.0211943)
Supplement: S2 Data — (XLSX) [file pone.0211943.s007.xlsx]

## Sheet: NT 1
X	Y	Lr	Ch	DoC	Cluster ID
30696.3	16841.8	1.20069e+06	2	0	0
30042.5	17413.7	1.20069e+06	2	-0.375833	0
24307.3	21299	849017	2	0	0
13251.4	21550.8	1.20069e+06	2	-0.136109	0
18067.3	24151.2	849017	2	0.363014	0
13738.1	22143.3	1.20069e+06	2	0	0
27834.1	19767.4	849017	2	0	0
26237.2	20153.1	849017	2	-0.354123	0
24618	20286.8	849017	2	0	0
18057	24140.3	849017	2	0.153879	0
25239.8	21048.8	1.47054e+06	2	0	0
13013.8	21162.8	1.20069e+06	2	-0.178553	11
21541.5	24271.6	1.20069e+06	2	-0.199939	0
27826.5	19755.8	849017	2	0	0
26233.3	20137.5	849017	2	-0.345905	0
19722.5	25006.7	1.20069e+06	2	-0.34603	14
30051	17419.3	1.20069e+06	2	-0.329136	0
12767.7	20363.4	2.24629e+06	2	0.151888	21
25237.9	21042	1.47054e+06	2	0	0
13758.2	22142.3	1.20069e+06	2	0	0
30036.8	17412.4	1.20069e+06	2	-0.387637	0
25235.7	21044.4	1.47054e+06	2	0	0
27160	14585.7	1.47054e+06	2	-0.322784	0
19719.3	25029.4	1.69803e+06	2	-0.294142	14
24607.5	20276.6	849017	2	0	0
25291.9	20999.7	2.40138e+06	2	0	8
18017.1	24173.4	1.89846e+06	2	-0.0855055	0
11990.4	20530.5	849017	2	-0.0971071	0
20460.1	24421.4	1.20069e+06	2	-0.229865	0
30679.6	16846.9	1.20069e+06	2	0	0
12988	21190.4	1.20069e+06	2	0.0338867	0
12441.6	19169.1	849017	2	0	0
13748.4	22130.2	1.47054e+06	2	0	0
14602.9	22692.7	849017	2	0	0
19727.3	25016.6	2.07966e+06	2	-0.310946	14
17742.7	13843.4	849017	2	-0.00182424	0
30695.2	16838.5	1.47054e+06	2	0	0
13015.2	21192.7	1.47054e+06	2	-0.0331998	0
22345.9	23786	1.20069e+06	2	-0.141512	0
21557.4	24260.1	1.47054e+06	2	-0.221479	0
19731.6	25006.7	1.89846e+06	2	-0.343754	14
25245.4	21032.1	1.47054e+06	2	0	0
13748.6	22146.9	1.47054e+06	2	0	0
30120.6	17351.5	1.47054e+06	2	-0.410982	0
11984.7	20515.4	849017	2	-0.104544	0
20438.8	24411.6	1.20069e+06	2	-0.252803	0
18032.6	24148.4	1.20069e+06	2	0.0470631	0
21547.2	24253.3	1.20069e+06	2	-0.219321	0
17742.7	13857.8	849017	2	0	0
30698	16821.4	849017	2	0	0
30131.2	17350.3	1.69803e+06	2	-0.448283	0
14605.8	22675.1	849017	2	0	0
28495.1	19898.3	849017	2	0	0
12987.5	21191.9	1.20069e+06	2	0.0372408	0
18025.6	24160.1	1.69803e+06	2	-0.050722	0
30105.6	17338.3	1.20069e+06	2	-0.411504	0
13863.4	22209.4	849017	2	0	16
23088.6	22585	1.47054e+06	2	-0.269684	0
21571	24261	849017	2	-0.25401	0
20415.6	24408.8	849017	2	-0.27706	0
22335.6	23786.1	1.20069e+06	2	-0.0703203	0
30093.4	17352.3	849017	2	-0.402607	0
25280.9	21021.4	849017	2	0	8
18265	13817.2	849017	2	0.615433	0
27494.3	19887.5	849017	2	0	0
13870.8	22253.9	849017	2	0	0
18002.5	24172.2	1.47054e+06	2	-0.312689	0
30148.3	17342.2	1.47054e+06	2	-0.414217	0
23095.9	22572.3	1.69803e+06	2	-0.30185	0
21540.6	24467.4	849017	2	-0.325533	0
13004.8	21190	1.69803e+06	2	0.0418397	0
13241.8	21561.5	849017	2	-0.158627	0
30137.4	17355.8	1.69803e+06	2	-0.436335	0
24309.8	21310.7	849017	2	0	0
18003.5	24162.9	1.69803e+06	2	-0.30537	0
25315.8	21009.3	1.20069e+06	2	0	8
13876.8	22231.3	849017	2	0	0
22336	23786.1	1.20069e+06	2	-0.0702863	0
18231.6	13820.2	1.69803e+06	2	0.840692	0
23112.5	14306.8	2.07966e+06	2	-0.399165	9
28473.6	19895.2	1.20069e+06	2	0	18
13266.6	21559.8	849017	2	-0.139454	0
30144.2	17356	1.47054e+06	2	-0.442935	0
13870.9	22258.8	849017	2	0	0
23086.5	22573.6	2.24629e+06	2	-0.285611	0
20426.7	24415.2	1.47054e+06	2	-0.260629	0
18259.8	13811.7	849017	2	0.73456	0
25286.4	20995.9	2.40138e+06	2	0	8
13014.3	21195.7	1.20069e+06	2	-0.0334029	0
18012.9	24161.5	1.89846e+06	2	-0.227895	0
22362.4	23800.6	849017	2	-0.118391	0
20446.4	24412.6	1.69803e+06	2	-0.250015	0
21527	24462.3	849017	2	-0.311153	0
13892.2	22220.2	849017	2	0	0
17077.1	24212	849017	2	-0.176268	0
28455	19887.3	1.20069e+06	2	0	18
25293.3	21002.5	2.40138e+06	2	0	8
23087.8	22561.6	2.24629e+06	2	-0.284806	0
13954.2	23584.8	849017	2	0.549852	0
18015.5	24154.8	1.89846e+06	2	-0.206601	0
20455.5	24424.9	1.20069e+06	2	-0.232681	0
29750.5	17600.7	849017	2	-0.315929	0
13186.9	21501.1	849017	2	-0.189481	0
23136.5	14302.9	1.47054e+06	2	-0.375371	9
25455.5	20348.3	1.20069e+06	2	-0.0831199	0
13839.3	22195.8	1.20069e+06	2	0	0
23085	22566.3	2.40138e+06	2	-0.28521	0
12008.4	19639	849017	2	0	0
20494.6	24433.4	1.47054e+06	2	-0.289329	0
23130.8	14309.3	2.07966e+06	2	-0.38896	9
25294	21006.3	2.54705e+06	2	0	8
11996.6	19653.3	1.20069e+06	2	0	0
13182.5	21486	849017	2	-0.176092	0
13851.5	22164.5	1.69803e+06	2	0	16
18218.6	13805.9	1.47054e+06	2	0.729908	0
26023.8	20199.3	849017	2	-0.367769	0
11923.1	20407.2	849017	2	0.800991	0
24616.5	13971	1.69803e+06	2	0	0
23115.5	14289.4	1.69803e+06	2	-0.373181	9
25295.5	20997.6	2.40138e+06	2	0	8
13861.2	22146.5	1.69803e+06	2	0	16
23078.8	22560.2	2.07966e+06	2	-0.268219	0
11952	20380.2	1.47054e+06	2	0.578966	0
17150.6	24211.8	1.20069e+06	2	-0.390425	0
20499.8	24421	1.47054e+06	2	-0.288787	0
23110.1	14294.6	1.69803e+06	2	-0.394268	9
15680.3	23652.6	1.20069e+06	2	0.583748	0
22374.1	23806.9	849017	2	-0.198553	0
14533.3	22612.7	849017	2	0	0
17155.4	24230.4	1.20069e+06	2	-0.367343	0
20494.2	24424.2	1.47054e+06	2	-0.274009	0
27500.4	19876.6	1.47054e+06	2	0	0
23126.1	14301.3	2.40138e+06	2	-0.376542	9
26021.1	20210.9	849017	2	-0.330541	0
11960.2	20384.8	1.20069e+06	2	0.471539	0
25294.9	20996.7	2.40138e+06	2	0	8
27532.8	19846.3	849017	2	0	0
13833.5	22199.4	1.20069e+06	2	0	0
20501.9	24421.2	1.47054e+06	2	-0.289439	0
25472.3	20339.8	849017	2	-0.139512	0
15689.7	23648.4	1.20069e+06	2	0.395507	0
21426.4	13969.9	849017	2	-0.424642	0
11939.8	20395.2	1.47054e+06	2	0.6837	0
16598.7	24120.4	1.89846e+06	2	0.371843	24
18212.9	13817.2	1.47054e+06	2	0.720109	0
27539.9	19850.4	849017	2	0	0
19650.8	24399	1.20069e+06	2	-0.510163	0
23136.6	14312.3	1.89846e+06	2	-0.386611	9
26104.1	14363.6	1.20069e+06	2	0	0
15698.6	23650.1	1.20069e+06	2	0.382891	0
12426.3	19187.2	849017	2	0	0
25298.9	20998.5	2.40138e+06	2	0	8
29752.1	17591.7	849017	2	-0.316447	0
11944.1	20388.7	1.69803e+06	2	0.582897	0
23135.6	14324	1.20069e+06	2	-0.366078	9
25304	20998.3	2.54705e+06	2	0	8
13829.8	22189.8	1.20069e+06	2	0	0
16619.4	24128.6	1.47054e+06	2	0.20881	24
26119.9	14369.8	1.20069e+06	2	0	0
27520.8	19884.4	849017	2	0	0
21419.9	13973.1	849017	2	-0.426389	0
11966.6	19623.6	2.40138e+06	2	0	13
11937.1	20395.2	1.47054e+06	2	0.687013	0
23081	22556.9	2.07966e+06	2	-0.26954	0
29758.1	17562	1.20069e+06	2	-0.298084	0
27508.6	19869.4	1.47054e+06	2	0	0
13945.9	23599.9	1.20069e+06	2	0.801328	0
12729.3	20323.4	1.47054e+06	2	0.32493	0
12428.5	19179.2	1.20069e+06	2	0	0
25302.5	21007.5	2.54705e+06	2	0	8
13823.6	22163.6	849017	2	0	16
15663.8	14002.6	2.07966e+06	2	0.409947	19
23118	14313.7	1.89846e+06	2	-0.405261	9
14545.4	22603.7	849017	2	0	0
29740.3	17560.7	849017	2	-0.273127	0
12724.7	20320.6	1.20069e+06	2	0.330535	0
13945.8	23620.5	849017	2	0.68287	0
15654.2	14001.6	2.07966e+06	2	0.506303	19
29620.8	15994.1	1.20069e+06	2	0.857015	0
16621.8	24160.5	849017	2	0.134689	24
27503.8	19867.3	1.20069e+06	2	0	0
13922.4	23539.5	849017	2	0.206034	0
23109.6	14303.4	1.89846e+06	2	-0.403126	9
29770.5	17565.8	849017	2	-0.339438	0
12735.8	20316.9	1.69803e+06	2	0.257783	0
16604	24136.8	2.07966e+06	2	0.283175	24
25429.1	20359.4	849017	2	-0.0678378	0
14567.8	22585.8	1.20069e+06	2	0	12
18686	24048.8	849017	2	0	0
13057	21154.8	1.69803e+06	2	-0.249585	11
23076.5	22562.7	2.07966e+06	2	-0.266878	0
26117.6	14375.8	1.20069e+06	2	0	0
12761.6	20339.8	1.47054e+06	2	0.151929	0
25439.8	20358.4	1.20069e+06	2	-0.0753291	0
29633.9	16045.6	849017	2	0.553815	0
11956.5	19627.9	2.68483e+06	2	0	13
13840.5	22133.9	1.20069e+06	2	0	16
16588.6	24154.4	2.24629e+06	2	0.355953	24
15653.3	13983.2	2.24629e+06	2	0.503667	19
29628.8	15995.3	1.20069e+06	2	0.858094	0
23082.4	22553.9	1.89846e+06	2	-0.28433	0
16367	13835.3	849017	2	0.550497	0
28503.6	19915.9	849017	2	0	0
13837.9	22143.6	1.47054e+06	2	0	16
14605.8	22572	2.68483e+06	2	0	12
11969.8	19632.3	2.81587e+06	2	0	13
13047.6	21137.5	1.47054e+06	2	-0.222988	11
16598.9	24145.6	2.24629e+06	2	0.381407	24
14538.4	14413.4	849017	2	-0.392222	0
13877	22183.8	1.69803e+06	2	0	16
23065	23848.9	1.20069e+06	2	-0.402363	25
19733.6	25025.6	2.40138e+06	2	-0.294706	14
18574.3	23846.8	2.54705e+06	2	0	10
26138.5	14379.6	849017	2	0	0
11982.7	19636.9	1.47054e+06	2	0	13
12746.1	20322.6	1.47054e+06	2	0.180069	0
13079	21148.1	2.24629e+06	2	-0.303863	11
13839.5	22166.7	1.47054e+06	2	0	16
14583.1	22577.4	2.24629e+06	2	0	12
15685.1	13985.8	2.24629e+06	2	0.160567	19
12122.8	17439	849017	2	-0.434311	0
23077.5	23854.7	1.20069e+06	2	-0.385994	25
16589.9	24171.3	1.47054e+06	2	0.370304	24
13074.6	21149.3	2.40138e+06	2	-0.306137	11
13862.6	22157.1	1.69803e+06	2	0	16
19747.1	25064.9	2.40138e+06	2	0	14
26194.1	14415.9	849017	2	0	0
12739.7	20349	849017	2	0	21
23061.7	23858	2.68483e+06	2	0	25
16610.6	24163.7	1.20069e+06	2	0	24
12129.9	17441.2	849017	2	0	0
11963.6	19617.4	2.40138e+06	2	0	13
22253.3	23866.4	849017	2	0	0
17067.4	24197.9	849017	2	0	0
26175.6	14421.4	849017	2	0	0
29937	17641.5	849017	2	0	0
13071.6	21158.9	2.07966e+06	2	0	11
13849.2	22158.4	2.07966e+06	2	0	16
18554.8	23859.9	849017	2	0	10
16601.7	24164.9	1.89846e+06	2	0	24
14085.2	13838	1.47054e+06	2	0	22
15663.6	13978.2	2.68483e+06	2	0	19
19745.6	25009.6	1.89846e+06	2	0	14
26141.9	14388	849017	2	0	0
11969.6	19656.9	2.94108e+06	2	0	13
12751.6	20328.5	1.69803e+06	2	0	0
16378.8	13890.9	1.89846e+06	2	0	0
13866.3	22190.4	1.47054e+06	2	0	16
14566.9	22592.8	849017	2	0	12
11962.7	19617.5	2.54705e+06	2	0	13
24643.3	21252.7	1.20069e+06	2	0	0
22215.8	23908.9	849017	2	0	0
15666.2	13973.6	2.68483e+06	2	0	19
29943.6	17655.5	849017	2	0	0
13915	23531.2	849017	2	0	0
18571.3	23831.2	2.40138e+06	2	0	10
19750.4	24990.9	849017	2	0	14
16463.6	13888.5	849017	2	0	0
15673.6	13986	3.06118e+06	2	0	19
25786.3	14140	849017	2	0	0
14521.6	14396.7	1.20069e+06	2	0	0
11966.3	19613.9	2.24629e+06	2	0	13
22254.7	23893	849017	2	0	17
16591.5	24137.3	2.54705e+06	2	0	24
19766.8	25074.2	2.24629e+06	2	0	14
13071.1	21137.4	2.07966e+06	2	0	11
19647.9	24381.9	1.47054e+06	2	0	0
13893.4	22186.1	1.89846e+06	2	0	16
22234.2	23897.5	1.47054e+06	2	0	17
15667.1	13976.9	2.68483e+06	2	0	19
11959.8	19632	2.68483e+06	2	0	13
12754.3	20360.3	1.89846e+06	2	0	21
13079.6	21138.9	2.07966e+06	2	0	11
14599	22574.7	2.81587e+06	2	0	12
16583.5	24161.7	1.69803e+06	2	0	24
18574.6	23840	2.40138e+06	2	0	10
12788.4	20375.6	2.54705e+06	2	0	21
13923.9	23601.7	849017	2	0	0
22233.8	23889.2	1.47054e+06	2	0	17
19728.3	25041.3	1.69803e+06	2	0	14
24587.3	13967	1.47054e+06	2	0	0
14530.4	14402.5	1.47054e+06	2	0	0
29871.1	16963.3	849017	2	0	0
16584.1	24139.2	2.07966e+06	2	0	24
11959	19629.8	2.54705e+06	2	0	13
13022.5	21154.1	1.47054e+06	2	0	11
15663.9	14001.5	2.07966e+06	2	0	19
12762.5	20399.8	1.20069e+06	2	0	21
14585	22554.6	1.20069e+06	2	0	12
24600.9	13974.6	1.89846e+06	2	0	0
14518.2	14402.3	1.20069e+06	2	0	0
11946.3	19613.1	1.69803e+06	2	0	13
12759.9	20381.2	2.07966e+06	2	0	21
13866.2	23598.8	1.20069e+06	2	0	0
18578.6	23839.4	2.40138e+06	2	0	10
22180.9	23874.9	2.24629e+06	2	0	17
15663.6	14024.4	849017	2	0	19
21458.5	13962.8	1.89846e+06	2	0	0
29853.2	16971.3	849017	2	0	0
11948.4	19647.1	3.06118e+06	2	0	13
18221.9	13812.6	1.69803e+06	2	0	0
13075	21179.8	849017	2	0	0
14589.1	22577.5	2.40138e+06	2	0	12
21466.7	13957.7	1.69803e+06	2	0	0
11944.1	19646.2	2.81587e+06	2	0	13
13880.1	23600.1	1.20069e+06	2	0	0
22171.7	23885.8	2.07966e+06	2	0	17
13010.6	21153.6	1.20069e+06	2	0	11
14609.2	22576.4	2.54705e+06	2	0	12
18574.3	23840.5	2.40138e+06	2	0	10
18239.3	13811.2	1.47054e+06	2	0	0
21469.4	13950.6	1.69803e+06	2	0	0
12786.9	20367.5	2.24629e+06	2	0	21
12005.6	19662.1	849017	2	0	0
13034.2	21137.6	1.20069e+06	2	0	11
13870.4	22160	1.69803e+06	2	0	16
22183	23906.7	1.69803e+06	2	0	17
16611.2	24134.7	2.07966e+06	2	0	24
19743.1	25012.8	1.69803e+06	2	0	14
12781.6	20368.9	1.89846e+06	2	0	21
19640.8	24383.2	1.47054e+06	2	0	0
14492.2	14413.3	849017	2	0	0
26355.6	14454.7	849017	2	0	0
12762.4	20376.5	2.07966e+06	2	0	21
13031.1	21144	1.47054e+06	2	0	11
18571.1	23846.9	2.54705e+06	2	0	10
14104.1	13862.1	849017	2	0	0
13865.4	23590.9	1.20069e+06	2	0	0
19756.9	25039	1.47054e+06	2	0	14
13031	21181.7	849017	2	0	0
14506	14420.8	1.20069e+06	2	0	0
26357.8	14456.7	849017	2	0	0
12774	20342.7	1.20069e+06	2	0	0
18579.1	23844	2.54705e+06	2	0	10
19636.2	24375.3	1.47054e+06	2	0	0
19768.7	25042.2	1.20069e+06	2	0	14
22189.4	23924.6	1.20069e+06	2	0	17
24663.4	21267.2	1.69803e+06	2	0	0
14596.6	22563.8	2.94108e+06	2	0	12
18577.1	23842.5	2.54705e+06	2	0	10
21471.1	13977.2	1.47054e+06	2	0	0
12766.4	20337.7	1.47054e+06	2	0	0
14519.3	14463.7	1.47054e+06	2	0	0
27155.8	14545.3	849017	2	0	0
28471.1	19914.8	3.60208e+06	2	0	18
22181.2	23897.3	1.69803e+06	2	0	17
21448.8	13947.4	849017	2	0	0
14606.6	22562.5	2.24629e+06	2	0	12
16602.2	24133.3	2.40138e+06	2	0	24
13075	21138.4	2.07966e+06	2	0	11
12759.2	20392.8	1.47054e+06	2	0	21
22189	23918.4	1.20069e+06	2	0	17
19735.8	25039.8	1.69803e+06	2	0	14
27177.1	14584.9	1.89846e+06	2	0	0
28479.5	19914.6	2.54705e+06	2	0	18
14578.6	22568.4	1.89846e+06	2	0	12
18570.8	23834.3	2.40138e+06	2	0	10
15650.8	13966.5	1.69803e+06	2	0	19
28172.4	19487.2	1.47054e+06	2	0	0
11941.8	19656.8	2.68483e+06	2	0	13
22177.8	23864	1.89846e+06	2	0	17
16545.8	24095.7	849017	2	0	0
13072.1	21139.9	2.24629e+06	2	0	11
17904.8	13954	1.20069e+06	2	0	0
21463.5	13963.8	1.69803e+06	2	0	0
11943.6	19618.2	1.89846e+06	2	0	13
22178.4	23874.8	2.24629e+06	2	0	17
16553.7	24084	849017	2	0	0
19616.6	24376.4	849017	2	0	0
15627.8	13989.9	2.94108e+06	2	0	15
13094.3	21182	849017	2	0	0
19745.8	25037.4	1.89846e+06	2	0	14
28476.2	19928.3	2.68483e+06	2	0	18
14592.5	22580.8	2.68483e+06	2	0	12
12751.7	20367.8	1.89846e+06	2	0	21
13056.8	21163.5	1.20069e+06	2	0	11
18572.5	23860.5	1.89846e+06	2	0	10
15616	14008.3	2.40138e+06	2	0	15
11967.6	19663	2.94108e+06	2	0	13
28452.5	19914.3	3.70078e+06	2	0	18
13076.9	21141.9	2.24629e+06	2	0	11
14609.7	22570.8	2.54705e+06	2	0	12
19489.9	13731.9	1.69803e+06	2	0	20
18947.6	13851.1	849017	2	0	0
22185.3	23881.1	2.40138e+06	2	0	17
16588.4	24119.8	1.69803e+06	2	0	24
21482.6	13939.3	849017	2	0	0
24654	21241	1.69803e+06	2	0	0
19502.9	13683	1.20069e+06	2	0	20
15623.7	13996.4	3.06118e+06	2	0	15
27200.7	14586.8	1.47054e+06	2	0	0
12790	20377.5	2.68483e+06	2	0	21
14094	13859	849017	2	0	0
14537.5	14460.8	1.20069e+06	2	0	0
11969.8	19647.7	3.06118e+06	2	0	13
14599.1	22576	2.81587e+06	2	0	12
16632.7	24109.5	1.69803e+06	2	0	0
24666.9	21262.4	1.89846e+06	2	0	0
22195.4	23883.2	1.89846e+06	2	0	17
15630	13992.3	2.81587e+06	2	0	15
19752.2	25078.5	2.68483e+06	2	0	14
14507.8	14437.7	849017	2	0	0
14616	22581.5	2.07966e+06	2	0	12
22187.8	23874.2	2.07966e+06	2	0	17
28434.7	19934.5	1.47054e+06	2	0	18
19752.7	25083.3	2.68483e+06	2	0	14
27166.2	14587.8	1.47054e+06	2	0	0
11974	19651.6	2.81587e+06	2	0	13
14524	14478.7	1.47054e+06	2	0	0
13206.2	22427.7	849017	2	0	0
18922.6	13842	849017	2	0	0
15626.7	13987.1	2.94108e+06	2	0	15
12807.4	20369	3.50059e+06	2	0	21
14608.9	22575.4	2.68483e+06	2	0	12
17907.3	13967.8	1.20069e+06	2	0	0
11960.7	19652	3.39607e+06	2	0	13
28463.5	19930.1	3.60208e+06	2	0	18
14527.1	14464.6	1.47054e+06	2	0	0
27203.3	14583.5	1.47054e+06	2	0	0
15611	14001.9	2.24629e+06	2	0	15
11958.1	19652.5	3.39607e+06	2	0	13
19752.2	25071.5	2.81587e+06	2	0	14
15632.9	13996.4	2.68483e+06	2	0	15
28410.7	19915	849017	2	0	18
12806.4	20391.1	2.24629e+06	2	0	21
24671.7	21249.1	2.07966e+06	2	0	0
19509.9	13699.3	1.69803e+06	2	0	20
24616.5	13973.1	1.69803e+06	2	0	0
14486.8	14521.7	1.20069e+06	2	0	0
11961.5	19663.7	2.94108e+06	2	0	13
19756	25076.2	2.68483e+06	2	0	14
14068.6	13834.4	1.89846e+06	2	0	22
22240.4	23899.8	1.47054e+06	2	0	17
11955.3	19656.4	3.39607e+06	2	0	13
27169.7	14578.5	1.69803e+06	2	0	0
12768.6	20371	2.24629e+06	2	0	21
24654.2	21247.8	2.07966e+06	2	0	0
19534	13692	1.20069e+06	2	0	20
24615.3	13971.6	1.69803e+06	2	0	0
22213	23881.2	1.20069e+06	2	0	17
15620.8	13993	3.06118e+06	2	0	15
14491.4	14568.9	1.20069e+06	2	0	0
19523.6	13696.3	1.47054e+06	2	0	20
12794.8	20393.9	2.07966e+06	2	0	21
11950.7	19635.2	2.94108e+06	2	0	13
28449.8	19930.4	3.28823e+06	2	0	18
12806.7	20371.9	3.60208e+06	2	0	21
14080	13831.4	1.89846e+06	2	0	22
15616.8	13996.8	3.17673e+06	2	0	15
24618.8	13960.6	1.47054e+06	2	0	0
14521.3	14493.4	849017	2	0	0
11951.4	19657.4	3.17673e+06	2	0	13
12799.6	20391.8	2.07966e+06	2	0	21
28170.8	19483.5	1.69803e+06	2	0	0
11959.6	19656.4	3.28823e+06	2	0	13
28420.4	19929.4	1.20069e+06	2	0	18
13869.2	22178.5	1.47054e+06	2	0	16
22230.2	23878.3	1.47054e+06	2	0	17
15623.4	13992.8	3.06118e+06	2	0	15
14497.4	14551.1	1.20069e+06	2	0	0
14066.3	13825.3	2.07966e+06	2	0	22
11949.8	19655.9	3.17673e+06	2	0	13
28462.7	19921.3	3.98224e+06	2	0	18
19767.9	25076.8	2.24629e+06	2	0	14
21015.1	13572.9	2.81587e+06	2	0	23
28464.2	19910.6	3.70078e+06	2	0	18
12798.6	20381.2	3.06118e+06	2	0	21
24667.4	21262.8	1.89846e+06	2	0	0
16631	24105.4	1.69803e+06	2	0	0
19745.6	25069.9	2.54705e+06	2	0	14
18928.7	13844.6	1.20069e+06	2	0	0
24660.9	21281.1	1.47054e+06	2	0	0
14059.7	13813.3	2.07966e+06	2	0	22
15608.8	14006.6	2.24629e+06	2	0	15
28435.1	19901.6	1.20069e+06	2	0	18
24585.9	13974.8	1.47054e+06	2	0	0
12799.6	20385.8	2.81587e+06	2	0	21
28170.3	19492.2	1.47054e+06	2	0	0
20980.4	13580.3	3.39607e+06	2	0	23
28151.4	19485.7	1.47054e+06	2	0	0
14556.8	14444.4	849017	2	0	0
11938.3	19647.2	2.40138e+06	2	0	13
14070.8	13820.8	2.24629e+06	2	0	22
15604	14011.2	1.89846e+06	2	0	15
28168.5	19460.2	849017	2	0	0
12812.9	20374.2	3.39607e+06	2	0	21
19754.3	25054.4	2.24629e+06	2	0	14
17900.9	13972.6	1.20069e+06	2	0	0
11952.8	19651.3	3.39607e+06	2	0	13
28464	19923.4	3.89069e+06	2	0	18
21007	13568.7	3.98224e+06	2	0	23
24575.3	13973.8	1.20069e+06	2	0	0
14562.7	14446.8	849017	2	0	0
13895.6	22172.7	1.89846e+06	2	0	16
16635.2	24107.9	1.69803e+06	2	0	0
15629.2	13981.7	2.94108e+06	2	0	15
12811.3	20372.6	3.50059e+06	2	0	21
22158.7	23867.4	849017	2	0	17
14058.1	13806.7	1.89846e+06	2	0	22
19757.8	25069.6	2.81587e+06	2	0	14
14508.7	14541.2	1.20069e+06	2	0	0
11964.2	19657	3.06118e+06	2	0	13
24667.1	21237.4	1.47054e+06	2	0	0
14075.2	13838	1.89846e+06	2	0	22
28472.6	19946.6	1.47054e+06	2	0	18
28161.6	19473	1.69803e+06	2	0	0
15628.9	13980.9	2.94108e+06	2	0	15
12803.3	20367.9	3.60208e+06	2	0	21
28468.6	19925.1	3.60208e+06	2	0	18
16626.4	24095.9	1.69803e+06	2	0	0
19741.3	25077	2.24629e+06	2	0	14
19499.6	13687.8	1.20069e+06	2	0	20
15630.5	13970.3	2.07966e+06	2	0	15
27176.9	14555.7	849017	2	0	0
13852.2	22139.5	1.69803e+06	2	0	16
16623.6	24107.7	1.69803e+06	2	0	0
14052.4	13807.6	1.69803e+06	2	0	22
27190.2	14582.6	1.69803e+06	2	0	0
15622.9	13981.1	2.94108e+06	2	0	15
24618.7	13997.1	849017	2	0	0
25794.7	14141.4	849017	2	0	0
14500.3	14528.9	1.20069e+06	2	0	0
28461.1	19912.1	3.60208e+06	2	0	18
19761.9	25078.8	2.40138e+06	2	0	14
27188	14572.4	1.89846e+06	2	0	0
14493.3	14509.6	849017	2	0	0
13907.8	22174.4	2.07966e+06	2	0	16
13202.2	22426.8	849017	2	0	0
28466.7	19926.4	3.70078e+06	2	0	18
21008.2	13563	3.89069e+06	2	0	23
14476.3	14575.1	849017	2	0	0
12810.1	20362.5	3.17673e+06	2	0	21
13920.9	22168.1	1.47054e+06	2	0	16
14030.3	13838.3	3.60208e+06	2	0	22
28454.5	19920.9	3.79692e+06	2	0	18
21005.7	13567.3	4.32916e+06	2	0	23
15631.2	13975	2.40138e+06	2	0	15
13901.2	22164.8	1.69803e+06	2	0	16
14032	13812.3	1.47054e+06	2	0	22
14010.3	13834.1	4.41162e+06	2	0	22
15655.7	14017.9	2.07966e+06	2	0	19
28459.6	19937.3	3.06118e+06	2	0	18
25742.2	14098.3	849017	2	0	0
14024.6	13832.1	4.07174e+06	2	0	22
15638.3	14023.8	849017	2	0	19
13894.8	22183.3	2.07966e+06	2	0	16
15664.1	13999.9	2.24629e+06	2	0	19
13908.7	22183.6	1.89846e+06	2	0	16
22175.2	23892	2.07966e+06	2	0	17
15664.2	13990.1	3.17673e+06	2	0	19
20998.9	13556.1	4.32916e+06	2	0	23
14022.4	13837.8	3.98224e+06	2	0	22
28452.4	19917.8	3.70078e+06	2	0	18
21003.6	13570.8	4.07174e+06	2	0	23
25738.1	14078.9	1.47054e+06	2	0	0
13224.7	22454.8	849017	2	0	0
15678.5	13984.3	2.68483e+06	2	0	19
20996.4	13576.5	3.89069e+06	2	0	23
25725.5	14075	1.20069e+06	2	0	0
28447.2	19916.7	3.28823e+06	2	0	18
14044.7	13809	2.07966e+06	2	0	22
28458.7	19910.1	3.39607e+06	2	0	18
20970.9	13585.5	2.07966e+06	2	0	23
14002.7	13820.1	3.39607e+06	2	0	22
14021.3	13833.7	4.24509e+06	2	0	22
27166.8	14554.1	1.20069e+06	2	0	0
14007.8	13829	4.24509e+06	2	0	22
13209.1	22460.6	849017	2	0	0
28456.7	19918.8	3.79692e+06	2	0	18
14011.1	13841.2	3.98224e+06	2	0	22
28456.5	19918.9	3.79692e+06	2	0	18
28456.2	19905.6	3.17673e+06	2	0	18
12812.5	20361.3	3.17673e+06	2	0	21
21001.1	13572.2	4.07174e+06	2	0	23
15682.3	13984.7	2.81587e+06	2	0	19
14001.2	13818.3	3.39607e+06	2	0	22
24649.7	13977	1.69803e+06	2	0	0
28454.7	19903.1	3.06118e+06	2	0	18
12816	20363.1	3.17673e+06	2	0	21
14016.7	13827.4	4.32916e+06	2	0	22
14014.2	13844.7	3.79692e+06	2	0	22
12818	20365.6	3.17673e+06	2	0	21
28466.2	19926.9	3.70078e+06	2	0	18
14001.9	13832.2	3.89069e+06	2	0	22
21008.9	13568.4	3.70078e+06	2	0	23
15676.9	13981.4	2.68483e+06	2	0	19
12814.6	20353.5	2.94108e+06	2	0	21
28450.3	19934	3.17673e+06	2	0	18
14003.9	13827.1	3.60208e+06	2	0	22
15682.2	13983.1	2.68483e+06	2	0	19
19540.7	13715.2	1.47054e+06	2	0	20
20944.6	13571.5	849017	2	0	23
14022.2	13840.6	3.98224e+06	2	0	22
25727.3	14070.6	1.20069e+06	2	0	0
19536.6	13716.8	1.47054e+06	2	0	20
19494.1	13745.4	1.89846e+06	2	0	20
14014.3	13819.3	3.79692e+06	2	0	22
14002.1	13823	3.39607e+06	2	0	22
15682.3	13991.4	2.40138e+06	2	0	19
24648.1	13990.6	1.89846e+06	2	0	0
14012.7	13831	4.41162e+06	2	0	22
19515.3	13724.5	1.89846e+06	2	0	20
20992.9	13567.9	4.65026e+06	2	0	23
14015	13825.3	4.15932e+06	2	0	22
15697.7	13997	1.47054e+06	2	0	19
14019.1	13841.6	3.98224e+06	2	0	22
12807.6	20363.7	3.28823e+06	2	0	21
19530.9	13723.2	1.69803e+06	2	0	20
14056	13817.1	2.07966e+06	2	0	22
14015.5	13826.8	4.32916e+06	2	0	22
12822.5	20361.6	3.06118e+06	2	0	21
14007.9	13835.1	4.41162e+06	2	0	22
19511.5	13724	1.89846e+06	2	0	20
19534.5	13701	1.69803e+06	2	0	20
18204.3	13925.6	849017	2	0	0
14000.4	13819.9	3.39607e+06	2	0	22
20968.9	13577.5	2.68483e+06	2	0	23
19510.5	13719.1	1.89846e+06	2	0	20
14005.7	13826.4	3.70078e+06	2	0	22
12819.6	20367.6	3.17673e+06	2	0	21
14046.9	13845.8	1.89846e+06	2	0	22
16749.5	13792.6	849017	2	0	0
19510	13738.6	2.24629e+06	2	0	20
14000.9	13820.5	3.39607e+06	2	0	22
16753.8	13797.9	849017	2	0	0
19501.7	13734.1	2.40138e+06	2	0	20
20995.2	13567.3	4.65026e+06	2	0	23
19491	13733	1.89846e+06	2	0	20
16900.3	13631.7	2.07966e+06	2	0	0
19491	13736.4	1.89846e+06	2	0	20
16884.8	13659.6	849017	2	0	0
20983.8	13593.1	1.47054e+06	2	0	23
12817.4	20357.5	3.17673e+06	2	0	21
25692.1	14043.9	1.20069e+06	2	0	0
16901.8	13654.2	1.20069e+06	2	0	0
12820.9	20362.3	3.17673e+06	2	0	21
14008.4	13835.2	4.41162e+06	2	0	22
25687.1	14046.9	1.20069e+06	2	0	0
20977.5	13568.8	3.70078e+06	2	0	23
18189.3	13920.8	849017	2	0	0
25691.2	14063.5	1.20069e+06	2	0	0
16915	13637.1	1.69803e+06	2	0	0
14017.6	13847.7	3.50059e+06	2	0	22
16897.8	13636.1	2.24629e+06	2	0	0
20989.7	13560.8	4.5721e+06	2	0	23
16889.1	13636.8	1.47054e+06	2	0	0
20987.1	13561.1	4.32916e+06	2	0	23
16906.4	13625.4	1.89846e+06	2	0	0
14045.2	13854.2	1.69803e+06	2	0	22
24664.3	13992	1.47054e+06	2	0	0
14021.2	13849.8	3.50059e+06	2	0	22
24654.5	13984.2	1.69803e+06	2	0	0
14038	13848.2	2.54705e+06	2	0	22
16907.2	13626.6	1.89846e+06	2	0	0
24634.1	13987.8	1.47054e+06	2	0	0
14026.7	13805.8	1.47054e+06	2	0	22
16892.8	13628.3	1.89846e+06	2	0	0
20963.8	13572.9	2.81587e+06	2	0	23
14015.5	13845.8	3.70078e+06	2	0	22
14035	13838.1	3.06118e+06	2	0	22
24656.2	13984.2	1.69803e+06	2	0	0
20976.9	13561.5	3.70078e+06	2	0	23
20987.7	13568.5	4.24509e+06	2	0	23
14036.6	13842.4	3.06118e+06	2	0	22
14024.2	13839.3	3.98224e+06	2	0	22
20972.3	13555.3	2.94108e+06	2	0	23
20964.3	13558.2	2.24629e+06	2	0	23
20977.5	13566.3	3.70078e+06	2	0	23
21002.5	13558.5	4.49258e+06	2	0	23
15772.7	24346.4	1.47054e+06	2	0	0
21001.9	13556.6	4.32916e+06	2	0	23
15767.2	24352.9	1.47054e+06	2	0	0
20996.7	13562.5	4.49258e+06	2	0	23
15768.6	24337.3	1.47054e+06	2	0	0
15769	24347.8	1.47054e+06	2	0	0
20988.2	13556.9	3.79692e+06	2	0	23
20988.1	13564.6	4.49258e+06	2	0	23
21009.8	13549.7	3.50059e+06	2	0	23
21016.8	13554.9	3.39607e+06	2	0	23
21014.4	13536.7	1.89846e+06	2	0	23
21000.8	13541.3	2.54705e+06	2	0	23
20997.9	13556.4	4.41162e+06	2	0	23
20979.9	13575.2	3.60208e+06	2	0	23
21023.4	13546.2	1.89846e+06	2	0	23
13011.2	21046.2	849017	2	0	0
13010.2	21050.7	849017	2	0	0
20985.8	13568.2	4.32916e+06	2	0	23
21009.1	13558.3	4.07174e+06	2	0	23
20997.4	13550.7	3.70078e+06	2	0	23
20999.8	13552.3	4.15932e+06	2	0	23
21002.7	13571.4	4.07174e+06	2	0	23
18699.3	24063.6	849017	2	0	0
21026.5	13549.2	1.89846e+06	2	0	23
20986.9	13564.8	4.41162e+06	2	0	23
20980.2	13565.5	3.89069e+06	2	0	23
27738.6	19600.2	1.20069e+06	2	0	0
27726.6	19599.9	1.20069e+06	2	0	0
27719.8	19596	1.20069e+06	2	0	0
28778	15583.5	2.07966e+06	2	0	0
28790.8	15587.4	1.89846e+06	2	0	0
28790.3	15587.6	1.89846e+06	2	0	0
28785.4	15574.6	2.07966e+06	2	0	0
28789.7	15580.8	2.07966e+06	2	0	0
28787.6	15580.5	2.07966e+06	2	0	0
21089.1	13493.6	849017	2	0	0
28781.2	15567	1.69803e+06	2	0	0
21080.6	13501.9	849017	2	0	0
21767.4	14080.4	1.20069e+06	2	0	0
21774.1	14081.3	1.20069e+06	2	0	0
21766.1	14081	1.20069e+06	2	0	0
29896.5	17078.9	849017	2	0	0
29885.1	17082.7	849017	2	0	0
24464.3	14322	849017	2	0	0
24468.8	14320.4	849017	2	0	0
17146	24214.1	1.20069e+06	2	0	0
17059.7	24168.1	1.89846e+06	2	0	0
17048.9	24168	1.89846e+06	2	0	0
17049.6	24162.8	1.89846e+06	2	0	0
17047.8	24168.8	1.89846e+06	2	0	0
17049	24178.1	1.89846e+06	2	0	0
17045.2	24164.3	1.89846e+06	2	0	0
30694.3	17037.5	1.47054e+06	2	0	0
30708.5	17033.8	1.47054e+06	2	0	0
30694.9	17037.1	1.47054e+06	2	0	0
30698.2	17038.5	1.47054e+06	2	0	0
23579	22427.4	849017	2	0	0
23587.1	22429.1	849017	2	0	0
16576	24148.6	1.69803e+06	2	0	24
23066.8	23886.4	5.43636e+06	2	0	25
23067.9	23880.4	5.43636e+06	2	0	25
23063.3	23892.9	5.30211e+06	2	0	25
23054.4	23878	5.36966e+06	2	0	25
23065.5	23887.1	5.43636e+06	2	0	25
23059.7	23881.6	5.43636e+06	2	0	25
23064.6	23886.7	5.43636e+06	2	0	25
23063.9	23885.9	5.43636e+06	2	0	25
23059	23885.2	5.43636e+06	2	0	25
23059.8	23895.4	5.0941e+06	2	0	25
23058.3	23875.8	5.50226e+06	2	0	25
23063.4	23869.4	5.30211e+06	2	0	25
23057.7	23882	5.43636e+06	2	0	25
23062.4	23881.4	5.43636e+06	2	0	25
23059.9	23881.4	5.43636e+06	2	0	25
23064.3	23879.7	5.43636e+06	2	0	25
23063.5	23881.5	5.43636e+06	2	0	25
23058.1	23883.1	5.43636e+06	2	0	25
23063.1	23887	5.43636e+06	2	0	25
23063.2	23884.7	5.43636e+06	2	0	25
23060.1	23883.1	5.43636e+06	2	0	25
23058.5	23880.9	5.43636e+06	2	0	25
23064.1	23874.9	5.43636e+06	2	0	25
23058.9	23881.9	5.43636e+06	2	0	25
23071.3	23889.4	5.02286e+06	2	0	25
23059	23880.8	5.43636e+06	2	0	25
23060.6	23880.9	5.43636e+06	2	0	25
23067.1	23881.6	5.43636e+06	2	0	25
23061.1	23883.2	5.43636e+06	2	0	25
23051.2	23883.4	5.36966e+06	2	0	25
23068.5	23875	5.43636e+06	2	0	25
23062.4	23880.8	5.43636e+06	2	0	25
23054.9	23877.3	5.36966e+06	2	0	25
23063.1	23886.3	5.43636e+06	2	0	25
23063.8	23877	5.50226e+06	2	0	25
23065.5	23874.3	5.43636e+06	2	0	25
23064.5	23880.7	5.43636e+06	2	0	25
23066.3	23879	5.43636e+06	2	0	25
23058.4	23887.7	5.43636e+06	2	0	25
23052.7	23881.9	5.36966e+06	2	0	25
23058.2	23873.2	5.30211e+06	2	0	25
23060.8	23877.1	5.50226e+06	2	0	25
22206.4	23907.1	849017	1	0.133262	0
21888.5	24565.3	849017	1	-0.337559	0
12477.1	16774.6	849017	1	0	0
16151.9	24012.8	849017	1	-0.128415	0
25096.4	14248.5	1.20069e+06	1	0	0
12075.3	20819.8	1.47054e+06	1	-0.409462	0
15243.4	23222.7	849017	1	0	0
21879.8	24574.4	849017	1	-0.369973	0
28692.4	19363.6	849017	1	0	0
15230.2	23235.4	849017	1	0	0
16148.4	23115.7	1.20069e+06	1	0	0
16143.2	23116.6	1.20069e+06	1	0	0
27005.6	20529.8	849017	1	0	0
16369.6	13894.9	1.89846e+06	1	0.945967	1
28706.8	19361.1	849017	1	0	0
16381	13889.6	1.69803e+06	1	0.963276	1
12964.2	21310.9	849017	1	-0.0697727	0
23141.7	14065.9	849017	1	-0.358295	0
22815	23848.9	849017	1	-0.365984	0
16357.5	13886.5	1.20069e+06	1	0.702242	1
25096.6	14268.2	1.20069e+06	1	0	0
12482.2	16775.7	849017	1	0	0
17711	24361.8	849017	1	-0.371913	0
25047.2	14269.2	849017	1	-0.153137	0
14235.5	14588.2	1.20069e+06	1	-0.505196	0
12958.2	21292.2	849017	1	0.0184639	0
29907.7	18237.4	849017	1	0	0
14231.2	14587.3	849017	1	-0.513015	0
13305.3	14504.1	1.20069e+06	1	0	0
21957.3	24073.1	849017	1	-0.304104	0
16363.7	13879	1.47054e+06	1	0.815338	1
12391.4	17602.2	849017	1	-0.404364	0
29895.6	18171	849017	1	0	0
20349.6	13780.5	849017	1	0	0
15612.4	14026.2	1.47054e+06	1	0	0
25072.4	14266.9	849017	1	-0.0906534	0
25603.7	14398.9	849017	1	-0.397954	0
14240.9	14607	849017	1	-0.479836	0
29900.5	18220.6	849017	1	0	0
18240	13800	849017	1	0	0
13266.4	14465.2	1.20069e+06	1	0	0
17722.5	24373.8	849017	1	-0.368228	0
25065.6	14263.6	1.20069e+06	1	-0.128828	0
22540.5	22729.3	849017	1	0	0
16358.5	13844.6	849017	1	0.716264	0
13264.7	14482.8	1.20069e+06	1	0	0
12389.4	17598.8	849017	1	-0.407188	0
16533	24129.1	1.69803e+06	1	0.551656	3
20368.3	13754.4	849017	1	0	0
13323.3	14503.4	849017	1	0	0
16398.2	13890.5	1.47054e+06	1	0.934867	1
25108.6	14256.4	1.20069e+06	1	0	0
20359	13767.8	1.20069e+06	1	0	0
23132.5	14073.3	849017	1	-0.346648	0
16420.9	13872.9	849017	1	0.598194	0
21764.3	13919.5	849017	1	-0.378821	2
13258.7	14464.1	1.20069e+06	1	0	0
16442.2	13903.8	849017	1	0.820156	0
16434	13880.6	1.20069e+06	1	0.711015	0
26517.7	20870.4	849017	1	0	0
13289.9	14511	849017	1	0	0
26515	20846.1	849017	1	0	0
22822.9	23895.7	849017	1	-0.400849	0
29900.3	18190.9	849017	1	0	0
26515	20854.4	1.20069e+06	1	0	0
29625.2	16037.5	849017	1	0.863473	0
29890.8	18188.4	1.20069e+06	1	0	0
16447.7	13892.4	1.47054e+06	1	0.950035	0
16974.4	13816.8	849017	1	-0.268272	0
16960	13827.5	849017	1	-0.284606	0
16388.6	13895.9	1.69803e+06	1	0.83365	1
21757.8	13961.3	1.69803e+06	1	-0.223497	2
21739.6	13971	2.54705e+06	1	-0.198037	2
21734.5	13972.3	2.24629e+06	1	-0.194446	2
21739.6	13968.9	2.68483e+06	1	-0.197232	2
21733	13971.1	2.24629e+06	1	-0.193445	2
29623.9	16008	1.20069e+06	1	0.860965	0
21750.4	13984.6	1.69803e+06	1	-0.0216494	2
21726.3	13979.6	1.89846e+06	1	-0.0418123	2
21750.2	13965	2.40138e+06	1	-0.211675	2
20004.7	24632.9	849017	1	-0.250218	0
21740.8	13946.1	1.69803e+06	1	-0.226767	2
21729.8	13959.7	2.07966e+06	1	-0.226514	2
12971	15708.1	849017	1	0	0
21757.5	13977.2	1.89846e+06	1	-0.0922166	2
12966.2	15703.8	849017	1	0	0
21757.7	13949	1.69803e+06	1	-0.2519	2
21748.8	13931.3	1.47054e+06	1	-0.327129	2
30130.5	17633.2	849017	1	-0.469459	0
27002.8	20528.4	849017	1	0	0
21729.9	13961.7	2.24629e+06	1	-0.227394	2
19985.7	24631.9	849017	1	-0.285949	0
27566.2	14691.6	849017	1	-0.288698	0
27551.2	14671.6	849017	1	-0.358188	0
16151.2	23123.9	1.20069e+06	1	0	0
27548.7	14658.4	849017	1	-0.365388	0
16534.8	24121.3	1.69803e+06	1	0.656829	3
27566	14705.2	849017	1	-0.24501	0
15797.2	24145.1	1.20069e+06	1	-0.45987	0
16535.1	24131	1.69803e+06	1	0.557651	3
16534.6	24126.4	1.69803e+06	1	0.554985	3
16523.5	24125.2	1.89846e+06	1	0.64523	3
15791.9	24130.3	1.47054e+06	1	-0.479427	0
16246.5	24112.2	849017	1	-0.406283	0
16232.4	24111.7	849017	1	-0.388517	0
16508.9	24117.7	849017	1	0.539449	3
25868.4	20973.7	849017	1	0	0
25589.2	14395.7	849017	1	-0.388632	0
11914.1	20383.1	1.20069e+06	1	0.678252	0
11915.4	20379.1	1.20069e+06	1	0.676862	0
11918.6	20370.4	1.20069e+06	1	0.578407	0
23500.8	22524.8	849017	1	-0.311035	0
23504.7	22529.3	849017	1	-0.301225	0
24851.7	21674.4	849017	1	-0.251431	0
24847.2	21667.4	849017	1	-0.269999	0
16166.5	24110.5	1.20069e+06	1	-0.161346	0
16161.1	24096.3	1.20069e+06	1	-0.174743	0
16159	24098.3	1.20069e+06	1	-0.176847	0
20051.9	24607.4	849017	1	-0.273742	0
20049.2	24612.4	849017	1	-0.271139	0
28842.5	15981.3	849017	1	-0.31941	0
28840.7	15973.4	849017	1	-0.333075	0
22801.9	23839.7	849017	1	-0.382894	0
22777.6	23840.6	849017	1	-0.386892	0
30115.3	17620.7	849017	1	-0.435738	0
19608.3	24631.1	849017	1	-0.309054	0
12430.9	17422.5	1.20069e+06	1	-0.40554	0
12432.7	17408.7	849017	1	-0.378256	0
12423.8	17427.7	849017	1	-0.411269	0
20880.8	24597	1.69803e+06	1	-0.290156	4
20879.3	24597.3	1.69803e+06	1	-0.29088	4
19609.6	24640.9	849017	1	-0.268741	0
15155.2	23100.5	1.20069e+06	1	0	0
15158.7	23090.6	1.47054e+06	1	0	0
15160	23090.3	1.47054e+06	1	0	0
15160.2	23075.5	1.20069e+06	1	0	0
25904.1	20530.8	849017	1	-0.346258	0
25889.2	20530.1	849017	1	-0.304646	0
12429.7	16201.2	849017	1	0	0
12427.4	16208.4	849017	1	0	0
14359	14674	1.20069e+06	1	-0.384548	0
14348.1	14667.3	1.20069e+06	1	-0.463607	0
14346.2	14672.4	1.20069e+06	1	-0.473934	0
17704.9	24469	849017	1	-0.265621	0
17706	24476.5	849017	1	-0.258207	0
17746.9	23973.6	849017	1	0.0479459	0
17747.9	23973.6	849017	1	0.0553606	0
14326.5	23266.6	849017	1	-0.122606	0
20905.9	24583.8	1.20069e+06	1	-0.240534	4
25860	20956.7	849017	1	0	0
18116.8	24190.1	849017	1	0.0933093	0
18112.6	24184.8	849017	1	0.172661	0
20882	24608.9	1.20069e+06	1	-0.259864	4
20887	24589.4	1.69803e+06	1	-0.27517	4
20898.5	24596	1.69803e+06	1	-0.241203	4
22528.6	22730.6	849017	1	0	0
15781.1	24141	1.20069e+06	1	-0.444576	0
15795.5	24115.3	849017	1	-0.52084	0
21971.6	24083.8	849017	1	-0.306854	0
14318.9	23257.2	849017	1	-0.122931	0
16884.1	23524.4	849017	1	0	0
16879.8	23526.8	849017	1	0	0
22788.2	23824.4	849017	1	-0.386217	0
17499.1	24158.4	1.47054e+06	1	-0.395575	0
13936.2	23609.4	1.47054e+06	1	-0.683995	0
12863.9	16883.3	1.47054e+06	1	0	0
12876.3	16884.6	1.47054e+06	1	0	0
12879	16883.7	1.47054e+06	1	0	0
12868	16874.8	1.47054e+06	1	0	0
24044.7	21762.7	1.20069e+06	1	0	0
17515.4	24154.1	1.47054e+06	1	-0.372538	0
22629.3	14238.1	849017	1	-0.128947	0
22626.7	14235.9	849017	1	-0.128216	0
12782.4	20585.7	849017	1	-0.0995092	0
27892.8	15004.4	1.69803e+06	1	0	6
12079.3	20808.5	1.47054e+06	1	-0.444008	0
12074.6	20800	1.47054e+06	1	-0.454738	0
12069.7	20805.9	1.47054e+06	1	-0.459243	0
15676.5	23702.2	849017	1	0.423473	0
15662.7	23705.7	849017	1	0.333991	0
24029.5	21756.9	1.20069e+06	1	0	0
27890.7	15019.5	1.69803e+06	1	0	6
12770	20600.7	849017	1	-0.0511596	0
12672.8	20368.3	1.69803e+06	1	0.235235	5
12660.2	20380.2	1.47054e+06	1	0.205687	5
12670.8	20379.7	1.69803e+06	1	0.189266	5
12678.4	20368.4	1.47054e+06	1	0.291089	5
12671.1	20370.9	1.69803e+06	1	0.205882	5
12008.7	20207.3	849017	1	-0.125505	0
12004.8	20198.8	849017	1	-0.139524	0
22819.9	23892.1	849017	1	-0.401798	0
24270.2	22261.3	849017	1	0	0
24262.8	22241.9	1.20069e+06	1	0	0
24277.1	22236.6	849017	1	0	0
24264.4	22259.8	1.20069e+06	1	0	0
19952.6	24596	849017	1	-0.35346	0
27884.4	15012.8	1.69803e+06	1	0	6
27895.3	15023.5	1.69803e+06	1	0	6
27896.5	15016.2	1.69803e+06	1	0	6
22269.8	23872.7	849017	1	0.201395	0
17507.3	24152.2	1.47054e+06	1	-0.380891	0
17506.2	24151.5	1.47054e+06	1	-0.390887	0
26086.6	20465.9	849017	1	-0.434675	0
26080.9	20469.2	849017	1	-0.445745	0
15559.6	23155.2	849017	1	0	0
15561.8	23162.5	849017	1	0	0
28032.5	14983.9	849017	1	0	0
28051.7	14984.9	849017	1	0	0
19962.3	24599.9	849017	1	-0.337075	0
16165.5	24001.6	849017	1	-0.129348	0
24041.9	21748.3	1.20069e+06	1	0	0
17554.8	24300.1	1.69803e+06	1	-0.309316	7
17550.5	24296.8	1.69803e+06	1	-0.312297	7
17545.3	24300.5	1.69803e+06	1	-0.322093	7
17543.3	24300.7	1.69803e+06	1	-0.32334	7
17545.6	24294.9	1.69803e+06	1	-0.325339	7
25476.6	20484.2	849017	1	-0.17619	0
28626.5	15288.7	849017	1	-0.415431	0
28635.2	15288.5	849017	1	-0.411751	0
25468.5	20492.2	849017	1	-0.169599	0
12420.7	17460.1	849017	1	-0.377549	0
12409.8	17467.2	849017	1	-0.377635	0
14211.9	23409.7	849017	1	-0.421642	0
14217.9	23408.6	849017	1	-0.42698	0

## Sheet: NT 2
X	Y	Lr	Ch	DoC	Cluster ID
24357	14895.4	2.51673e+06	2	-0.340921	18
13740.2	19391.3	951233	2	-0.356531	0
24479.8	20453.9	951233	2	0	0
14329.5	21173.3	672624	2	0	0
16441.6	22577.7	672624	2	0	0
25131.1	22749.1	672624	2	0.847712	0
20575	24004.1	672624	2	-0.264468	0
18141.9	24243.7	1.16502e+06	2	-0.0342082	0
16806.5	13292.6	672624	2	0	0
24366.1	14902.9	2.69049e+06	2	-0.35623	18
16833.9	13285.2	672624	2	0	0
24476	20442.6	672624	2	0	0
25106.5	22731.4	1.64758e+06	2	0.976055	0
22352.2	13166.1	1.16502e+06	2	0	0
18152.9	24248.8	1.16502e+06	2	0.104807	0
17942	12681.2	672624	2	-0.124471	0
24697.5	19574.8	672624	2	0.394201	0
24348.7	14891.6	2.01787e+06	2	-0.33958	18
16137.2	13203.7	672624	2	-0.241842	0
20592.1	24000.5	951233	2	-0.219963	0
17951	12664.9	672624	2	-0.0868264	0
13742.9	19403.9	951233	2	-0.364652	0
24369.5	14897.9	2.69049e+06	2	-0.354488	18
23802	22285.8	672624	2	-0.296817	0
20590.7	23991.4	672624	2	-0.221777	0
16134	13202.7	672624	2	-0.242912	0
22377.1	13176	951233	2	0	0
13749.1	19397.7	1.16502e+06	2	-0.386043	0
16837.5	13271.7	672624	2	0	0
24394.3	14900.4	1.90247e+06	2	-0.380871	18
24706.3	19588.1	1.34525e+06	2	0.625734	0
23857.1	14234.2	951233	2	0	0
16466	22567.6	672624	2	0	0
22369.5	13144.4	951233	2	0	0
24374.9	14997.1	672624	2	-0.438704	0
14845.6	22005.5	672624	2	-0.368515	0
20551.1	24024.1	672624	2	-0.335255	0
14327.6	21159.8	672624	2	0	0
17726.5	12601.4	672624	2	-0.401981	0
16809.2	13296.4	672624	2	0	0
13761.6	19412.2	672624	2	-0.318091	0
14845	21997.7	672624	2	-0.35867	0
23844.5	14211.8	1.34525e+06	2	0	0
24387.8	14965.3	672624	2	-0.457599	0
23642.9	23837	672624	2	-0.374135	0
18435.4	11810.6	672624	2	0	0
14012.9	16786.2	672624	2	-0.26045	0
20566.3	24025.6	672624	2	-0.301471	0
24386.8	14985.4	672624	2	-0.434544	0
18136.2	24251.7	1.34525e+06	2	-0.0779293	0
17741.9	12609.7	951233	2	-0.395437	0
16191.7	13144.6	672624	2	-0.250145	0
24624	19725.8	672624	2	-0.192377	0
23817.3	22297.1	672624	2	-0.334538	0
23633	23853.2	672624	2	-0.373878	0
24462.6	21482.6	672624	2	0	0
16456.2	22576.6	951233	2	0	0
22662.2	23048.8	672624	2	0	0
16156.5	13128.5	951233	2	-0.36241	24
23846.2	14190.5	672624	2	0	0
15234.8	14617.5	672624	2	0	0
24630.6	19726.4	672624	2	-0.189651	0
18175.6	24232	672624	2	0.153741	0
17749.4	12599.7	672624	2	-0.387217	0
22342.9	13169.3	672624	2	0	0
16152.6	13113.6	1.90247e+06	2	-0.388717	24
23863.1	14218.3	1.34525e+06	2	0	0
22664.7	23064.8	672624	2	0	0
14000.8	16793.5	951233	2	-0.272247	0
22370.7	13163.4	1.16502e+06	2	0	0
16153.2	13122.3	1.34525e+06	2	-0.375377	24
18180.2	24227.7	672624	2	0.264002	0
13683.3	18604.4	951233	2	-0.198249	14
24466.2	20466	672624	2	0	0
18449.6	11820.4	672624	2	0	0
14219.7	16334.3	672624	2	-0.339115	0
24452.7	21485.3	672624	2	0	0
16445.5	22555.7	672624	2	0	0
16977.2	23675.6	672624	2	-0.39584	0
23855.2	14210.4	1.34525e+06	2	0	0
13661.9	18616.4	1.34525e+06	2	-0.231597	14
21676.7	24183.4	672624	2	0	0
13988.1	16797	951233	2	-0.28468	0
25242.4	20452.8	1.16502e+06	2	0	0
14214.4	16338.5	672624	2	-0.336962	0
13742.3	17792.2	672624	2	-0.1239	0
13679.2	18592.5	672624	2	-0.153713	14
21662.6	24170.9	672624	2	0	0
23845.2	14199.9	1.16502e+06	2	0	0
15039.6	15318.9	672624	2	0	0
24457.5	21509.6	672624	2	0	0
13678.6	18623.4	1.34525e+06	2	-0.233264	14
14172.4	21004.9	1.90247e+06	2	-0.386186	9
18138	24269.2	951233	2	0.00571567	0
16611.2	12845.5	2.42518e+06	2	0	12
15044.4	15325.3	672624	2	0	0
24490.2	20518.9	1.50403e+06	2	0	17
16443.1	22537.9	672624	2	0	0
16178	13142.6	672624	2	-0.275199	0
23858.2	14217.5	1.34525e+06	2	0	0
24715.7	19596.9	1.16502e+06	2	0.645701	0
16977.2	23666.2	672624	2	-0.387996	0
18441.5	11762.8	1.34525e+06	2	0	0
14190.5	21000.5	1.34525e+06	2	-0.378999	9
18648.3	12277.7	672624	2	0	0
13732.8	17830.3	1.64758e+06	2	-0.218869	20
13683.7	18635.2	951233	2	-0.25611	14
24705.8	19618.2	672624	2	0.506862	0
16615	12834.4	2.23084e+06	2	0	12
16145.1	13107.6	2.23084e+06	2	-0.397612	24
23759.2	14115.5	951233	2	0	0
25104	22719.4	1.77959e+06	2	0.868334	0
18139.2	24251.3	1.34525e+06	2	-0.0816196	0
18422.6	11759	1.34525e+06	2	0	0
14955.5	16442	1.77959e+06	2	0	13
24713.4	19599.7	1.16502e+06	2	0.642036	0
24498.3	20504.4	1.64758e+06	2	0	17
14171.7	21008.5	1.77959e+06	2	-0.385851	9
19161	12193.8	1.16502e+06	2	-0.384469	0
17131.6	12261.4	672624	2	0	0
22393.3	13180.7	672624	2	0	0
18454.3	11756.9	1.16502e+06	2	0	0
13658.2	18606.6	1.34525e+06	2	-0.201027	14
25160.5	18655.1	672624	2	-0.124477	0
24484.2	20483.6	951233	2	0	17
19153.6	12216.7	951233	2	-0.352024	0
24353	14891.5	2.33004e+06	2	-0.341868	18
14953	16453	2.12702e+06	2	0	13
14006.4	16832.4	672624	2	-0.315277	0
18440.3	11738.1	1.34525e+06	2	0	0
17151.2	12255.8	672624	2	0	0
16610.5	12832.2	2.51673e+06	2	0	12
15248.5	14619.8	672624	2	0	0
14067.7	20829.6	672624	2	-0.151237	0
14958.6	16460.1	2.23084e+06	2	0	13
13668.8	18623.3	1.34525e+06	2	-0.249797	14
25169.9	18691.8	672624	2	0	0
24487	20498.6	1.34525e+06	2	0	17
14137.6	21000.1	951233	2	-0.377054	9
18422.6	11743.9	1.16502e+06	2	0	0
19173.8	12196.5	1.34525e+06	2	-0.38897	0
14368.6	15306.7	951233	2	-0.325819	0
13711.8	18655.4	672624	2	-0.27291	0
25190.5	18682.8	672624	2	0	0
24490.7	20491.1	1.16502e+06	2	0	17
18449.7	11753.7	1.50403e+06	2	0	0
18655.9	12257.5	672624	2	0	0
14978.6	16451.5	1.77959e+06	2	0	13
13986.3	16832.3	672624	2	-0.314145	0
14161.3	21006.7	1.64758e+06	2	-0.393673	9
17257.8	11891.2	672624	2	0	0
16606.2	12815.2	1.34525e+06	2	0	12
25192	18661.5	1.16502e+06	2	-0.128932	0
23760.6	14175.6	672624	2	0	0
13989.1	16816.1	951233	2	-0.305924	0
16961	23732.2	672624	2	-0.383656	0
17149.7	12257.6	951233	2	0	0
14948.6	16451.7	2.01787e+06	2	0	13
19167	12193.1	1.34525e+06	2	-0.383074	0
22357.2	13148	951233	2	0	0
14006.7	16870.3	672624	2	-0.369616	0
14047.2	20823.7	672624	2	-0.00013079	0
23787.3	14161.3	951233	2	0	0
22348	13112.2	1.16502e+06	2	0	0
25188.1	18658.1	1.16502e+06	2	-0.129753	0
24516	20524	1.90247e+06	2	0	17
14163.5	20964.6	1.16502e+06	2	-0.404023	9
18446.2	11738.2	951233	2	0	0
19180.9	12190	951233	2	-0.399837	0
18114.8	11340.7	672624	2	0	0
15289.7	14612.5	672624	2	0	0
13996.7	16881.2	951233	2	-0.370138	0
13724.3	18644	1.16502e+06	2	-0.25251	0
25172.5	18658.8	1.34525e+06	2	-0.123878	0
14171.1	21000.6	2.01787e+06	2	-0.38813	9
17259.7	11886.1	1.34525e+06	2	0	0
22365	13099.3	951233	2	0	0
19172.2	12215	951233	2	-0.361294	0
21212.4	12452	672624	2	0	0
23757	14146.1	1.16502e+06	2	0	0
24363.1	14875.9	1.34525e+06	2	-0.354214	18
25185.2	18660	1.16502e+06	2	-0.129214	0
14181.5	20970.3	1.50403e+06	2	-0.386027	9
18435.2	11755.8	1.64758e+06	2	0	0
15271.8	14570.7	672624	2	0	0
17274.6	11877.9	1.16502e+06	2	0	0
16600.1	12842.4	2.51673e+06	2	0	12
22349.3	13115.6	1.16502e+06	2	0	0
14991.9	15383.2	672624	2	0	0
14008	16844.1	672624	2	-0.337567	0
13723.3	17795.6	672624	2	-0.176295	0
14154.8	21008.2	1.77959e+06	2	-0.401707	9
17012.5	23760.9	951233	2	-0.459657	0
18164.1	11295.8	1.64758e+06	2	0	15
14980.8	16472	1.64758e+06	2	0	13
18416.1	11766.2	672624	2	0	0
16606.3	12854.3	1.64758e+06	2	0	12
15295.7	14600.2	672624	2	0	0
25180.8	18685.8	951233	2	0	0
19149.7	12201.4	1.34525e+06	2	-0.342209	0
23777.8	14169.6	1.16502e+06	2	0	0
24379.6	14908	2.69049e+06	2	-0.371441	18
25061.6	22735.2	672624	2	0.721734	0
16996.5	23771.8	951233	2	-0.41284	0
22361.3	13110.9	1.34525e+06	2	0	0
15843.6	14148	1.77959e+06	2	-0.33505	11
13733.6	18638.8	951233	2	-0.233007	0
22318.4	13098.5	1.34525e+06	2	0	10
25068.9	22740	672624	2	0.723214	0
14973.6	16461.1	2.23084e+06	2	0	13
13725.7	18638.9	951233	2	-0.249925	0
22966.7	23388.9	672624	2	-0.30687	0
18643.9	12265.9	1.16502e+06	2	0	0
19131.8	12207.6	672624	2	-0.320396	0
16622.1	12846.8	1.77959e+06	2	0	12
15849.9	14152.8	1.50403e+06	2	-0.33518	11
23782.9	14162.9	951233	2	0	0
22329.8	13092.6	1.34525e+06	2	0	10
14156.8	20984.2	1.16502e+06	2	-0.400414	9
23717.7	14114.1	951233	2	-0.152484	19
15288.8	14577.9	672624	2	0	0
15024.6	15414	1.16502e+06	2	0	0
22950.6	23382.2	672624	2	-0.316185	0
22347.9	13108.2	1.34525e+06	2	0	0
18129.1	11310	951233	2	0	15
24382.2	14907.6	2.51673e+06	2	-0.381691	18
15015.3	15384.7	1.34525e+06	2	0	0
25119.8	22734.8	1.50403e+06	2	0.877293	0
23750.2	14122.4	1.34525e+06	2	0	0
14981.9	16467.9	1.77959e+06	2	0	13
17279.1	11885.7	1.16502e+06	2	0	0
19089.2	12220	672624	2	-0.238476	0
14176.8	20961.8	1.64758e+06	2	-0.395814	9
24458.6	21514.8	672624	2	0	0
15858.1	14138.9	1.77959e+06	2	-0.245272	11
14955.1	16462.2	1.77959e+06	2	0	13
17277.4	11877.7	1.16502e+06	2	0	0
18627.1	12275.7	1.16502e+06	2	0	0
24384.7	14918.7	1.90247e+06	2	-0.394221	18
15032	15392.9	1.34525e+06	2	0	0
14157.3	20964.5	1.16502e+06	2	-0.404839	9
19092.2	12193.1	1.16502e+06	2	-0.28648	0
13999.1	16912.1	951233	2	-0.376408	0
24504.4	20541.3	951233	2	0	17
22311.6	13087.9	2.01787e+06	2	0	10
23756.9	14140.8	1.50403e+06	2	0	0
24390.6	14915.7	1.90247e+06	2	-0.394	18
14135.1	16355.1	672624	2	-0.0624933	0
14935.9	16446.1	951233	2	0	13
17199.8	12373.2	951233	2	-0.222326	0
16135.1	13118.2	1.34525e+06	2	-0.357402	24
15039.9	15406.3	1.34525e+06	2	0	0
24502.9	20544.4	951233	2	0	17
14168.6	21005.3	1.90247e+06	2	-0.393849	9
24500.5	21337.1	951233	2	0	0
24382.3	14920.4	2.01787e+06	2	-0.397261	18
14134.2	16357	672624	2	-0.0719522	0
13649	18615.2	1.16502e+06	2	-0.221909	14
16967.4	23741.8	951233	2	-0.385083	0
22318.1	13079.9	1.64758e+06	2	0	10
14157.3	20986.7	1.16502e+06	2	-0.399512	9
19084.7	12201.6	1.34525e+06	2	-0.250278	0
15032.6	15378.7	1.16502e+06	2	0	0
14968.2	16458.5	2.33004e+06	2	0	13
13652.3	18597.5	1.34525e+06	2	-0.178896	14
19088.6	12198.5	1.16502e+06	2	-0.252385	0
16599.7	12833.5	2.51673e+06	2	0	12
14006.7	16892.2	951233	2	-0.3749	0
16147	13094.5	2.01787e+06	2	-0.404831	24
22297.5	13077.1	1.90247e+06	2	0	10
23747.7	14146.9	1.16502e+06	2	0	0
14361.4	15331.1	672624	2	-0.364855	0
14180.9	20992.6	1.90247e+06	2	-0.388645	9
19079.5	12199.3	1.16502e+06	2	-0.20964	0
15837.4	14130.7	1.34525e+06	2	-0.26956	11
15002.8	15379.1	951233	2	0	0
24499.8	21329.3	951233	2	0	0
17182.6	12374.4	672624	2	-0.201839	0
22304.4	13075	1.90247e+06	2	0	10
14005.8	16902.8	1.34525e+06	2	-0.372269	0
14979.9	16474.1	1.64758e+06	2	0	13
14186.4	20957	1.16502e+06	2	-0.365503	9
18140.3	11294.9	951233	2	0	15
15843.5	14109.7	951233	2	-0.17389	0
14022.4	16906.6	951233	2	-0.369898	0
24412.8	14905.3	1.16502e+06	2	-0.38932	18
17216.6	12373	672624	2	-0.240951	0
16616.6	12833.2	2.12702e+06	2	0	12
22297.8	13091.3	1.50403e+06	2	0	10
16143.4	13094.5	2.01787e+06	2	-0.40297	24
23750.2	14144.5	1.16502e+06	2	0	0
24394	14896.7	1.77959e+06	2	-0.382362	18
14186.1	20996	1.77959e+06	2	-0.376989	9
15035.4	15421.4	951233	2	0	0
13754.6	17633.3	672624	2	0	0
15847.3	14137.7	1.77959e+06	2	-0.30627	11
24345.9	14869	672624	2	-0.341079	18
22987.1	23338.4	672624	2	-0.233034	0
17012	23769.6	951233	2	-0.462971	0
16153.1	13093.2	2.12702e+06	2	-0.396365	24
14965.2	16455.6	2.33004e+06	2	0	13
13636.3	18595.1	1.16502e+06	2	-0.186997	14
24496.1	20528.2	1.64758e+06	2	0	17
14187.3	20975.2	1.50403e+06	2	-0.386969	9
17145.1	12366.1	2.23084e+06	2	-0.150974	22
16594.1	12838.2	2.12702e+06	2	0	12
22294.8	13082.8	1.64758e+06	2	0	10
23755.2	14124.4	1.34525e+06	2	0	0
24032.6	22658.2	951233	2	-0.256033	0
16977.1	23751.2	672624	2	-0.391235	0
15023.8	15395.8	1.50403e+06	2	0	0
14990.1	16468.4	1.50403e+06	2	0	13
14151.4	20995.3	1.64758e+06	2	-0.374238	9
17145.5	12378.4	1.77959e+06	2	-0.184243	22
14013.6	16915	1.16502e+06	2	-0.375726	0
24502.2	21318.5	951233	2	0	0
16148.8	13098.6	2.01787e+06	2	-0.394129	24
15875.2	14145.5	951233	2	-0.329635	11
24503.3	20518.5	1.64758e+06	2	0	17
16599.4	12840.1	2.51673e+06	2	0	12
22312.7	13088.5	2.01787e+06	2	0	10
23738.7	14117.4	951233	2	-0.122127	0
13740.4	17640.6	672624	2	0	0
13643.3	18590	1.90247e+06	2	-0.184799	14
24334.3	21761.9	1.50403e+06	2	-0.292761	0
14183.5	20977.3	1.50403e+06	2	-0.389508	9
18156.8	11315.7	1.16502e+06	2	0	15
17147.2	12385	1.16502e+06	2	-0.18657	22
22285.8	13064.3	951233	2	0	10
14975.9	16455.2	2.23084e+06	2	0	13
13647.8	18575.1	2.23084e+06	2	-0.186565	14
19024.7	24230.2	1.16502e+06	2	0	0
24324	21777.6	1.50403e+06	2	-0.216234	0
16609.1	12846.4	2.42518e+06	2	0	12
13656.3	18561.9	1.90247e+06	2	-0.199702	14
24500.4	20509.5	1.64758e+06	2	0	17
18619	12289.6	951233	2	0	0
15868.7	14141.1	951233	2	-0.306774	11
13704.1	19367.7	672624	2	-0.411186	0
16166.3	13081.7	1.34525e+06	2	-0.397514	24
14067.1	17048.1	2.01787e+06	2	-0.363318	21
13642.7	18560	2.42518e+06	2	-0.229777	14
24327.2	21772.1	1.50403e+06	2	-0.252649	0
19040.6	24245.6	1.16502e+06	2	0	0
17150.7	12384.8	1.16502e+06	2	-0.187305	22
15839.1	14131.8	1.50403e+06	2	-0.268919	11
24526.1	20533.6	2.60506e+06	2	0	17
16600.8	12847.3	2.33004e+06	2	0	12
16150.6	13096.7	2.01787e+06	2	-0.397293	24
14045.8	17051.2	1.64758e+06	2	-0.387056	21
13636.5	18579.9	2.23084e+06	2	-0.186984	14
13711.6	19373.8	951233	2	-0.415281	0
22312.6	13071.5	1.64758e+06	2	0	10
15843.1	14108.6	951233	2	-0.174289	0
25221.9	20459.1	1.16502e+06	2	0	0
17122.3	12370.9	2.51673e+06	2	-0.127752	22
22295.2	13066.1	1.50403e+06	2	0	10
14081.5	17054.2	672624	2	-0.317902	21
13637.4	18574.3	2.33004e+06	2	-0.208767	14
24527.5	20520.7	2.69049e+06	2	0	17
15846	14149.4	1.64758e+06	2	-0.333989	11
14964.2	16442.1	2.12702e+06	2	0	13
18620.8	12287.8	951233	2	0	0
16593.8	12832.9	1.90247e+06	2	0	12
13589.6	16380.5	1.16502e+06	2	-0.175807	0
14054.7	17048.1	1.77959e+06	2	-0.372291	21
19037.1	24237.8	1.34525e+06	2	0	0
15118	15422.5	951233	2	0	16
16586.5	12841.6	1.77959e+06	2	0	12
16155.8	13088.6	2.01787e+06	2	-0.405557	24
15847.3	14136.9	1.77959e+06	2	-0.306758	11
25246.1	17282.5	672624	2	0	0
13641	18573.5	2.42518e+06	2	-0.20838	14
14048.6	17048.9	1.77959e+06	2	-0.385107	21
19028.4	24242.2	1.34525e+06	2	0	0
15859.6	14113	951233	2	-0.13281	0
13581.7	16368.6	1.16502e+06	2	-0.178529	0
14963.1	16452.1	2.33004e+06	2	0	13
23004.6	23332.3	1.50403e+06	2	-0.207246	0
16602.8	12834.5	2.51673e+06	2	0	12
15102.5	15418.3	1.77959e+06	2	0	16
23711.9	14139.9	1.77959e+06	2	-0.090916	19
13649.4	18570.1	2.23084e+06	2	-0.208068	14
23009.6	23328.3	1.34525e+06	2	-0.208223	0
18149.1	11318.2	951233	2	0	15
16614.7	12832	2.23084e+06	2	0	12
13590.2	16380.7	1.16502e+06	2	-0.193144	0
14957.7	16440.9	1.77959e+06	2	0	13
16156.4	13094.9	2.12702e+06	2	-0.395676	24
13639	18569.7	2.33004e+06	2	-0.209953	14
24546	21623	672624	2	0	0
24397.6	14964.8	672624	2	-0.453492	0
14061.1	17043	2.23084e+06	2	-0.363483	21
19029.4	24234.6	1.34525e+06	2	0	0
16143.9	13091.7	2.01787e+06	2	-0.401498	24
14352.2	15310.9	951233	2	-0.313905	0
14057.6	20820.1	951233	2	-0.0499793	0
24329.4	21773.7	1.50403e+06	2	-0.24974	0
14054.7	17061.2	1.77959e+06	2	-0.37638	21
24402.6	14870.1	1.16502e+06	2	-0.401461	18
14357.1	15323.6	951233	2	-0.360048	0
24536.1	20534.3	2.69049e+06	2	0	17
16159.5	13074.6	1.16502e+06	2	-0.403254	24
14050.8	17038.9	1.90247e+06	2	-0.384109	21
13718.9	19389.6	672624	2	-0.334164	0
14120.1	20817.8	672624	2	-0.338334	0
24533.2	21635.3	672624	2	0	0
21249.3	12494.1	951233	2	0	0
13637.1	18564.4	2.33004e+06	2	-0.229888	14
24338.2	21770.7	1.50403e+06	2	-0.283154	0
18104.8	11346	672624	2	0	0
14371.7	15301.9	672624	2	-0.310695	0
15088	15437.2	1.90247e+06	2	0	16
21248.1	12485.5	1.16502e+06	2	0	0
24394.8	14889	1.34525e+06	2	-0.390904	18
13577	16382.4	1.16502e+06	2	-0.129264	0
14057	17068.6	951233	2	-0.373854	21
24015.6	22648.8	951233	2	-0.243956	0
18130.7	11316	951233	2	0	15
15084.1	15408.5	2.7733e+06	2	0	16
13629.2	18566.9	2.01787e+06	2	-0.230508	14
14107.3	20814.6	672624	2	-0.302639	0
23018.7	23354.2	951233	2	-0.201913	0
18156.1	11290.4	1.50403e+06	2	0	15
24391.5	14841.3	951233	2	-0.439452	18
24328.2	21764.6	1.50403e+06	2	-0.274471	0
15080.2	15421.8	2.60506e+06	2	0	16
21236.7	12484.6	1.34525e+06	2	0	0
14050.5	17076.1	951233	2	-0.37248	21
24543.8	20525.5	2.60506e+06	2	0	17
15081.3	15420.3	2.69049e+06	2	0	16
21238.3	12475.6	1.16502e+06	2	0	0
24541	20521.9	2.60506e+06	2	0	17
18162.8	11298.5	1.77959e+06	2	0	15
24409.8	14859.6	951233	2	-0.416685	18
15093	15423.6	2.51673e+06	2	0	16
21229.3	12474.5	1.16502e+06	2	0	0
13640.9	18542.2	1.16502e+06	2	-0.253853	14
24401.4	14854.1	1.50403e+06	2	-0.415059	18
14084	17028.8	3.97929e+06	2	-0.335431	21
21792.8	12479.4	951233	2	0	0
15068.5	15411.9	2.51673e+06	2	0	16
13638.9	18573.1	2.33004e+06	2	-0.208707	14
14085.1	17007.7	3.86393e+06	2	-0.334899	21
21231.5	12456.7	951233	2	0	0
15079.8	15392.6	1.64758e+06	2	0	16
13637.5	18557.2	2.33004e+06	2	-0.232049	14
24537.4	20530.3	2.69049e+06	2	0	17
24030	22644.2	951233	2	-0.245712	0
23014.5	23357.9	951233	2	-0.227133	0
21774.8	12482.6	672624	2	0	0
24390.3	14848.1	1.16502e+06	2	-0.438033	18
13634.5	18574.7	2.33004e+06	2	-0.20894	14
13845.9	19954.5	951233	2	-0.324838	0
24387.4	14866.1	1.34525e+06	2	-0.38922	18
15079.7	15399.4	2.33004e+06	2	0	16
14100.8	17012.1	2.51673e+06	2	-0.319182	21
13746.6	17895.1	1.77959e+06	2	-0.286264	20
24498.2	20515.7	1.64758e+06	2	0	17
23012.7	23326.1	1.34525e+06	2	-0.209886	0
18168.9	11291.3	1.64758e+06	2	0	15
25254.5	17269.1	1.16502e+06	2	0	0
13652	18544.8	1.34525e+06	2	-0.237506	14
21791.1	12467.1	672624	2	0	0
15097.7	15403.9	1.64758e+06	2	0	16
24527.9	20538.5	2.33004e+06	2	0	17
18234.1	24206.9	1.16502e+06	2	0.734269	0
15079.2	15418.2	2.7733e+06	2	0	16
25230.3	20455.8	1.34525e+06	2	0	0
25247.7	22610.7	672624	2	0.107821	0
18171.5	11309.8	1.64758e+06	2	0	15
23704.7	14139.2	2.01787e+06	2	-0.128402	19
15088.2	15412.2	2.7733e+06	2	0	16
25253.4	17259.5	672624	2	0	0
13635.5	19455.4	1.16502e+06	2	-0.236254	0
24541.9	20520.6	2.42518e+06	2	0	17
18166.5	11293.5	1.64758e+06	2	0	15
14086.1	17014.5	4.09141e+06	2	-0.334249	21
24536.6	20523.5	2.69049e+06	2	0	17
15081.9	15420	2.69049e+06	2	0	16
18180.1	11307.4	1.50403e+06	2	0	15
23706.1	14139	2.01787e+06	2	-0.128234	19
13721.1	17877.4	2.51673e+06	2	-0.288031	20
17119.7	12371.6	2.51673e+06	2	-0.127366	22
15077.7	15414.5	2.7733e+06	2	0	16
14094.8	17006.2	3.00806e+06	2	-0.320345	21
13804.2	19977.5	672624	2	-0.334947	0
25270.7	17276.9	672624	2	0	0
24532.3	20527.6	2.7733e+06	2	0	17
23712.3	14141.3	1.77959e+06	2	-0.0906681	19
24375.1	14866	1.16502e+06	2	-0.375037	18
23706.4	14130.8	2.01787e+06	2	-0.129899	19
23016.6	23338.7	1.64758e+06	2	-0.193358	0
13727	17911.3	1.16502e+06	2	-0.332687	20
24538.6	20531.2	2.69049e+06	2	0	17
25237.4	22599.7	672624	2	0.11853	0
24369.9	14852	672624	2	-0.384753	18
15063.1	15409	2.01787e+06	2	0	16
13654	19449.8	1.16502e+06	2	-0.235975	0
24348.9	14824.8	951233	2	-0.37842	0
25227.9	20454.7	1.34525e+06	2	0	0
18248.1	24237.2	672624	2	0.859541	0
15073.6	15418.8	2.69049e+06	2	0	16
14096.7	17010.7	2.9319e+06	2	-0.319161	21
24536.1	20532.9	2.69049e+06	2	0	17
24353.1	14840	951233	2	-0.372319	0
18254.6	24229.3	1.16502e+06	2	0.971702	0
16849	13546.2	672624	2	0	0
15072	15418	2.51673e+06	2	0	16
24531.2	20520	2.7733e+06	2	0	17
18230.9	24218.4	1.16502e+06	2	0.731514	0
24361.1	14822.6	951233	2	-0.390856	0
14105.4	16999.7	1.77959e+06	2	-0.304187	21
15091.9	15423.8	2.60506e+06	2	0	16
13827.8	19947.8	951233	2	-0.364947	0
23702.7	14137.1	2.01787e+06	2	-0.129141	19
17117.8	12372.5	2.51673e+06	2	-0.0909596	22
14093.6	17015	3.42972e+06	2	-0.321145	21
18229.7	24206.8	1.16502e+06	2	0.727522	0
24411.2	14899.3	1.50403e+06	2	-0.394932	18
13837.2	19947.5	951233	2	-0.36412	0
15089.5	15420.1	2.7733e+06	2	0	16
13804.8	19974.5	672624	2	-0.336715	0
24401.4	14901.5	1.64758e+06	2	-0.379254	18
14099.7	17007.4	2.51673e+06	2	-0.319862	21
15077.1	15433	2.23084e+06	2	0	16
15100.3	15424.5	2.01787e+06	2	0	16
23703.1	14130.8	2.01787e+06	2	-0.157872	19
15084.3	15405.4	2.69049e+06	2	0	16
24368.4	14913	2.51673e+06	2	-0.37326	18
14103.3	17010.1	2.51673e+06	2	-0.30559	21
15071.9	15400	2.42518e+06	2	0	16
13626.6	19438.2	951233	2	-0.294056	0
25227.5	20455.5	1.34525e+06	2	0	0
25309.9	21320.1	672624	2	0	0
13622	19433	672624	2	-0.325551	0
23020.3	23325.8	1.34525e+06	2	-0.225493	0
16810.1	13564.2	1.16502e+06	2	0	0
24345.4	14891.3	1.90247e+06	2	-0.326746	18
13733.4	17886.6	2.69049e+06	2	-0.301765	20
24526.2	20533.9	2.60506e+06	2	0	17
24363.6	14904.8	2.7733e+06	2	-0.356413	18
13656.8	19446.4	951233	2	-0.233241	0
16829.2	13565.5	1.64758e+06	2	0	0
15061.1	15397.4	1.77959e+06	2	0	16
13744.1	17892.6	1.90247e+06	2	-0.286418	20
15069.2	15388.8	1.50403e+06	2	0	16
14097.5	17014.1	3.00806e+06	2	-0.321294	21
16837.6	13563.3	1.64758e+06	2	0	0
13741.6	17883.1	2.60506e+06	2	-0.28614	20
25304.7	21317.5	672624	2	0	0
15058.7	15391.2	1.34525e+06	2	0	16
13644.1	19450.9	1.16502e+06	2	-0.232819	0
24542.5	20524.2	2.60506e+06	2	0	17
24372.4	14912	2.60506e+06	2	-0.370524	18
13625.8	19382.7	672624	2	-0.35622	0
24368.1	14910.3	2.60506e+06	2	-0.367996	18
13739.4	17891.5	2.01787e+06	2	-0.301044	20
24368.8	14911.1	2.60506e+06	2	-0.37223	18
14083.9	17011.7	4.20053e+06	2	-0.335725	21
25153.9	18740.2	672624	2	0	0
17113.9	12365.6	2.51673e+06	2	-0.0895501	22
16829.9	13563.8	1.64758e+06	2	0	0
24537.5	20526.3	2.69049e+06	2	0	17
24360.5	14897.1	2.69049e+06	2	-0.353734	18
13725.9	17915.5	951233	2	-0.33112	20
13727.1	17893.9	2.12702e+06	2	-0.317037	20
24179.6	22121.1	951233	2	0.387287	0
16845.4	13555.1	1.50403e+06	2	0	0
14075.1	17016.2	4.20053e+06	2	-0.348689	21
13630.4	19394.9	672624	2	-0.333355	0
17126	12373.8	2.51673e+06	2	-0.128927	22
24364.3	14896.2	2.7733e+06	2	-0.354574	18
24184.9	22114.4	951233	2	0.378187	0
14074.6	17015	4.20053e+06	2	-0.349044	21
13736	17900.3	2.01787e+06	2	-0.303338	20
25244	21027.4	672624	2	0	0
24171.1	22123.4	1.16502e+06	2	0.508795	0
16850.2	13573.1	951233	2	0	0
24368.8	14906	2.60506e+06	2	-0.369271	18
13655.9	19424.1	672624	2	-0.32662	0
24546.8	20498	672624	2	0	0
16829.5	13572.2	1.34525e+06	2	0	0
25246.4	21019	672624	2	0	0
25143.9	18743.4	672624	2	0	0
13654.7	19418.2	672624	2	-0.321839	0
24534.5	20499.3	672624	2	0	0
24351.1	14892	2.23084e+06	2	-0.340597	18
24549.5	20524	2.33004e+06	2	0	17
16827.3	13564.4	1.50403e+06	2	0	0
17122.1	12367	2.51673e+06	2	-0.0906753	22
24362.5	14899.9	2.7733e+06	2	-0.356115	18
14078.4	17016.1	4.3591e+06	2	-0.350207	21
13743.1	17830.4	1.34525e+06	2	-0.199088	20
13728.7	17869.9	2.51673e+06	2	-0.286318	20
13742.7	17885.7	2.33004e+06	2	-0.286666	20
23717	14142.6	1.90247e+06	2	-0.0899774	19
13734.7	17870.5	2.51673e+06	2	-0.284109	20
23705	14120.5	1.77959e+06	2	-0.160144	19
14086.9	17018.5	4.20053e+06	2	-0.336893	21
13733.4	17869.6	2.51673e+06	2	-0.284283	20
14302.1	19834.5	1.16502e+06	2	0	0
13729.2	17869.8	2.51673e+06	2	-0.286074	20
17125.1	12372.6	2.51673e+06	2	0	22
14304.3	19821	1.16502e+06	2	0	0
24355.9	14892.9	2.42518e+06	2	0	18
13737	17870.4	2.51673e+06	2	0	20
13735.4	17864.4	2.60506e+06	2	0	20
14086.2	17017	4.25404e+06	2	0	21
13733.9	17872.9	2.60506e+06	2	0	20
14306.5	19825.5	1.16502e+06	2	0	0
17125.9	12368.6	2.60506e+06	2	0	22
14070.7	17019.6	4.14633e+06	2	0	21
13714.9	17860.1	1.77959e+06	2	0	20
17758	24069.6	1.50403e+06	2	0	0
14306.9	19834.7	1.16502e+06	2	0	0
17765.7	24087.2	951233	2	0	0
17129.5	12369.9	2.69049e+06	2	0	22
13735.2	17845.7	1.77959e+06	2	0	20
14075.2	17023.1	4.09141e+06	2	0	21
23704	14120.7	1.77959e+06	2	0	19
13595.6	19450.2	672624	2	0	0
13722.4	17837.6	1.64758e+06	2	0	20
17768.6	24074.5	1.16502e+06	2	0	0
13712.6	17842.5	1.34525e+06	2	0	20
17750.9	24069.6	1.34525e+06	2	0	0
13717.4	17831.6	1.16502e+06	2	0	20
23714.5	14161.4	672624	2	0	19
17743.9	24073.9	1.16502e+06	2	0	0
17738.7	24071.7	1.16502e+06	2	0	0
13731	17846.3	2.01787e+06	2	0	20
14068.3	17029.6	3.92204e+06	2	0	21
13727	17869.2	2.42518e+06	2	0	20
13592	19462.7	672624	2	0	0
13736.3	17876.8	2.69049e+06	2	0	20
14072.1	17024.6	4.03574e+06	2	0	21
13721.1	17863.4	2.33004e+06	2	0	20
14086.3	17019.5	4.25404e+06	2	0	21
14082.2	17021.6	4.25404e+06	2	0	21
14066.2	17028	3.86393e+06	2	0	21
13724.5	17861.6	2.60506e+06	2	0	20
14077.8	17014.1	4.3591e+06	2	0	21
14075.3	17017.8	4.20053e+06	2	0	21
13732.3	17846.3	1.77959e+06	2	0	20
17126.9	12367	2.60506e+06	2	0	22
14073.8	17022.5	4.09141e+06	2	0	21
14065.1	17021.4	3.62219e+06	2	0	21
14065.6	17011.9	3.74501e+06	2	0	21
18238.5	24218.9	1.50403e+06	2	0	0
17128	12367.4	2.60506e+06	2	0	22
14074.5	17022.5	4.09141e+06	2	0	21
14060.9	17021	3.36312e+06	2	0	21
14076	17016.4	4.20053e+06	2	0	21
14070.9	17029.3	3.97929e+06	2	0	21
24585.9	21565.8	672624	2	0	0
14050	17032.9	2.01787e+06	2	0	21
14073.3	17019	4.14633e+06	2	0	21
24601	21573.1	951233	2	0	0
14079.6	17033.7	3.80493e+06	2	0	21
14071.4	17021.7	4.09141e+06	2	0	21
24612.3	21571.9	672624	2	0	0
14071	17020.4	4.14633e+06	2	0	21
14072.5	17026.7	4.09141e+06	2	0	21
14070.2	17024.5	4.03574e+06	2	0	21
18282.6	24229.7	1.16502e+06	2	0	0
14066.8	17021.7	3.92204e+06	2	0	21
14080.5	17016.9	4.30689e+06	2	0	21
14076.6	17015.6	4.20053e+06	2	0	21
17128.4	12368.2	2.69049e+06	2	0	22
14084.4	17029.4	3.92204e+06	2	0	21
17127.2	12368.4	2.60506e+06	2	0	22
14071.7	17018	4.14633e+06	2	0	21
14080.4	17016.4	4.30689e+06	2	0	21
14078.3	17001.8	3.15488e+06	2	0	21
14083.7	17011.7	4.20053e+06	2	0	21
17130.9	12372.8	2.69049e+06	2	0	22
17129.7	12369.7	2.69049e+06	2	0	22
19839.1	24237.8	1.90247e+06	2	0	23
18274.5	24222.4	1.16502e+06	2	0	0
18280.5	24212.5	1.16502e+06	2	0	0
18275	24217.3	1.16502e+06	2	0	0
19833.9	24235.7	2.12702e+06	2	0	23
19837.7	24235.9	2.01787e+06	2	0	23
19813.9	24238.5	1.77959e+06	2	0	23
19817.3	24229.6	1.90247e+06	2	0	23
19822.7	24225.4	2.12702e+06	2	0	23
19827.2	24229.7	2.23084e+06	2	0	23
19825.6	24241.6	2.23084e+06	2	0	23
19832.8	24232.1	2.23084e+06	2	0	23
19837.5	24228.5	2.01787e+06	2	0	23
19829.1	24226.6	2.23084e+06	2	0	23
19825.6	24228	2.23084e+06	2	0	23
20939.3	12407.4	672624	2	0	0
20950	12400.5	672624	2	0	0
22865.4	23125.7	672624	2	0	0
21663.3	23571.6	672624	2	0	0
21661.1	23563.1	672624	2	0	0
16129.8	13105.8	1.34525e+06	2	0	24
21371.2	12561.8	672624	2	0	0
21376	12569.6	672624	2	0	0
17343.8	12774.2	672624	2	0	0
17341.5	12760	672624	2	0	0
23954	22489.6	672624	2	0	0
22292.4	24008.3	672624	2	0	0
22299.4	24012.7	672624	2	0	0
13518.7	18491.6	672624	2	0	0
13541	18480.8	672624	2	0	0
13536	18482.1	951233	2	0	0
21006.8	23945.8	672624	2	0	0
21003.3	23952.1	672624	2	0	0
13803.6	16780.8	672624	2	0	0
13814.1	16771	951233	2	0	0
13821.3	16769.2	672624	2	0	0
22868	23123.4	672624	2	0	0
19372.6	24311.5	672624	2	0	0
19381.7	24307.2	672624	2	0	0
22909.2	12738.6	672624	2	0	0
22916.2	12735.7	672624	2	0	0
21136.9	24354.7	672624	2	0	0
19520	12160.3	672624	1	-0.391415	0
23950.5	22502.1	672624	1	-0.651495	0
22511.6	24486.9	672624	1	0	0
17253.1	24136.8	672624	1	-0.0726311	0
17429.2	12751.3	672624	1	-0.030579	1
16860.7	24010.8	672624	1	-0.463036	0
23370.4	23052.8	672624	1	-0.231999	0
23141.6	13432.1	672624	1	0	0
14195.2	15859.7	672624	1	-0.0953721	0
13855	20904.9	672624	1	-0.522737	0
25095.6	22714.4	1.50403e+06	1	0.979532	2
23143.6	13411.5	951233	1	0	0
16870.1	23994.1	672624	1	-0.48671	0
22524.7	24483.9	672624	1	0	0
17426.4	12767.6	1.16502e+06	1	0.0128419	1
23377.8	23053.4	672624	1	-0.229671	0
23139.7	13428.3	951233	1	0	0
14201.6	15847.2	672624	1	-0.0854145	0
20210.5	24188.5	672624	1	-0.351168	0
17431.9	12780.2	1.16502e+06	1	0.0592414	1
15894.4	13877	672624	1	-0.402613	0
13845.9	20920	672624	1	-0.509043	0
23143.4	13408	672624	1	0	0
17446	12788.8	1.16502e+06	1	-0.102162	1
24661.4	15271.5	672624	1	-0.311275	0
19142.6	11382.8	672624	1	0	0
17476.5	12810.5	672624	1	-0.162802	0
15870.2	13942.3	672624	1	-0.298886	0
13583.5	19053.2	672624	1	-0.434342	0
15421.5	22967.2	951233	1	0	0
19138.8	11324.2	672624	1	0	0
24070.6	22188.1	672624	1	-0.0889064	0
14492.6	22247.6	672624	1	-0.254789	0
25117.8	22733.5	1.50403e+06	1	0.994667	2
15866.2	13901.5	672624	1	-0.361401	0
24648.5	15275.4	672624	1	-0.315216	0
18255.1	24215.1	951233	1	0	0
23421.6	13744.4	672624	1	-0.00596347	0
14245.6	15758.2	672624	1	-0.17885	0
14505.8	22258.4	951233	1	-0.255266	0
15413.3	22978.2	951233	1	0	0
15890.1	13894.7	672624	1	-0.380202	0
24713.4	19605.3	1.34525e+06	1	-0.712705	0
16293.6	13301.9	672624	1	-0.372263	0
17474.9	12792.5	672624	1	-0.160536	0
14251.7	15752.6	672624	1	-0.187886	0
13586.4	19075.4	672624	1	-0.441988	0
25099.7	22713.3	1.64758e+06	1	0.984593	2
15425.1	22970.1	951233	1	0	0
16306.5	13288.1	672624	1	-0.364433	0
13584.4	19056.4	951233	1	-0.444745	0
14515	22220.6	1.50403e+06	1	-0.316162	3
25111.5	22717.3	1.77959e+06	1	0.868148	2
19155.5	11380.9	672624	1	0	0
20162.5	12253.4	672624	1	0	0
15813.5	13966.7	951233	1	-0.145988	0
17444.9	12771.6	1.34525e+06	1	-0.0745128	1
20204.7	24186.3	672624	1	-0.364448	0
22641.3	23608.4	672624	1	-0.34709	0
17452.7	12788.2	951233	1	-0.0971923	1
14509.7	22221	1.50403e+06	1	-0.316504	3
19508.6	12157.4	672624	1	-0.411813	0
15823.8	13967.4	951233	1	-0.201834	0
14538.8	22220.1	1.16502e+06	1	-0.324199	3
15872.1	13945.6	672624	1	-0.277435	0
14545	22243.3	672624	1	-0.313137	3
24064.7	22194.5	672624	1	-0.113652	0
14516.7	22270.2	672624	1	-0.25598	0
25120	22731.2	1.50403e+06	1	0.992147	2
24571	15224.4	951233	1	-0.470976	4
25081.7	22713.3	951233	1	0.844016	2
19143.9	11310	672624	1	0	0
20162	12263.8	951233	1	0	0
25100.2	22700.1	1.16502e+06	1	0.959484	2
24564.8	15217.2	672624	1	-0.47922	4
14283.3	15711.6	672624	1	-0.163864	0
20188.8	12269.9	672624	1	0	0
15850.4	13903.1	672624	1	-0.350569	0
14287.4	15696.2	672624	1	-0.166183	0
20174.9	12278.8	951233	1	0	0
23433.7	13734	672624	1	-0.0059477	0
14501.2	22226.6	1.16502e+06	1	-0.285728	3
14525.4	22243	951233	1	-0.300356	3
24162.3	22105.9	672624	1	-0.286482	0
24595.8	15224.9	1.16502e+06	1	-0.454778	4
22639.7	23612.3	672624	1	-0.344186	0
24590.1	15225.6	1.34525e+06	1	-0.455631	4
14534.4	22201.5	672624	1	-0.337947	3
24599.7	15222.3	1.16502e+06	1	-0.453977	4
14520.8	22222	1.50403e+06	1	-0.318749	3
14518.4	22232.6	1.64758e+06	1	-0.300583	3
14522.2	22222	1.50403e+06	1	-0.331007	3
24592.2	15236.3	1.16502e+06	1	-0.417351	4
15830.9	13973.9	951233	1	-0.163857	0
14021	16318.6	672624	1	-0.101144	0
25217.4	18178	1.50403e+06	1	-0.129778	5
14015.2	16318.6	672624	1	-0.158635	0
25221.6	18164	1.90247e+06	1	-0.0901411	5
25238.4	18172.4	1.50403e+06	1	-0.122546	5
25225	18167.1	1.90247e+06	1	-0.0906209	5
25211.9	18172.7	1.50403e+06	1	-0.128577	5
25229.5	18138	1.77959e+06	1	0	5
25221.9	18164.4	1.90247e+06	1	-0.090206	5
25240.1	18124.5	1.50403e+06	1	0	5
25237.8	18148.9	1.64758e+06	1	0	5
25230.5	18109.2	951233	1	0	5
25244.9	18136.9	1.50403e+06	1	0	5
25247.9	18143.6	1.50403e+06	1	0	5
25228.7	18140	1.77959e+06	1	0	5
25236.3	18110.3	951233	1	0	5
25253.6	18164.3	672624	1	-0.0859036	5
25226.2	18152.2	1.90247e+06	1	0	5
25234.3	18157.1	2.01787e+06	1	0	5
13965.8	15591.3	1.16502e+06	1	-0.159591	6
13956.8	15593.5	951233	1	-0.129322	6
25214.6	18164.3	1.64758e+06	1	-0.0903421	5
24516.1	23202.5	951233	1	0	0
24519.4	23189.9	951233	1	0	0
24503.9	23187.9	951233	1	0	0
25359.5	16449.5	1.34525e+06	1	0	8
25382.3	16431.2	6.1647e+06	1	0	8
25380.4	16421	7.15009e+06	1	0	8
25376.5	16420.5	5.90225e+06	1	0	8
13934.7	15559.6	672624	1	-0.128905	0
25372.3	16432.7	3.68411e+06	1	0	8
25366.3	16415.8	3.97929e+06	1	0	8
25397.4	16404.7	1.19568e+07	1	0	8
25370.8	16451.2	1.90247e+06	1	0	8
25377.9	16421.1	6.23765e+06	1	0	8
25357.5	16455.5	1.16502e+06	1	0	8
13935.2	15558.1	672624	1	-0.129206	0
25367.8	16401.7	3.80493e+06	1	0	8
25382.3	16433.7	5.58723e+06	1	0	8
25388.9	16432.6	7.55018e+06	1	0	8
25377.8	16421	6.23765e+06	1	0	8
25395.7	16412.9	1.27088e+07	1	0	8
25382.4	16416.8	8.40107e+06	1	0	8
25395	16426.5	1.13552e+07	1	0	8
25388.2	16414.9	1.10728e+07	1	0	8
25376.2	16390	3.08235e+06	1	0	8
25391.2	16400.8	9.34439e+06	1	0	8
25381.8	16414.8	8.29266e+06	1	0	8
25393.5	16402.3	1.0762e+07	1	0	8
25386.6	16442.4	3.62219e+06	1	0	8
25380.6	16415.1	7.78618e+06	1	0	8
25384.5	16427.7	7.52016e+06	1	0	8
25393.1	16413.5	1.2311e+07	1	0	8
25405.9	16407.7	1.2439e+07	1	0	8
25387.9	16420.2	1.05711e+07	1	0	8
25381.9	16422.4	7.45976e+06	1	0	8
25375.9	16425.3	5.21012e+06	1	0	8
25388.2	16445	3.22579e+06	1	0	8
25368.6	16434.3	3.00806e+06	1	0	8
25375.3	16416	5.82509e+06	1	0	8
25374	16399.5	4.25404e+06	1	0	8
25389.4	16402.2	9.36856e+06	1	0	8
25371	16410.9	4.5121e+06	1	0	8
25362.3	16418.3	3.29517e+06	1	0	8
25326.4	16394.1	951233	1	0	8
25358.4	16400.6	2.7733e+06	1	0	8
25330.9	16404.8	1.34525e+06	1	0	8
25396.6	16380.1	1.64758e+06	1	0	8
25362.6	16403.7	3.29517e+06	1	0	8
25363.6	16401.7	3.55919e+06	1	0	8
25357.2	16408.6	2.69049e+06	1	0	8
25347.2	16394.4	2.42518e+06	1	0	8
25348.4	16396.5	2.42518e+06	1	0	8
25325.4	16408.2	951233	1	0	8
25358.9	16405.8	2.8537e+06	1	0	8
25353.4	16410.2	2.42518e+06	1	0	8
25355.6	16384.9	2.01787e+06	1	0	8
25376.9	16413.3	6.30977e+06	1	0	8
25381.9	16409.3	7.95859e+06	1	0	8
25358.3	16387	2.51673e+06	1	0	8
25363.6	16396.5	3.36312e+06	1	0	8
25359	16389.7	2.69049e+06	1	0	8
25355.1	16397.3	2.51673e+06	1	0	8
25379.4	16393.2	3.49505e+06	1	0	8
25392.4	16413.5	1.21072e+07	1	0	8
25382.8	16386.1	2.8537e+06	1	0	8
25387	16413.8	1.06138e+07	1	0	8
25394.8	16397.4	8.7182e+06	1	0	8
25384.9	16395.8	5.38099e+06	1	0	8
25374	16386.7	2.7733e+06	1	0	8
25376.3	16387.6	2.9319e+06	1	0	8
25402.4	16372.5	672624	1	0	8
25381.8	16403.6	7.0224e+06	1	0	8
25396.6	16413.1	1.27266e+07	1	0	8
25394	16417.1	1.24753e+07	1	0	8
25388.8	16415	1.12551e+07	1	0	8
25384.4	16408	8.89797e+06	1	0	8
25397	16410.1	1.25656e+07	1	0	8
25394.1	16412.6	1.24572e+07	1	0	8
25388.2	16415.7	1.11136e+07	1	0	8
25389.3	16399.6	8.34704e+06	1	0	8
13957.8	15566.5	1.34525e+06	1	-0.18473	6
25393.2	16415.1	1.23477e+07	1	0	8
13964.2	15571.7	1.50403e+06	1	-0.185703	6
25391.7	16407.7	1.14741e+07	1	0	8
25398.9	16411.6	1.27798e+07	1	0	8
13961	15574.7	1.64758e+06	1	-0.184275	6
13960.8	15571.1	1.34525e+06	1	-0.184819	6
13955.7	15564.2	1.34525e+06	1	-0.184564	6
25390.3	16417.1	1.14741e+07	1	0	8
25395.8	16407.8	1.21817e+07	1	0	8
25395.9	16420.6	1.24753e+07	1	0	8
25381.7	16417.9	8.09946e+06	1	0	8
25383.1	16413.8	8.84698e+06	1	0	8
25395.1	16417.8	1.26374e+07	1	0	8
25389.5	16424	1.05497e+07	1	0	8
25392.6	16423.5	1.13751e+07	1	0	8
25376.9	16430.4	5.03345e+06	1	0	8
25387.2	16419.5	1.03549e+07	1	0	8
25384.8	16414.2	9.74724e+06	1	0	8
25393.9	16412.8	1.24026e+07	1	0	8
25399.6	16406.1	1.22926e+07	1	0	8
25393.9	16412.7	1.23843e+07	1	0	8
25401.7	16419.2	1.27975e+07	1	0	8
25398.4	16415	1.28856e+07	1	0	8
21162.8	24318.8	672624	1	0.457504	0
21174.8	24310.9	672624	1	0.358942	0
25402.7	16417.9	1.27621e+07	1	0	8
25395.8	16426.1	1.15918e+07	1	0	8
25393.4	16418.2	1.22558e+07	1	0	8
25391.6	16421.2	1.14938e+07	1	0	8
25393.1	16421	1.18618e+07	1	0	8
25396	16421	1.24208e+07	1	0	8
25401.3	16424.1	1.2366e+07	1	0	8
25396.2	16420.9	1.24572e+07	1	0	8
25407.3	16420.8	1.26374e+07	1	0	8
25394.8	16424.6	1.1689e+07	1	0	8
25400.1	16422.8	1.24934e+07	1	0	8
25398.4	16423.2	1.2311e+07	1	0	8
25397.9	16422.4	1.2311e+07	1	0	8
15115.3	21717.3	1.16502e+06	1	-0.330814	0
15109.3	21714.5	1.16502e+06	1	-0.332205	0
15119.5	21716.1	1.16502e+06	1	-0.316898	0
15116.2	21721.3	1.16502e+06	1	-0.332299	0
25392.9	16427.6	1.04852e+07	1	0	8
25400.3	16417.6	1.29382e+07	1	0	8
25408.5	16401.9	1.12149e+07	1	0	8
25396.7	16421.3	1.24208e+07	1	0	8
25396.9	16427.6	1.12551e+07	1	0	8
25399	16417.9	1.28505e+07	1	0	8
25399.1	16422.6	1.24572e+07	1	0	8
21146.7	24366.4	672624	1	0.43201	0
25399.2	16421.2	1.26732e+07	1	0	8
25403.5	16421.2	1.26195e+07	1	0	8
13679.2	19603.8	1.34525e+06	1	-0.246825	7
13678	19615.6	1.16502e+06	1	-0.306354	7
13670	19612.7	951233	1	-0.274011	7
25402.3	16420.1	1.26732e+07	1	0	8
13691.7	19605.9	1.16502e+06	1	-0.225604	7
13686.1	19596.9	951233	1	-0.242021	7
25400	16436.8	7.24438e+06	1	0	8
25396.7	16428.7	1.08874e+07	1	0	8
25397.9	16421	1.25836e+07	1	0	8
25404.5	16420.7	1.26553e+07	1	0	8
25404.8	16417.6	1.28152e+07	1	0	8
25399.8	16421.3	1.26374e+07	1	0	8
23367.3	23672.9	672624	1	-0.391969	0
23357.5	23670	672624	1	-0.389405	0
13432.8	18162.2	672624	1	-0.429838	0
13430.9	18167.1	672624	1	-0.433228	0
24808.9	15514	672624	1	0	0
24808.2	15514.6	672624	1	0	0
25405.9	16414.4	1.27975e+07	1	0	8
25410.7	16404.3	1.14544e+07	1	0	8
25406.9	16415.4	1.28152e+07	1	0	8
25406.2	16420	1.27088e+07	1	0	8
24035.4	15301	672624	1	-0.209225	0
24031.5	15300.3	672624	1	-0.208203	0
25402.6	16428.7	1.13552e+07	1	0	8
25399.6	16417.6	1.29207e+07	1	0	8
25400.9	16418.2	1.29382e+07	1	0	8
25396.4	16416.4	1.28505e+07	1	0	8
25393.7	16416.3	1.24208e+07	1	0	8
25396.7	16416.5	1.28505e+07	1	0	8
25400.9	16419.7	1.27975e+07	1	0	8
25403.9	16419.7	1.2691e+07	1	0	8
25398	16422.8	1.22742e+07	1	0	8
25403.1	16415.1	1.28505e+07	1	0	8
25403.9	16443.5	3.74501e+06	1	0	8
25403.7	16434.2	8.74411e+06	1	0	8
25386.2	16444.4	3.00806e+06	1	0	8
25402.6	16427	1.19189e+07	1	0	8
25405.5	16425	1.23477e+07	1	0	8
25402	16422.7	1.25115e+07	1	0	8
25402.7	16413	1.28328e+07	1	0	8
25402.5	16410.4	1.28152e+07	1	0	8
25400.8	16412.6	1.28505e+07	1	0	8
25403.4	16409	1.2691e+07	1	0	8
25401.9	16413.7	1.28328e+07	1	0	8
25403.1	16409.8	1.27621e+07	1	0	8
25401.4	16414.1	1.2868e+07	1	0	8
25381	16404.7	6.99011e+06	1	0	8
25398.2	16410.5	1.27266e+07	1	0	8
25395.4	16410.2	1.24026e+07	1	0	8
25397.7	16412.5	1.27975e+07	1	0	8
25402.7	16410	1.27798e+07	1	0	8
25400.9	16414.7	1.28856e+07	1	0	8
25402.7	16411.6	1.28328e+07	1	0	8
25405.9	16413.2	1.27975e+07	1	0	8
25404.4	16413.1	1.27975e+07	1	0	8
25404.7	16414	1.28152e+07	1	0	8
25403.5	16410.9	1.28328e+07	1	0	8
25403	16411.3	1.28152e+07	1	0	8
25404.7	16413.5	1.27975e+07	1	0	8
25399	16410	1.27088e+07	1	0	8
25397.8	16408.1	1.23843e+07	1	0	8
25400	16410.8	1.28328e+07	1	0	8
25397	16415.8	1.28856e+07	1	0	8
25396.2	16415.7	1.28328e+07	1	0	8
25400.9	16408.7	1.25296e+07	1	0	8
25403.9	16419.9	1.2691e+07	1	0	8
25401.4	16413	1.28505e+07	1	0	8
25400.8	16413.2	1.2868e+07	1	0	8
25397.4	16409.5	1.25656e+07	1	0	8
25397.6	16413.7	1.28505e+07	1	0	8
25399.2	16411.4	1.27798e+07	1	0	8
25396.9	16410.7	1.26016e+07	1	0	8
25402.7	16417.3	1.27975e+07	1	0	8
25413.7	16424.4	1.13353e+07	1	0	8
25398.6	16408.9	1.25836e+07	1	0	8
25397.8	16416.2	1.28505e+07	1	0	8
25400.8	16414.7	1.28856e+07	1	0	8
25412.4	16419.3	1.22003e+07	1	0	8
25406	16414.3	1.27975e+07	1	0	8
20939.9	11936	672624	1	-0.177399	0
20952	11928.8	672624	1	-0.153082	0
25409.7	16418.6	1.25296e+07	1	0	8
25395.8	16409.9	1.2439e+07	1	0	8
25402.7	16409.8	1.27621e+07	1	0	8
25402.1	16408.5	1.25836e+07	1	0	8
25403.4	16411.2	1.28328e+07	1	0	8
25399.2	16412.2	1.28152e+07	1	0	8
25404.3	16413.8	1.28328e+07	1	0	8
25403.8	16411.2	1.28505e+07	1	0	8
25404.8	16408.7	1.25115e+07	1	0	8
25401.7	16412.6	1.28152e+07	1	0	8
25404.4	16411.3	1.28152e+07	1	0	8
25404.3	16400.2	1.09702e+07	1	0	8
25396.3	16400.8	1.05925e+07	1	0	8
25402.9	16411.1	1.28328e+07	1	0	8
25390.7	16418.8	1.15723e+07	1	0	8
25391.8	16416.5	1.18809e+07	1	0	8
25396.4	16412.7	1.27266e+07	1	0	8
25411.5	16412.6	1.22003e+07	1	0	8
25414.2	16420.3	1.17661e+07	1	0	8
25416.4	16415.6	1.13751e+07	1	0	8
25411.3	16408.4	1.20698e+07	1	0	8
25402.5	16410.2	1.28152e+07	1	0	8
25405.8	16417.1	1.28152e+07	1	0	8
25399.5	16402.7	1.16307e+07	1	0	8
25415.7	16413.2	1.14938e+07	1	0	8
25409.4	16412	1.24208e+07	1	0	8
25396.5	16418.1	1.2691e+07	1	0	8
25402.5	16418.8	1.27621e+07	1	0	8
25401.6	16417.9	1.28856e+07	1	0	8
25405.1	16420	1.26732e+07	1	0	8
25404.6	16419.9	1.2691e+07	1	0	8
25405	16416.9	1.27798e+07	1	0	8
25417.3	16410.5	1.09908e+07	1	0	8
25402.2	16405.3	1.22003e+07	1	0	8
25406.5	16408.2	1.24208e+07	1	0	8
25393.7	16412.6	1.23843e+07	1	0	8
25398.1	16407.3	1.2311e+07	1	0	8
25397.7	16415.8	1.28328e+07	1	0	8
25409.1	16408.1	1.21817e+07	1	0	8
25401.3	16409.5	1.26732e+07	1	0	8
25404.5	16413	1.27975e+07	1	0	8
25402.3	16419.8	1.27444e+07	1	0	8
25409.3	16421.4	1.24572e+07	1	0	8
25399.5	16420.8	1.2691e+07	1	0	8
25407.9	16412.7	1.26195e+07	1	0	8
25417.7	16414.9	1.10113e+07	1	0	8
25406.6	16415.3	1.28152e+07	1	0	8
25414	16409.5	1.15918e+07	1	0	8
25406.9	16410	1.25476e+07	1	0	8
25401	16412.2	1.28328e+07	1	0	8
25401.6	16401.7	1.14544e+07	1	0	8
25401.3	16412.5	1.28505e+07	1	0	8
25407.5	16420.1	1.26553e+07	1	0	8
25412	16417.6	1.23294e+07	1	0	8
25415.4	16412.4	1.15723e+07	1	0	8
25410.7	16422	1.22742e+07	1	0	8
25407.7	16417.3	1.27088e+07	1	0	8
25413.5	16411.5	1.19189e+07	1	0	8
25414.7	16404.4	1.08457e+07	1	0	8
25407.2	16420.7	1.26374e+07	1	0	8
25404.8	16406.3	1.22558e+07	1	0	8
25411.9	16413.7	1.21817e+07	1	0	8
25415.4	16418.4	1.15918e+07	1	0	8
25412.8	16410.3	1.19946e+07	1	0	8
25408.5	16412	1.25656e+07	1	0	8
25412.9	16417.8	1.22373e+07	1	0	8
25418.1	16422.5	1.06138e+07	1	0	8
25421.3	16401.6	7.75707e+06	1	0	8
25405.3	16417.9	1.27975e+07	1	0	8
25415.1	16410.5	1.15331e+07	1	0	8
25415.5	16410.6	1.14938e+07	1	0	8
25409.2	16404.7	1.1689e+07	1	0	8
25401.2	16417.8	1.29382e+07	1	0	8
25408.4	16411.6	1.25296e+07	1	0	8
25402.4	16413.6	1.28328e+07	1	0	8
25410.2	16405.4	1.17469e+07	1	0	8
25414.3	16418.9	1.18428e+07	1	0	8
25403.8	16418.2	1.27798e+07	1	0	8
25405.3	16414.8	1.27975e+07	1	0	8
25410.4	16416.1	1.25296e+07	1	0	8
25413.2	16424.6	1.13353e+07	1	0	8
25405.4	16408.8	1.25296e+07	1	0	8
25406.6	16409.6	1.25476e+07	1	0	8
25406.2	16413.7	1.27798e+07	1	0	8
25401.9	16430.6	1.05282e+07	1	0	8
25416.9	16409.9	1.10318e+07	1	0	8
25412.7	16418.7	1.22003e+07	1	0	8
25405.3	16426.9	1.19757e+07	1	0	8
25406	16413	1.27975e+07	1	0	8
25409.3	16418.5	1.25296e+07	1	0	8
25411	16413.2	1.23477e+07	1	0	8
25400	16407.7	1.25656e+07	1	0	8
25409.6	16415.3	1.26195e+07	1	0	8
25400.7	16414	1.2868e+07	1	0	8
25411.3	16410.4	1.21259e+07	1	0	8
25408.7	16419.4	1.25476e+07	1	0	8
25413.8	16415.5	1.19757e+07	1	0	8
25411.6	16407.3	1.18045e+07	1	0	8
25413.7	16422.2	1.16696e+07	1	0	8
25420.3	16413.9	1.03111e+07	1	0	8
25405.9	16408	1.24572e+07	1	0	8
25412.9	16414.9	1.21631e+07	1	0	8
25412.7	16410.9	1.20698e+07	1	0	8
25411.4	16402.1	1.08874e+07	1	0	8
25410.8	16412.3	1.22926e+07	1	0	8
25414	16408.2	1.14346e+07	1	0	8
25410.9	16415.7	1.2439e+07	1	0	8
25409.5	16404.8	1.16696e+07	1	0	8
25404.4	16408.2	1.24934e+07	1	0	8
25407.8	16406	1.20885e+07	1	0	8
25403	16409.6	1.27266e+07	1	0	8
25399.6	16418	1.28856e+07	1	0	8
25402.4	16417.1	1.28152e+07	1	0	8
25408.1	16412.6	1.25836e+07	1	0	8
25403.9	16415.8	1.28505e+07	1	0	8
25415.2	16408.8	1.13153e+07	1	0	8
25408.7	16411	1.2439e+07	1	0	8
25406.5	16414	1.27798e+07	1	0	8
25407.8	16416.1	1.27621e+07	1	0	8
25406.9	16417.1	1.28152e+07	1	0	8
25414	16410.3	1.16113e+07	1	0	8
25405.4	16408.4	1.25115e+07	1	0	8
25421.7	16408.1	9.29584e+06	1	0	8
25405.7	16412.1	1.27444e+07	1	0	8
25406.9	16410	1.25476e+07	1	0	8
25413	16411.7	1.2051e+07	1	0	8
25419.6	16406.2	9.70071e+06	1	0	8
25416.9	16407.9	1.08874e+07	1	0	8
25408.8	16424.8	1.20885e+07	1	0	8
25402.9	16443.8	3.68411e+06	1	0	8
25405.5	16427.3	1.19189e+07	1	0	8
25408.7	16434	8.31989e+06	1	0	8
25404.2	16417.3	1.28152e+07	1	0	8
25400.2	16415.1	1.29032e+07	1	0	8
25400.6	16423.2	1.24572e+07	1	0	8
25400.2	16430	1.06564e+07	1	0	8
25402.6	16428.8	1.12953e+07	1	0	8
25398.8	16419.7	1.27266e+07	1	0	8
25401.5	16411	1.27975e+07	1	0	8
25423.5	16427.3	6.55592e+06	1	0	8
25399.5	16429.5	1.08874e+07	1	0	8
25394.3	16418	1.24934e+07	1	0	8
25403.5	16433.7	8.99909e+06	1	0	8
25407.6	16416.4	1.27621e+07	1	0	8
25410.5	16416.1	1.25296e+07	1	0	8
25411.8	16417.9	1.2366e+07	1	0	8
25412.5	16410.5	1.2051e+07	1	0	8
25407.2	16417.7	1.27444e+07	1	0	8
25404.1	16420.7	1.26374e+07	1	0	8
25406.8	16414.5	1.28152e+07	1	0	8
25402.7	16418.1	1.27444e+07	1	0	8
25390.7	16414.2	1.17469e+07	1	0	8
25404.1	16416.9	1.27975e+07	1	0	8
25403.8	16404.2	1.20323e+07	1	0	8
25406.2	16399.5	1.05711e+07	1	0	8
25409.7	16408.8	1.22003e+07	1	0	8
25407.9	16407.2	1.21817e+07	1	0	8
25412.3	16423.4	1.18809e+07	1	0	8
25410.8	16416.9	1.24753e+07	1	0	8
25402.8	16403.8	1.20134e+07	1	0	8
25404	16408.6	1.25656e+07	1	0	8
25406.4	16417.4	1.28328e+07	1	0	8
25408.1	16415.5	1.27444e+07	1	0	8
25400.7	16408.3	1.25296e+07	1	0	8
25398.2	16409.9	1.26553e+07	1	0	8
25407.9	16404.7	1.18428e+07	1	0	8
25410.8	16420.6	1.23477e+07	1	0	8
25393.2	16410.7	1.2051e+07	1	0	8
25400.6	16433	9.34439e+06	1	0	8
25402	16398.1	1.00219e+07	1	0	8
25388.6	16419.2	1.09288e+07	1	0	8
25394.4	16417.2	1.25656e+07	1	0	8
25393.2	16419.7	1.21072e+07	1	0	8
25388	16419.7	1.06138e+07	1	0	8
25383.9	16428	7.27554e+06	1	0	8
25405	16420.6	1.26374e+07	1	0	8
25408.1	16412	1.25836e+07	1	0	8
25408.2	16411.6	1.25476e+07	1	0	8
25408.5	16408.6	1.22742e+07	1	0	8
25379.1	16393.5	3.55919e+06	1	0	8
25375.5	16424.4	5.21012e+06	1	0	8
25388	16420.9	1.05497e+07	1	0	8
25378.4	16415.1	6.85944e+06	1	0	8
25396.8	16422	1.24208e+07	1	0	8
25380.7	16391.1	3.29517e+06	1	0	8
25390.9	16408.6	1.13552e+07	1	0	8
25391.7	16421.3	1.15135e+07	1	0	8
25392.8	16420.3	1.19379e+07	1	0	8
25395	16422.3	1.20885e+07	1	0	8
25405.3	16413.7	1.27798e+07	1	0	8
25403.6	16409.7	1.27088e+07	1	0	8
25411.5	16411.7	1.21817e+07	1	0	8
25403.6	16417.7	1.27975e+07	1	0	8
25395.8	16417.4	1.27088e+07	1	0	8
25408.7	16415.2	1.26732e+07	1	0	8
25411	16409.5	1.21072e+07	1	0	8
25403.5	16413.2	1.28328e+07	1	0	8
25422.3	16408	9.09908e+06	1	0	8
25412	16412.3	1.21631e+07	1	0	8
25398.6	16402.2	1.1395e+07	1	0	8
25406.2	16414.9	1.28152e+07	1	0	8
25402.8	16417.5	1.27798e+07	1	0	8
25405.9	16410.4	1.26195e+07	1	0	8
25405.4	16409.4	1.25836e+07	1	0	8
25395.2	16402.5	1.11136e+07	1	0	8
25409.7	16405.7	1.18428e+07	1	0	8
25405.7	16422	1.25296e+07	1	0	8
25406.1	16424.5	1.24208e+07	1	0	8
25413.3	16415.6	1.20885e+07	1	0	8
25412.8	16417.8	1.22558e+07	1	0	8
25419.5	16406.6	9.8626e+06	1	0	8
25406.3	16415.9	1.28152e+07	1	0	8
25412.2	16421.6	1.20134e+07	1	0	8
25399.5	16414.6	1.28505e+07	1	0	8
25416.4	16421.8	1.10113e+07	1	0	8
25413.9	16414.3	1.18999e+07	1	0	8
25410.4	16417	1.25115e+07	1	0	8
25409.6	16426.6	1.15723e+07	1	0	8
25418.5	16410.3	1.06987e+07	1	0	8
25412.2	16411.6	1.21445e+07	1	0	8
25418.9	16421.4	1.05067e+07	1	0	8
25409.7	16411.8	1.23477e+07	1	0	8
25389.8	16418.9	1.13751e+07	1	0	8
25412.6	16426.3	1.11136e+07	1	0	8
25406.6	16428.2	1.13751e+07	1	0	8
25412	16418.3	1.23294e+07	1	0	8
25420.5	16421.1	9.67737e+06	1	0	8
25408.8	16420.2	1.25115e+07	1	0	8
25424.4	16422.6	7.60987e+06	1	0	8
25413.9	16420	1.18999e+07	1	0	8
25406.6	16417.5	1.28152e+07	1	0	8
25408.9	16413.1	1.25656e+07	1	0	8
25410.8	16411.9	1.22926e+07	1	0	8
25403.1	16405.6	1.22188e+07	1	0	8
25403.4	16407.6	1.24934e+07	1	0	8
25401.5	16418.5	1.28505e+07	1	0	8
25372.1	16446.2	2.23084e+06	1	0	8
25403.7	16420	1.2691e+07	1	0	8
25394.2	16421.8	1.20323e+07	1	0	8
25406.2	16410.1	1.26195e+07	1	0	8
25413.7	16421.3	1.17853e+07	1	0	8
25384.9	16416.9	9.58341e+06	1	0	8
25383.5	16397.7	5.58723e+06	1	0	8
25407.2	16418.3	1.27621e+07	1	0	8
25413.8	16409.4	1.16307e+07	1	0	8
25407.2	16429.2	1.09288e+07	1	0	8
25408.8	16406.9	1.21259e+07	1	0	8
25406.3	16421.9	1.25115e+07	1	0	8
25403.9	16399.1	1.04202e+07	1	0	8
25398.9	16409.5	1.26732e+07	1	0	8
25413.7	16418.9	1.19379e+07	1	0	8
25395.3	16409.1	1.22926e+07	1	0	8
17261.4	24151	672624	1	-0.0631351	0
25419.6	16418.5	1.04852e+07	1	0	8
25425.4	16417.5	7.75707e+06	1	0	8
25406	16411.3	1.2691e+07	1	0	8
25416.1	16418.7	1.14346e+07	1	0	8
25400.6	16412	1.28152e+07	1	0	8
25408.3	16407.2	1.21631e+07	1	0	8
25408.1	16409.6	1.2366e+07	1	0	8
24953.3	19445	1.16502e+06	1	-0.399239	0
24954.6	19445.2	1.16502e+06	1	-0.398451	0
24954.5	19446.1	1.16502e+06	1	-0.398902	0
24947	19442.1	1.16502e+06	1	-0.412138	0
24646.5	14643.3	672624	1	-0.40907	0
13686.9	17016.1	672624	1	-0.496389	0
13701.8	17012.7	672624	1	-0.503403	0
24638.5	14629.3	672624	1	-0.406226	0
25165.1	22671.4	951233	1	0.372867	0
25174.4	22665	951233	1	0.306245	0
25173.2	22677.9	951233	1	0.365904	0
14474.4	18141.6	672624	1	0	0
14488.8	18131.8	672624	1	0	0

## Sheet: NT 3
X	Y	Lr	Ch	DoC	Cluster ID
24231.4	12850	1.04271e+06	2	-0.43732	0
26560.3	15504.8	1.04271e+06	2	-0.388455	0
15289.4	16932	1.47462e+06	2	-0.352399	0
27613.7	19192	1.04271e+06	2	0	0
21826	26930.3	1.04271e+06	2	0	0
18650.5	11247.7	1.80603e+06	2	-0.208558	11
17341.7	12129.5	1.47462e+06	2	0	7
27577.1	20637.9	1.04271e+06	2	0	0
26959.7	20874	1.47462e+06	2	0	9
26441.2	23397.6	1.04271e+06	2	0	0
21063.6	26954.7	2.08542e+06	2	0	0
23396.7	11898.4	1.47462e+06	2	0.145251	0
24216.5	12841.9	1.04271e+06	2	-0.397468	0
26667.6	14498.3	1.04271e+06	2	0	0
26680.6	18561.8	1.47462e+06	2	0	0
26575.5	15503.9	2.33158e+06	2	-0.382969	0
26457.6	16993.5	1.04271e+06	2	-0.257659	0
21842.5	26941.3	1.04271e+06	2	0	0
22097.8	11217.5	1.04271e+06	2	0	0
24803.6	13580.2	1.47462e+06	2	0	0
17278.4	12091.5	1.04271e+06	2	0	7
26584.5	15491.3	2.55411e+06	2	-0.406737	0
15261	16930.8	1.80603e+06	2	-0.393727	0
26157.9	24655.7	1.47462e+06	2	-0.0861506	0
21049.2	26952.4	2.08542e+06	2	0	0
23416.9	11906.5	1.04271e+06	2	0.32757	0
26687.7	18556.5	1.04271e+06	2	0	0
26446	23379.4	1.04271e+06	2	0	0
26588.7	24147.5	1.04271e+06	2	-0.329762	0
20883.7	10928.9	1.80603e+06	2	-0.230647	0
17334.7	12124	2.08542e+06	2	0	7
26451.5	17010.5	1.47462e+06	2	-0.220372	0
27570.9	20629.4	1.04271e+06	2	0	0
21058.4	26954.5	2.08542e+06	2	0	0
26581.3	15483.6	1.47462e+06	2	-0.413302	0
15022.7	21435.6	1.47462e+06	2	0	0
17321.6	12104.6	2.33158e+06	2	0	7
15180.4	15960.7	1.04271e+06	2	0	0
26661.4	18560	1.47462e+06	2	0	0
26652.3	14501.9	1.80603e+06	2	0	0
21046	26961.4	2.08542e+06	2	0	0
20839.9	10898.5	1.04271e+06	2	-0.316964	0
23238.1	11357.5	1.04271e+06	2	0.66458	0
26593.2	15496.7	2.55411e+06	2	-0.386619	0
15258.4	16921.4	1.47462e+06	2	-0.400005	0
26155.8	24672.2	1.47462e+06	2	-0.184532	0
15174.2	15951.1	1.04271e+06	2	0	0
15019.9	21427.7	1.47462e+06	2	-0.0897756	0
25668.4	14798.2	1.80603e+06	2	0	8
15728.7	19335.6	1.04271e+06	2	0	0
21205.1	10536.6	1.04271e+06	2	0	0
26636.9	14505.2	1.80603e+06	2	0	0
15287	16922.2	1.47462e+06	2	-0.383956	0
26571.6	24152	1.47462e+06	2	-0.365431	0
24155.7	12862.8	1.47462e+06	2	-0.196573	0
15552.2	14751.8	1.04271e+06	2	-0.284229	0
25709.3	14812.6	1.80603e+06	2	0	0
26590.9	15503.3	2.33158e+06	2	-0.386942	0
26465.2	17014.9	1.04271e+06	2	-0.220071	0
15716.5	19332.5	1.04271e+06	2	0	0
24807.7	13586.2	1.80603e+06	2	0	0
15261.2	16920.7	1.47462e+06	2	-0.403145	0
26839.7	19764.9	1.04271e+06	2	-0.333558	0
26873.6	20869	1.04271e+06	2	0	0
24932.4	25781.4	1.47462e+06	2	-0.358845	0
15695.5	14102.4	1.04271e+06	2	-0.156402	0
15551.9	14736.9	1.04271e+06	2	-0.256397	0
17076.1	23810.4	1.04271e+06	2	-0.111243	0
26569.1	24151.5	1.04271e+06	2	-0.360482	0
25906.4	26500.4	1.04271e+06	2	-0.307717	0
21060.5	26967.7	2.08542e+06	2	0	0
23324.5	11349.2	1.80603e+06	2	0.96253	0
23474.8	11904.4	1.04271e+06	2	0.532765	0
15286.3	16921.1	1.47462e+06	2	-0.384958	0
26842.4	19782.4	1.04271e+06	2	-0.357953	0
24167.2	12863.8	1.47462e+06	2	-0.213417	0
15141.9	15974.2	1.04271e+06	2	0	0
17064.1	23815.2	1.04271e+06	2	-0.0630221	0
18637.4	25521.6	4.29921e+06	2	-0.100607	15
25884.1	26488.6	1.04271e+06	2	-0.224579	0
24805.6	13600.7	1.04271e+06	2	0	0
26938	20861	2.08542e+06	2	0	9
26155.8	24651.8	1.04271e+06	2	-0.0767363	0
24928.5	25792	1.80603e+06	2	-0.349611	0
24152.9	12876.4	1.47462e+06	2	-0.189238	0
20157.2	10093.6	1.04271e+06	2	0	0
23994.7	12569.9	1.04271e+06	2	0	0
24799.1	13578.7	1.47462e+06	2	0	0
15149	15961.7	1.04271e+06	2	0	0
15244.5	16940.3	1.04271e+06	2	-0.361862	0
26665.9	18673.5	4.03841e+06	2	0	13
20846.2	10896.7	1.47462e+06	2	-0.315881	0
23402	11915.2	2.33158e+06	2	0.244313	0
17323.4	12106.9	2.33158e+06	2	0	7
16587.7	13408.7	1.04271e+06	2	0	0
26154.6	24676.1	1.04271e+06	2	-0.194545	0
23295.7	11311.3	3.45828e+06	2	0.653713	0
25882.5	26473.2	1.04271e+06	2	-0.154529	0
17325.1	12108.8	2.55411e+06	2	0	7
16601.3	13407.2	1.04271e+06	2	0	0
26597.9	15495.2	2.08542e+06	2	-0.390479	0
20829.4	27564.1	1.47462e+06	2	0	0
20213.1	10083	1.47462e+06	2	0	0
23390.5	11926.3	2.08542e+06	2	0.0890242	0
21218.7	10536.6	1.47462e+06	2	0.045841	0
22076.4	11182.5	1.04271e+06	2	0	0
26914.1	20836.5	1.04271e+06	2	0	0
26115.1	24751.2	1.80603e+06	2	-0.362348	0
20863.6	27526.2	1.04271e+06	2	0	0
23293.7	11345	3.90147e+06	2	0.877805	0
15816.6	14062.7	1.04271e+06	2	0.0931396	0
15627.2	14655.1	1.04271e+06	2	0	0
15601.5	18586.7	1.47462e+06	2	0	6
15021.5	21433.1	1.47462e+06	2	0	0
25902.1	26503.4	1.04271e+06	2	-0.305946	0
20178.5	10080.9	1.80603e+06	2	0	0
23399.8	11926	1.80603e+06	2	0.0906819	0
26641.7	14498.3	1.80603e+06	2	0	0
25699.4	14788.5	1.47462e+06	2	0	0
26125.1	24757.7	1.80603e+06	2	-0.402539	0
21223.9	10544.4	1.04271e+06	2	0.0614951	0
20892.8	10897.9	1.04271e+06	2	-0.256106	0
17322.2	12114.9	2.55411e+06	2	0	7
15642.3	18599.5	1.80603e+06	2	0	6
20864.1	27562.6	1.47462e+06	2	0	0
15638.4	14659	1.04271e+06	2	0	0
26594.4	15501.3	2.33158e+06	2	-0.391864	0
26661.1	18639.4	1.04271e+06	2	0	13
26120.2	24767.5	1.80603e+06	2	-0.413221	0
18636.7	25537.7	3.29734e+06	2	-0.0466499	15
24927.5	25781.1	1.47462e+06	2	-0.359655	0
17336.6	12110.2	2.75876e+06	2	0	7
25707.4	14808.7	1.80603e+06	2	0	0
24993.6	26778.2	3.90147e+06	2	0	16
20842.9	27561.5	1.80603e+06	2	0	0
23288.8	11374.6	2.33158e+06	2	0.880367	0
23401.5	11926.6	1.80603e+06	2	0.158845	0
24012.9	12546.2	1.04271e+06	2	0	0
27328.4	20062.3	1.47462e+06	2	-0.372244	18
18653.7	25536.1	2.75876e+06	2	0.0924529	15
26627.6	14502.9	1.47462e+06	2	0	0
25707.5	14792.7	2.08542e+06	2	0	0
26530.5	23286.2	1.80603e+06	2	0	0
24918	25807	1.04271e+06	2	-0.357335	0
25005.6	26799.3	3.90147e+06	2	0	16
20858.5	27565.6	1.80603e+06	2	0	0
20166.3	10085.4	2.08542e+06	2	0	0
20883.7	10890.7	1.04271e+06	2	-0.272846	0
15632.4	18609.3	2.08542e+06	2	0	6
27316.2	20076.2	2.08542e+06	2	-0.445423	18
18638.7	25533.4	3.45828e+06	2	-0.0466713	15
20848.5	27583	1.04271e+06	2	0	0
20184.1	10077.6	1.80603e+06	2	0	0
17324.2	12095.1	2.55411e+06	2	0	7
24009.6	12557.7	1.47462e+06	2	0	0
15241.3	17009.5	1.47462e+06	2	-0.305271	0
26923.8	20859.8	2.55411e+06	2	0	9
22095.7	11183.3	1.04271e+06	2	0	0
23384.2	11905.1	1.80603e+06	2	0.0876482	0
16598.2	23191.7	3.29734e+06	2	0.119875	10
26517.9	23289.9	1.47462e+06	2	0	0
20821.9	27543.1	1.04271e+06	2	0	0
25669.4	14803.4	2.08542e+06	2	0	8
26624.6	18634.5	1.04271e+06	2	0	0
20902	10930.5	1.04271e+06	2	-0.199269	0
15249.4	17005.6	1.47462e+06	2	-0.30589	0
15614.9	18606.8	1.80603e+06	2	0	6
26526.1	23300.6	1.80603e+06	2	0	0
18636.3	11239	2.08542e+06	2	-0.0463433	11
23375.7	11917.7	1.47462e+06	2	0.0344484	0
23991.8	12545.5	1.04271e+06	2	0	0
22091.6	11230.1	1.04271e+06	2	0	0
18625.1	25540.3	3.45828e+06	2	-0.0301059	15
22723.5	11718	1.47462e+06	2	0	0
25675.2	14812.9	2.55411e+06	2	0	8
15246.5	17012.4	1.47462e+06	2	-0.30258	0
20845.5	27569.1	2.33158e+06	2	0	0
20878.6	10937.1	1.04271e+06	2	-0.22876	0
23298.7	11370.8	2.75876e+06	2	0.884782	0
23986.5	12544.4	1.04271e+06	2	0	0
20202	10089.9	1.47462e+06	2	0	0
25703.5	14804.9	2.08542e+06	2	0	0
15613.4	18591.9	1.80603e+06	2	0	6
18769.8	24507.2	1.47462e+06	2	-0.351754	0
18638.2	25562.6	1.04271e+06	2	0.033057	15
23312.4	11343.3	2.94924e+06	2	0.883075	0
23370.7	11895.9	1.04271e+06	2	0.00855873	0
14433.5	16475.2	1.47462e+06	2	0	0
16618.6	23174.1	2.55411e+06	2	0.147188	10
20208.6	10081.4	1.47462e+06	2	0	0
15818.4	14078.8	1.04271e+06	2	0.132047	0
18766.4	24517	1.47462e+06	2	-0.301046	0
20859.8	27530.3	1.04271e+06	2	0	0
18654.8	11239.3	1.80603e+06	2	-0.208689	11
26896.9	20836.4	1.04271e+06	2	0	0
18636.5	25535.4	3.12814e+06	2	-0.0950806	15
25003.8	26787.8	4.66315e+06	2	0	16
26540.6	23294.6	1.47462e+06	2	0	0
26124.4	24766.6	1.80603e+06	2	-0.407722	0
20836.2	27541.3	1.04271e+06	2	0	0
20178.9	10075.4	1.80603e+06	2	0	0
26874.6	20855.7	1.04271e+06	2	0	0
20883.9	10917.7	1.04271e+06	2	0	0
17311.4	12086	2.75876e+06	2	0	7
15617.6	18595.9	2.08542e+06	2	0	6
14429.4	16457.7	1.80603e+06	2	0	0
18778.4	24505.9	1.47462e+06	2	0	0
20852.5	10915.8	1.04271e+06	2	0	0
22707.4	11723.7	1.47462e+06	2	0	0
25691	14836.8	1.04271e+06	2	0	8
18603.7	25547.8	1.80603e+06	2	0	15
20089.2	10086.7	3.90147e+06	2	0	14
17327.9	12052.9	1.80603e+06	2	0	7
26654.3	18572.6	1.04271e+06	2	0	0
16606.1	23186.4	3.75955e+06	2	0	10
20852.6	10915.2	1.47462e+06	2	0	0
17301	12070.7	2.94924e+06	2	0	7
18619.5	25521.3	3.29734e+06	2	0	15
23302.5	11259.6	1.04271e+06	2	0	0
22711.7	11725.2	1.47462e+06	2	0	0
25003.1	26754.5	3.29734e+06	2	0	16
17310.9	12074.1	2.33158e+06	2	0	7
14427.3	16446.9	1.04271e+06	2	0	0
26925	20887.2	3.29734e+06	2	0	9
17879.6	24999.8	1.04271e+06	2	0	0
15656.3	14591.4	2.33158e+06	2	0	0
18586.1	11233.2	1.04271e+06	2	0	0
25582.9	14784.3	1.04271e+06	2	0	0
16612.4	23138.2	1.04271e+06	2	0	10
17299.9	12092.6	1.80603e+06	2	0	7
14415.8	16470.9	1.47462e+06	2	0	0
18616	25533.6	2.94924e+06	2	0	15
26586.6	23187.4	1.04271e+06	2	0	0
18592.2	11236.4	1.04271e+06	2	0	0
23287.2	11277.2	1.04271e+06	2	0	0
17297.3	12095.9	1.80603e+06	2	0	7
15662.4	14610.8	2.08542e+06	2	0	0
25683.1	14822.2	1.47462e+06	2	0	8
26916.1	20868.7	2.55411e+06	2	0	9
18616.7	25524.7	2.75876e+06	2	0	15
17314.4	12067.2	2.55411e+06	2	0	7
26583	23191.7	1.47462e+06	2	0	0
17302.5	12076	2.94924e+06	2	0	7
16595.4	23176.5	3.90147e+06	2	0	10
17291.9	12064.1	2.33158e+06	2	0	7
15651.5	14606.6	2.75876e+06	2	0	0
25590.4	14791.2	1.47462e+06	2	0	0
15653.4	18564.4	1.04271e+06	2	0	6
26946.4	20880.3	3.12814e+06	2	0	9
18610.8	25550.8	2.08542e+06	2	0	15
15828.6	13999.8	1.04271e+06	2	0	0
25649.8	14811.3	2.55411e+06	2	0	8
20071.8	10080.6	3.29734e+06	2	0	14
18596.8	11189.4	1.04271e+06	2	0	0
15642	18586.7	1.80603e+06	2	0	6
26941.4	20895.4	3.12814e+06	2	0	9
17869.8	25004	1.04271e+06	2	0	0
15648.6	14605.7	2.75876e+06	2	0	0
26640.1	18676.7	1.47462e+06	2	0	13
26599.1	23169.3	1.04271e+06	2	0	0
16608.3	23179.8	3.90147e+06	2	0	10
25010.2	26793.9	4.29921e+06	2	0	16
26931.8	20870.5	3.61206e+06	2	0	9
15844.8	13962	1.47462e+06	2	0	0
16597.2	23176.9	3.75955e+06	2	0	10
17338	12048.7	1.04271e+06	2	0	7
15641	14600.2	2.55411e+06	2	0	0
25664.1	14811.9	2.94924e+06	2	0	8
18618.8	11234.9	1.47462e+06	2	0	11
15651.4	18578.5	1.47462e+06	2	0	6
18588.8	25552.9	1.04271e+06	2	0	15
25017.8	26785.1	4.54508e+06	2	0	16
26638.7	18638.4	1.04271e+06	2	0	0
26929.4	20877.8	4.03841e+06	2	0	9
26590.3	23207.9	1.04271e+06	2	0	0
20988.2	10967.4	3.29734e+06	2	0	12
16600.6	23174.9	4.03841e+06	2	0	10
20994.9	10960.4	3.61206e+06	2	0	12
26945.8	20886.7	3.12814e+06	2	0	9
20058.6	10088.3	2.33158e+06	2	0	14
17284.6	12068.5	2.08542e+06	2	0	7
15664.3	14616.7	2.08542e+06	2	0	0
25643.2	14796.4	1.80603e+06	2	0	8
24998.9	26786.5	4.54508e+06	2	0	16
15647	18598.5	1.80603e+06	2	0	6
26655.7	18717.7	2.08542e+06	2	0	13
26924.5	20877	3.61206e+06	2	0	9
26613	23177.2	1.04271e+06	2	0	0
18624.5	25553.3	2.08542e+06	2	0	15
20066.8	10098.1	2.94924e+06	2	0	14
15834	13962.5	1.04271e+06	2	0	0
16603.3	23175.1	3.90147e+06	2	0	10
17285.9	12058	1.80603e+06	2	0	7
15815.6	13994.6	1.04271e+06	2	0	0
26670.3	18719.5	2.33158e+06	2	0	13
17311.1	12059.3	2.55411e+06	2	0	7
18631.8	25523.9	4.42385e+06	2	0	15
16602.2	23153.6	2.55411e+06	2	0	10
20087.8	10129	2.08542e+06	2	0	14
25660.4	14823.6	2.55411e+06	2	0	8
21024.5	10940.4	2.94924e+06	2	0	12
26655.7	18712	2.55411e+06	2	0	13
26914.4	20867.3	2.33158e+06	2	0	9
18591.7	11208.7	1.04271e+06	2	0	0
20093.7	10138.3	1.47462e+06	2	0	14
15851.5	13943.3	1.47462e+06	2	0	0
15638.2	14595.1	2.55411e+06	2	0	0
26931.2	20886.4	3.61206e+06	2	0	9
18635.2	25511.6	4.17085e+06	2	0	15
24571.7	13057.7	1.47462e+06	2	0	0
25638.1	14790.3	1.47462e+06	2	0	8
26667.6	18676.3	3.90147e+06	2	0	13
20080.3	10079.2	2.94924e+06	2	0	14
15648.7	14606.4	2.75876e+06	2	0	0
21004.5	10955	3.61206e+06	2	0	12
24988.8	26774.8	3.45828e+06	2	0	16
18619.4	11193.2	2.08542e+06	2	0	11
16595.4	23156.7	3.12814e+06	2	0	10
20997.4	10955.3	3.90147e+06	2	0	12
24547.4	13065	1.47462e+06	2	0	0
18619.7	25504.1	2.08542e+06	2	0	15
26645.8	18712.6	1.47462e+06	2	0	13
26937	20886.9	3.61206e+06	2	0	9
25662.5	14822.3	2.55411e+06	2	0	8
18644.6	25523.5	4.29921e+06	2	0	15
25033.9	26757.2	2.33158e+06	2	0	16
20090.3	10125.8	2.94924e+06	2	0	14
20980.4	10957.8	2.94924e+06	2	0	12
20995.5	10970.1	3.75955e+06	2	0	12
15621.5	14604.5	1.47462e+06	2	0	0
25652.7	14811.5	2.75876e+06	2	0	8
16583.5	23120.3	1.04271e+06	2	0	0
18644.6	25503.2	4.17085e+06	2	0	15
20071.7	10111	2.94924e+06	2	0	14
25010	26791.8	4.29921e+06	2	0	16
18631.8	11220.2	2.75876e+06	2	0	11
26927.8	20885.9	3.61206e+06	2	0	9
16592.1	23150.1	2.33158e+06	2	0	10
20994.8	10974.8	3.29734e+06	2	0	12
18624.4	25527.1	3.61206e+06	2	0	15
20068.6	10103	2.94924e+06	2	0	14
18623.6	11205.9	2.94924e+06	2	0	11
26667.7	18710.7	2.55411e+06	2	0	13
18637.5	25506.9	4.17085e+06	2	0	15
20089.4	10100.5	4.54508e+06	2	0	14
25631.1	14778.9	1.04271e+06	2	0	8
25004	26758.6	3.75955e+06	2	0	16
26680.5	18716.2	1.80603e+06	2	0	13
16611.2	23177.4	3.90147e+06	2	0	10
20966	10987.8	1.04271e+06	2	0	12
15835.3	13936.8	1.04271e+06	2	0	0
25658.2	14825.3	2.33158e+06	2	0	8
24981.6	26769.9	2.08542e+06	2	0	16
26929.1	20891.1	3.29734e+06	2	0	9
18641.1	25487.6	2.33158e+06	2	0	15
18624.1	11202	2.94924e+06	2	0	11
20096.2	10109.2	4.03841e+06	2	0	14
21004.6	10983.6	2.08542e+06	2	0	12
26927.4	20896	3.12814e+06	2	0	9
16596.2	23181.1	3.75955e+06	2	0	10
18611.8	25526	2.55411e+06	2	0	15
21032.7	10974.7	1.04271e+06	2	0	12
26931.5	20879.8	3.90147e+06	2	0	9
16607	23172.1	4.03841e+06	2	0	10
20094.1	10091	4.17085e+06	2	0	14
25591.6	14803.9	1.04271e+06	2	0	0
18646.4	25515.9	4.17085e+06	2	0	15
16572.5	23147.8	1.04271e+06	2	0	10
25013.8	26764.8	4.17085e+06	2	0	16
18666.9	11239.6	1.47462e+06	2	0	11
25016.2	26776.5	4.66315e+06	2	0	16
20100.8	10111.8	3.75955e+06	2	0	14
18639	11197.9	2.55411e+06	2	0	11
25758.7	14860.2	2.08542e+06	2	0	0
16596.7	23168.4	3.90147e+06	2	0	10
21021	10971	2.08542e+06	2	0	12
20088.7	10108.5	4.42385e+06	2	0	14
26665	18675.5	3.90147e+06	2	0	13
16597.2	23173.5	3.90147e+06	2	0	10
25009.2	26741	2.55411e+06	2	0	16
20063.7	10097.7	2.94924e+06	2	0	14
26669.2	18686.6	4.54508e+06	2	0	13
18602.1	25514.1	1.80603e+06	2	0	15
18620.9	11203.8	2.75876e+06	2	0	11
24991.1	26757.6	2.75876e+06	2	0	16
20089	10087.2	3.90147e+06	2	0	14
21017.9	10907.4	1.04271e+06	2	0	12
16593	23171.4	3.75955e+06	2	0	10
18635.9	11218.1	2.08542e+06	2	0	11
25760	14861.5	2.08542e+06	2	0	0
26660.1	18674.7	4.03841e+06	2	0	13
21009.8	10944.6	3.29734e+06	2	0	12
18633.5	11196.7	2.55411e+06	2	0	11
18642.8	25513.2	4.03841e+06	2	0	15
20098.2	10103.4	4.29921e+06	2	0	14
16596	23166.2	3.90147e+06	2	0	10
18636.3	11206.3	2.94924e+06	2	0	11
15945.2	20756.7	2.33158e+06	2	0	17
25770.5	14858.7	2.08542e+06	2	0	0
18637.4	25485.9	2.08542e+06	2	0	15
26662.8	18686.7	4.17085e+06	2	0	13
20085.8	10113.9	4.03841e+06	2	0	14
24564.6	13063	1.80603e+06	2	0	0
16605.7	23204.5	1.47462e+06	2	0	10
18663.2	25500.5	2.55411e+06	2	0	15
18654.6	11205.2	1.47462e+06	2	0	11
20093.2	10093.8	4.29921e+06	2	0	14
24565	13056.4	1.80603e+06	2	0	0
26659	18688.8	4.03841e+06	2	0	13
20091.5	10116.9	3.75955e+06	2	0	14
25763.8	14844.9	2.08542e+06	2	0	0
20070	10098	3.29734e+06	2	0	14
27330.7	20086.8	3.75955e+06	2	0	18
26660.4	18673.6	4.03841e+06	2	0	13
21007.7	10961.2	3.61206e+06	2	0	12
25774.5	14853.3	2.08542e+06	2	0	0
26664	18677.8	4.03841e+06	2	0	13
25015.4	26784.3	4.89075e+06	2	0	16
20093.3	10099	4.42385e+06	2	0	14
21012	10943.4	3.29734e+06	2	0	12
26656.1	18683.3	4.03841e+06	2	0	13
15976.7	20767.2	1.04271e+06	2	0	17
18646.4	25514.2	4.03841e+06	2	0	15
26654.6	18657.5	2.55411e+06	2	0	13
17862.1	24979	1.47462e+06	2	0	0
18666.2	25498.4	2.08542e+06	2	0	15
20994.5	10965.3	3.61206e+06	2	0	12
24991.1	26792.1	3.90147e+06	2	0	16
26663.1	18670.9	4.03841e+06	2	0	13
21019	10959.5	2.75876e+06	2	0	12
21014.7	10990.6	1.04271e+06	2	0	12
24996.8	26787	4.29921e+06	2	0	16
18645.4	25509.8	4.03841e+06	2	0	15
18665.4	25530.1	2.08542e+06	2	0	15
25003	26750.5	3.12814e+06	2	0	16
20983.4	10971.4	3.29734e+06	2	0	12
21003.3	10972.4	3.45828e+06	2	0	12
25019	26750.8	3.61206e+06	2	0	16
18672.6	25508.1	2.08542e+06	2	0	15
20981	10959.7	3.12814e+06	2	0	12
26678.3	18676.7	4.03841e+06	2	0	13
20094.3	10101.5	4.42385e+06	2	0	14
20979.9	10971.8	3.12814e+06	2	0	12
18657.7	25512.5	4.03841e+06	2	0	15
25008.1	26792.3	4.29921e+06	2	0	16
26659.6	18673.5	4.17085e+06	2	0	13
20088	10104.5	4.77831e+06	2	0	14
20963.8	10969.7	2.08542e+06	2	0	12
26663.2	18682.8	4.17085e+06	2	0	13
25018.5	26771.3	3.90147e+06	2	0	16
18631.5	25491.6	2.55411e+06	2	0	15
21018	10927.2	2.94924e+06	2	0	12
26670.6	18701.2	3.75955e+06	2	0	13
21030.1	10929.7	1.80603e+06	2	0	12
26689.1	18695.8	2.33158e+06	2	0	13
15944.5	20770.4	3.12814e+06	2	0	17
20098.2	10107.7	3.90147e+06	2	0	14
21013.3	10939.4	2.94924e+06	2	0	12
24998.2	26780.1	4.54508e+06	2	0	16
20097.3	10103.4	4.29921e+06	2	0	14
20079	10091.2	4.29921e+06	2	0	14
17850.2	24988.1	1.47462e+06	2	0	0
25019.9	26766.6	4.17085e+06	2	0	16
15953.7	20772.4	3.61206e+06	2	0	17
26683.5	18691.7	3.12814e+06	2	0	13
21004.6	10939.9	2.94924e+06	2	0	12
26668.5	18681.6	4.29921e+06	2	0	13
15944.2	20772.9	3.29734e+06	2	0	17
25016.2	26770.5	4.03841e+06	2	0	16
21013.3	10946.3	3.29734e+06	2	0	12
15957.9	20780.2	3.45828e+06	2	0	17
25003.4	26793.9	4.29921e+06	2	0	16
20080.7	10097.6	4.89075e+06	2	0	14
26666.9	18696.5	3.45828e+06	2	0	13
15953.7	20781.5	3.61206e+06	2	0	17
17830.1	24970	1.47462e+06	2	0	0
15946.9	20798.7	1.80603e+06	2	0	17
26686.5	18690.6	2.75876e+06	2	0	13
24990.2	26748.4	2.08542e+06	2	0	16
15952	20789.2	3.45828e+06	2	0	17
25003.6	26770.5	4.77831e+06	2	0	16
17845.5	24974.9	2.08542e+06	2	0	0
26688.3	18687.8	2.55411e+06	2	0	13
25005.1	26790.4	4.54508e+06	2	0	16
26691.5	18698.5	2.08542e+06	2	0	13
25026.5	26767.3	3.45828e+06	2	0	16
18643.3	25501.3	3.90147e+06	2	0	15
25014.2	26758.8	4.03841e+06	2	0	16
25009.6	26767.5	4.54508e+06	2	0	16
27348.6	20084	4.29921e+06	2	0	18
18651.6	25507.5	4.03841e+06	2	0	15
25007.4	26779.3	4.89075e+06	2	0	16
20088	10089.2	4.03841e+06	2	0	14
18656.7	25519.7	3.75955e+06	2	0	15
25002.3	26783	4.89075e+06	2	0	16
25011.4	26802.5	3.12814e+06	2	0	16
15947.8	20778	3.45828e+06	2	0	17
18641.3	25518.6	4.54508e+06	2	0	15
15944.1	20789.2	3.45828e+06	2	0	17
25007.6	26782.3	5.00067e+06	2	0	16
15945.8	20771.8	3.61206e+06	2	0	17
18650.9	25520.1	4.29921e+06	2	0	15
25024.6	26750.4	2.75876e+06	2	0	16
27325.9	20083.3	2.75876e+06	2	0	18
15963.9	20779	3.12814e+06	2	0	17
15953.3	20772.8	3.61206e+06	2	0	17
15962.4	20781.3	3.12814e+06	2	0	17
27335.2	20092.3	4.17085e+06	2	0	18
27352.8	20091.7	4.42385e+06	2	0	18
27347.2	20093.1	4.17085e+06	2	0	18
26402.7	16185.6	1.47462e+06	2	0	0
26417.2	16188.7	1.47462e+06	2	0	0
26406.9	16175.7	1.47462e+06	2	0	0
27350.6	20089.5	4.29921e+06	2	0	18
26778.2	21954.6	1.47462e+06	2	0	0
27359.5	20074.4	3.12814e+06	2	0	18
27355.4	20086	3.90147e+06	2	0	18
27343.5	20082.4	4.54508e+06	2	0	18
26792.2	21965.3	1.80603e+06	2	0	0
27350.4	20072	3.12814e+06	2	0	18
27336.9	20087	4.29921e+06	2	0	18
26792.2	21975.5	1.47462e+06	2	0	0
27351.6	20090.9	4.29921e+06	2	0	18
27360.4	20092.8	3.75955e+06	2	0	18
27348.7	20090.4	4.42385e+06	2	0	18
24291.9	11648.9	3.90147e+06	2	0	19
24297.1	11641	3.90147e+06	2	0	19
26038	24806.2	1.04271e+06	2	0	0
24290.9	11643.7	3.90147e+06	2	0	19
26033.7	24818.3	1.04271e+06	2	0	0
24287.5	11642.9	3.90147e+06	2	0	19
24288.6	11643.6	3.90147e+06	2	0	19
24292.8	11640	3.90147e+06	2	0	19
27346.1	20097.5	4.17085e+06	2	0	18
27345.1	20093.7	4.17085e+06	2	0	18
27343.3	20103.9	3.45828e+06	2	0	18
27324.5	20079.7	2.94924e+06	2	0	18
27341.7	20102.1	3.90147e+06	2	0	18
27363.7	20111.9	1.47462e+06	2	0	18
27339.5	20088.7	4.42385e+06	2	0	18
27367.6	20103.6	1.80603e+06	2	0	18
24292.6	11640.5	3.90147e+06	2	0	19
24293	11630.5	3.90147e+06	2	0	19
24292.2	11632.1	3.90147e+06	2	0	19
24290.7	11633.1	3.90147e+06	2	0	19
24292.2	11633.6	3.90147e+06	2	0	19
24290.5	11638.2	3.90147e+06	2	0	19
24289.9	11635.1	3.90147e+06	2	0	19
24286.6	11635.8	3.90147e+06	2	0	19
24292	11632.6	3.90147e+06	2	0	19
27025.7	20857.6	1.47462e+06	2	0	0
27023.7	20854.5	1.47462e+06	2	0	0
27038.4	20850.5	1.47462e+06	2	0	0
26707	18263.6	1.47462e+06	2	0	0
26703	18260.6	1.47462e+06	2	0	0
26696.4	18248.8	1.47462e+06	2	0	0
15351.3	19746.5	1.80603e+06	2	0	0
15353	19747.6	1.80603e+06	2	0	0
15357	19756.2	1.80603e+06	2	0	0
15345.3	19742.5	1.80603e+06	2	0	0
22368.6	26782.4	1.47462e+06	2	0	0
18055	25013.6	1.47462e+06	2	0	0
18051.2	25020.9	1.47462e+06	2	0	0
18060.6	25023.9	1.47462e+06	2	0	0
15826	20324.9	1.47462e+06	2	0	0
15824.3	20321.5	1.47462e+06	2	0	0
15824.3	20319.7	1.47462e+06	2	0	0
22369.3	26777.4	1.47462e+06	2	0	0
22378.1	26784.3	1.47462e+06	2	0	0
16005.7	13201.8	1.47462e+06	2	0	0
16009.6	13206.2	1.47462e+06	2	0	0
16003	13198.3	1.47462e+06	2	0	0
26908	15515.1	1.47462e+06	2	0	0
26908.8	15526.1	1.47462e+06	2	0	0
26920.7	15512.7	1.47462e+06	2	0	0
27422.1	22574.3	1.04271e+06	1	0	0
27499.5	19922.5	1.04271e+06	1	-0.353255	0
26424	24491.6	1.04271e+06	1	-0.421933	0
17248.6	24670.7	1.47462e+06	1	0	0
26427.3	16044.2	1.04271e+06	1	-0.130343	0
27565.4	19882.1	1.04271e+06	1	-0.399186	0
15944.1	21364.8	1.04271e+06	1	0	0
26742.6	21945.9	1.04271e+06	1	0.702339	0
27435.3	22576.3	1.04271e+06	1	0	0
26422.8	24481.5	1.04271e+06	1	-0.41658	0
17237.1	24676.6	1.04271e+06	1	0	0
20637.4	10559	1.04271e+06	1	-0.326836	0
26415.3	16039.8	1.04271e+06	1	-0.122679	0
26796.1	21969	1.47462e+06	1	0.544593	0
24310.8	26698.3	1.04271e+06	1	0	0
26758.7	21953.4	1.47462e+06	1	0.948657	0
17823.1	24967.2	1.04271e+06	1	0.754935	0
24326.4	26751.4	1.80603e+06	1	0	0
17262.9	24670.7	1.04271e+06	1	0	0
15938.8	21372.6	1.04271e+06	1	0	0
24344.7	26753.5	1.04271e+06	1	0	0
15046.8	20926	1.04271e+06	1	0	0
24296.5	11967.7	1.04271e+06	1	-0.321223	0
18971.5	24539.8	1.04271e+06	1	-0.281138	0
26264.5	24561.1	1.04271e+06	1	-0.137252	0
17850.9	24959	1.04271e+06	1	0.860009	0
24321.9	26769.9	1.04271e+06	1	0	0
15046.6	20931.5	1.04271e+06	1	-0.0897756	0
26273.4	24546.6	1.04271e+06	1	-0.180691	0
22636	10449	1.04271e+06	1	0	0
20639.6	10560.2	1.04271e+06	1	-0.328249	0
24308	26752.8	1.04271e+06	1	0	0
23258.8	11385.3	1.04271e+06	1	0.713165	0
27510.9	19917.4	1.04271e+06	1	-0.367592	0
16714.9	23445.7	1.04271e+06	1	-0.3423	0
23267.6	11245.1	1.47462e+06	1	0.582203	0
26590.5	16544	1.04271e+06	1	-0.31097	0
16708.3	23432.1	1.04271e+06	1	-0.424396	0
27556.5	19872.4	1.04271e+06	1	-0.398847	0
24301.4	26712	1.04271e+06	1	0	0
25559	14181.4	1.04271e+06	1	0	0
18989.4	24541.4	1.04271e+06	1	-0.324851	0
18483	11162.1	1.80603e+06	1	-0.00599765	2
23247.3	11349.9	1.47462e+06	1	0.970016	4
26186.4	24530.8	1.04271e+06	1	-0.0270116	0
25563.2	14176.2	1.04271e+06	1	0	0
23266.4	11388.4	1.04271e+06	1	0.767822	0
15083.4	16626.6	1.04271e+06	1	-0.394424	0
26485.3	16501.3	1.04271e+06	1	-0.411845	0
18463.9	11180	1.04271e+06	1	-0.10159	0
16523.2	23011.9	1.04271e+06	1	-0.217923	0
18474.4	11194.5	1.04271e+06	1	-0.00316352	0
26574.7	16581	1.04271e+06	1	-0.271785	0
18509.1	11173.4	2.33158e+06	1	0.126453	2
15112.3	16626.5	1.04271e+06	1	-0.414881	0
16207.2	22305.2	1.04271e+06	1	0	0
16206	22298.9	1.04271e+06	1	0	0
18747.8	25580.4	1.04271e+06	1	0.0796033	0
24502	12871.1	1.04271e+06	1	-0.297664	0
26489.3	16504	1.04271e+06	1	-0.399648	0
15119.6	16622.3	1.04271e+06	1	-0.414243	0
16510.1	23006.9	1.04271e+06	1	-0.252949	0
15087.6	16617.9	1.04271e+06	1	-0.396694	0
18768.9	25611.6	1.04271e+06	1	-0.200673	0
15703.4	14097.5	1.04271e+06	1	0	0
26201.8	24532.7	1.04271e+06	1	-0.0654388	0
18766.1	25585.9	1.04271e+06	1	-0.0488915	0
22651.5	10445.6	1.04271e+06	1	0	0
18504.6	11169.5	2.33158e+06	1	0.0547536	2
26578.8	16573.4	1.47462e+06	1	-0.289475	0
23257	11260.1	1.04271e+06	1	0.715736	0
18772.3	25612.7	1.04271e+06	1	-0.214194	0
18498.1	11158.5	3.12814e+06	1	-0.0158377	2
26583.5	16560.2	1.47462e+06	1	-0.293467	0
24520.9	12876.7	1.04271e+06	1	-0.290383	0
18501.7	11197.3	1.04271e+06	1	0.156532	0
23318.3	11264.6	1.04271e+06	1	0.721635	0
18517.2	11193.2	1.04271e+06	1	0.307859	0
18524	11167.6	1.80603e+06	1	0.294794	2
24290.3	11971.2	1.04271e+06	1	-0.31835	0
18505.3	11157.7	2.94924e+06	1	0.0170227	2
23272.6	11236.8	1.04271e+06	1	0.557032	0
18506.5	11143.3	2.33158e+06	1	-0.0237747	2
23283.9	11368.5	2.08542e+06	1	0.866667	4
18496	11144.7	2.55411e+06	1	-0.076706	2
18498.7	11140.6	2.33158e+06	1	-0.0692374	2
23292.2	11343.1	3.90147e+06	1	0.994788	4
23488.8	11911.7	1.04271e+06	1	0	0
16945.1	23789.4	1.47462e+06	1	-0.176961	1
18538.9	11180.4	1.04271e+06	1	0.508024	2
23326.8	11326.8	1.80603e+06	1	0.757967	4
21809.6	10343.8	1.80603e+06	1	0	0
23300.2	11317.4	3.90147e+06	1	0.984481	4
16929.2	23790.8	1.04271e+06	1	-0.153389	1
21810.5	10353.3	1.80603e+06	1	0	0
23332.7	11325.6	1.47462e+06	1	0.751205	4
23297.4	11354.9	3.61206e+06	1	0.863898	4
16947.8	23783.2	1.80603e+06	1	-0.174099	1
23306	11350.4	3.45828e+06	1	0.981064	4
16942.9	23768.2	1.47462e+06	1	-0.161322	1
21800.8	10336.8	1.80603e+06	1	0	0
23306.4	11381	2.33158e+06	1	0.858421	4
23296.1	11350	3.61206e+06	1	0.988874	4
16951.9	23767	1.47462e+06	1	-0.160627	1
23265.2	11338.7	1.47462e+06	1	0.858451	4
23300.3	11376.9	2.55411e+06	1	0.987063	4
21800.5	10336.8	1.80603e+06	1	0	0
23299	11350.6	3.61206e+06	1	0.984603	4
23307.1	11352.7	3.29734e+06	1	0.863232	4
18498.9	11164.1	2.75876e+06	1	-0.00779792	2
18492.7	11153.1	2.75876e+06	1	-0.0712104	2
23294.9	11331.8	4.03841e+06	1	0.858989	4
16579.4	23114.4	1.04271e+06	1	-0.0841799	0
23300	11326.4	4.03841e+06	1	0.855077	4
23301.1	11309.4	3.45828e+06	1	0.987121	4
23295.6	11321.3	3.90147e+06	1	0.864504	4
23284.7	11311.7	2.75876e+06	1	0.975877	4
23285.7	11345.5	3.29734e+06	1	0.983151	4
25899.4	26318.8	1.04271e+06	1	-0.172485	0
23263.6	11350	1.80603e+06	1	0.855498	4
25901.6	26303.6	1.04271e+06	1	-0.235784	0
23295	11334.2	4.17085e+06	1	0.863364	4
23314.1	11310.4	2.75876e+06	1	0.961165	4
23301.9	11315.5	3.75955e+06	1	0.98485	4
23295.1	11293.3	1.80603e+06	1	0.959209	4
23289.4	11325.6	3.90147e+06	1	0.863953	4
23309.4	11319.9	3.45828e+06	1	0.854099	4
23290.8	11339.8	3.90147e+06	1	0.987783	4
23293.5	11335.6	4.03841e+06	1	0.980994	4
23273.7	11347.6	2.33158e+06	1	0.856853	4
23298.7	11317.1	3.90147e+06	1	0.986551	4
23315.3	11323.5	3.12814e+06	1	0.751977	4
24453.4	26175.4	1.80603e+06	1	0	0
24447.7	26161.7	1.80603e+06	1	0	0
22202	26452.3	1.04271e+06	1	-0.336189	0
23293.8	11390.2	1.80603e+06	1	0.9647	4
23263	11417.2	1.04271e+06	1	0.667085	0
23252.7	11433.9	1.04271e+06	1	0.556007	0
21501.7	10947.5	1.80603e+06	1	-0.183868	0
21498.7	10949.1	1.80603e+06	1	-0.185006	0
21494.7	10953.7	1.80603e+06	1	-0.186576	0
21493.4	10950.2	1.80603e+06	1	-0.186997	0
26994.3	23825.6	1.47462e+06	1	0	0
27003.2	23838.9	1.47462e+06	1	0	0
26999.7	23823.7	1.47462e+06	1	0	0
18013.6	11446.1	1.47462e+06	1	0	0
18004.5	11432.6	1.47462e+06	1	0	0
23993.4	26500.3	1.47462e+06	1	0	0
18019.3	11437.1	1.47462e+06	1	0	0
23991.8	26509.4	1.47462e+06	1	0	0
24002.5	26502.5	1.47462e+06	1	0	0
16944	24232.1	2.08542e+06	1	-0.145881	3
23908.1	11502.5	1.04271e+06	1	-0.303322	0
23908.4	11511.1	1.04271e+06	1	-0.317047	0
22202	26439.6	1.04271e+06	1	-0.327117	0
14950.2	14357.6	1.04271e+06	1	0	0
17270.4	24700.2	1.47462e+06	1	0	0
17277.7	24702.4	1.47462e+06	1	0	0
14955.8	14357.7	1.04271e+06	1	0	0
17274	24689.6	1.47462e+06	1	0	0
16657.4	12363.4	1.04271e+06	1	0	0
16952.2	24224.4	2.08542e+06	1	-0.160609	3
16644.1	12365.2	1.47462e+06	1	0	0
16638.6	12375.4	1.04271e+06	1	0	0
15299.8	15074.6	1.04271e+06	1	-0.302706	0
15299.9	15081.6	1.04271e+06	1	-0.286713	0
24453.6	26166.8	1.80603e+06	1	0	0
24444.5	26176.5	1.80603e+06	1	0	0
26938.6	19554.5	1.04271e+06	1	-0.391708	0
16940.2	24217.4	2.08542e+06	1	-0.132061	3
24539.4	11630.4	1.80603e+06	1	-0.419239	0
24537.1	11625.4	1.80603e+06	1	-0.420815	0
24534.3	11638.9	1.80603e+06	1	-0.429095	0
24549.2	11628.8	1.80603e+06	1	-0.426131	0
25441.6	25692.4	1.04271e+06	1	0	0
25440.7	25689	1.04271e+06	1	0	0
16955.3	24220.2	2.08542e+06	1	-0.190228	3
26937.2	19561.3	1.04271e+06	1	-0.381118	0
16949.5	24231	2.08542e+06	1	-0.152199	3
19918.4	26385.3	1.04271e+06	1	0	0
19927.7	26375.1	1.80603e+06	1	0	0
19939.3	26377.7	1.47462e+06	1	0	0
19941.7	26377.1	1.47462e+06	1	0	0
26288.1	15405.3	1.47462e+06	1	-0.402382	0
26298.1	15416.9	1.47462e+06	1	-0.405364	0
26299.3	15401.5	1.47462e+06	1	-0.397177	0
16129	15082.6	1.04271e+06	1	0	0
16122.7	15068.9	1.04271e+06	1	0	0
23309.3	11372.5	2.08542e+06	1	0.862738	4
19333.6	26082.5	1.04271e+06	1	0	0
19336.4	26078.4	1.04271e+06	1	0	0
26951.3	22062.5	1.04271e+06	1	-0.108062	0
26935.8	22072.4	1.04271e+06	1	-0.0949721	0
25101	26108.5	2.08542e+06	1	-0.374646	5
25097.5	26106.1	2.08542e+06	1	-0.38591	5
25095.3	26119	2.08542e+06	1	-0.374455	5
25105.1	26101.9	2.08542e+06	1	-0.385588	5
25102	26120.6	2.08542e+06	1	-0.362183	5
27595.1	19194	1.04271e+06	1	0	0

## Sheet: NT 4
X	Y	Lr	Ch	DoC	Cluster ID
8298.2	18923.9	860634	2	-0.338549	104
8304.7	18946.1	745331	2	-0.351985	104
7272	19038.4	304280	2	0	0
6267.8	19710.2	860634	2	0.325223	160
6273.5	19702.5	805050	2	0.227395	160
6266.8	19647.5	608560	2	-0.0865855	160
18174.3	27184.2	608560	2	0.382147	24
19802.4	31146	527029	2	0	0
6275.6	19675.5	430317	2	0.0288075	160
17535.9	26498.8	805050	2	0.462986	143
19309.7	29799.5	527029	2	0.302265	0
19482.8	30378.7	527029	2	0.0917124	23
19308.4	29815.3	304280	2	0.530334	0
7327.6	18929.7	430317	2	-0.0658882	0
19813.5	31155.6	680391	2	0	0
7408.7	18315.8	430317	2	-0.469805	0
16657.9	25355.6	304280	2	0.567401	0
17421.1	26311	745331	2	-0.578016	143
6274.6	19674.6	430317	2	0.0286983	160
5493.8	20638.9	608560	2	-0.35263	28
19474.1	30387.2	680391	2	0.0786451	23
15034.3	23232.8	304280	2	0.0103213	0
9106.6	19095.6	1.00918e+06	2	-0.247555	43
6290.6	19659.5	1.05406e+06	2	-0.0994785	160
15040.8	23229.9	304280	2	0.00867447	0
17018.5	25918.6	680391	2	-0.128492	22
6305	19656.9	1.29095e+06	2	-0.150198	160
18206.6	27161.8	430317	2	0.579559	0
14950.4	23048.4	1.00918e+06	2	-0.468883	176
19502.4	30392.9	430317	2	0.0674587	23
17010.6	25928.7	430317	2	-0.0871748	22
9114.6	19080.7	805050	2	-0.179521	43
17021.9	25915.7	680391	2	-0.129262	22
19525.2	30406.8	527029	2	0.0331145	23
5470.2	20643	805050	2	-0.351323	28
6308.7	19615.9	860634	2	-0.269241	160
19490.2	30396.3	680391	2	0.0680356	23
6315.2	19632	1.0971e+06	2	-0.235107	160
17013.9	25901.3	745331	2	-0.0902259	22
17622.4	26536.8	304280	2	0.0935297	0
15041.9	23104.4	805050	2	-0.440348	158
19513.9	30393.8	430317	2	0.0448809	23
17522.8	26520.7	527029	2	0.72938	143
19272.5	34216.1	680391	2	-0.0283639	127
4771.8	21589.8	304280	2	0	0
19476.7	30403	680391	2	0.0681673	23
4753.1	21540.8	608560	2	0	0
19250.9	34154	430317	2	-0.124185	0
19532	30420.7	527029	2	0.00365843	23
6354.7	19624	680391	2	-0.357535	160
4769.9	21551.1	430317	2	0	0
18206.5	27165.8	527029	2	0.572273	0
8308	18928.5	860634	2	-0.359606	104
4769	21531.4	527029	2	0	0
15000.4	23080.6	745331	2	-0.474716	176
17036.1	25840.6	304280	2	-0.0902921	0
6335.5	19606.6	805050	2	-0.354637	160
4753.7	21537.3	527029	2	0	0
17001.4	25891.6	745331	2	0	22
6337.4	19617.7	912841	2	-0.278416	160
19487.5	30447.4	304280	2	0	0
13256.1	20759.5	430317	2	0.28321	0
4748.5	21526.9	430317	2	0	0
14964	22994.4	4.7237e+06	2	-0.391453	176
16905.5	25756.2	1.5214e+06	2	-0.208873	87
5476	20661.4	680391	2	-0.253879	28
19512.4	30423.6	430317	2	0.0126613	23
6339.9	19643	745331	2	-0.273486	160
4791.5	25018.4	527029	2	0	0
5427.2	20684.3	680391	2	-0.308054	0
13255.9	35086.5	680391	2	0.561328	0
13233.6	20755.4	304280	2	0.149516	0
19485.3	30418.9	304280	2	0.0465028	23
6331.3	19592.4	745331	2	-0.353319	160
18211.5	27184.3	430317	2	0.860621	0
6323.4	19597.4	745331	2	-0.356545	160
13216.7	20733.8	430317	2	0.334241	0
19497.5	30456.3	304280	2	0	0
19231.9	34229.1	430317	2	-0.298496	0
18178.3	27177.9	608560	2	0.480336	24
7606.7	30034.8	745331	2	0	124
9197.7	32429.4	745331	2	-0.401757	117
13260.4	35092.6	608560	2	0.554633	0
8296.8	18928.1	962218	2	-0.337975	104
15349.6	23480	805050	2	-0.210611	169
15541.9	35518.7	1.05406e+06	2	-0.453076	37
9753.9	19170.6	608560	2	-0.231296	118
13221.3	20723.4	430317	2	0.368649	0
7634.1	30020.8	745331	2	0	124
7266.9	18973.5	304280	2	0.145874	0
15343.8	23461.3	745331	2	-0.177493	169
17027.9	25838.8	430317	2	0	0
17491.8	26467.7	2.2566e+06	2	0.105667	143
6242.1	28108.2	304280	2	-0.198505	60
19425.6	30401.6	304280	2	0.0794551	0
8241.5	30920.7	608560	2	-0.46623	51
13270.1	35080.3	680391	2	0.434455	0
6314	19654.3	1.21712e+06	2	-0.165189	160
7128.3	29355.8	608560	2	-0.0188866	48
7619.7	30033.8	962218	2	0	124
15438.6	35494.4	608560	2	-0.271123	37
9132	19080.8	304280	2	-0.00162496	43
6333.9	19663.5	745331	2	-0.199401	160
7623.3	30026.8	860634	2	0	124
14932.1	22996.7	2.7045e+06	2	-0.365149	176
9196	32423.7	745331	2	-0.407405	117
15419.4	35490.8	527029	2	-0.237754	37
13210.6	20722.7	430317	2	0.36872	0
17022.3	25870.3	430317	2	-0.0862816	22
7485.4	29889.7	608560	2	0	93
7594.8	30028.8	304280	2	0	124
5492.3	20662.5	430317	2	-0.252004	28
15354	23473.7	860634	2	-0.229311	169
6384.8	28436.1	860634	2	-0.3442	123
9871.4	19278.1	304280	2	0	0
6318.5	19655.9	1.13851e+06	2	-0.164986	160
14937.8	23028	1.58109e+06	2	-0.433237	176
9163.1	32394.5	912841	2	-0.409876	117
19242.1	34214.2	304280	2	-0.147237	0
15465.4	35502	527029	2	-0.310194	37
14109.3	22076.6	304280	2	0	0
16685.6	25365.4	430317	2	0.608786	0
8227.4	30927.2	805050	2	-0.473323	51
9873.7	19277.6	304280	2	0	0
6305.5	19646.5	1.29095e+06	2	-0.16416	160
17014.2	25906.8	680391	2	-0.0905475	22
9164	32389.7	805050	2	-0.405895	117
13256.1	20753.7	430317	2	0.286517	0
6789.4	28951.5	608560	2	0	41
14127.8	22071	304280	2	0	0
15354.4	23478.1	860634	2	-0.229511	169
19038.7	34388.3	527029	2	-0.424212	26
6306.7	19649.6	1.29095e+06	2	-0.152012	160
14942.5	22963.1	1.97196e+06	2	-0.279446	176
9160.5	32381.3	680391	2	-0.406056	117
15351.9	23474.3	860634	2	-0.210667	169
6438	28473	805050	2	-0.272745	123
14137.2	22089	430317	2	0	0
16940.9	25786.4	1.92444e+06	2	-0.0897423	87
18147.7	27173.1	680391	2	0.387933	24
7463.9	29872.6	680391	2	0	93
19246.5	34169.7	304280	2	-0.0796615	0
14941.1	22970.7	2.35694e+06	2	-0.308091	176
15365	23487.8	745331	2	-0.236967	169
6771.4	28949.3	805050	2	0	41
8198.8	30912.9	745331	2	-0.545776	51
10889.9	33939.9	680391	2	-0.111268	70
5448.1	20651.4	745331	2	-0.351646	28
7617.1	30029.5	805050	2	0	124
19300.7	29965.9	912841	2	-0.451666	152
15543.5	35514	1.05406e+06	2	-0.449454	37
9861.2	19328.6	527029	2	0	0
6278.6	19648.1	680391	2	-0.0978598	160
15361.2	23485.1	745331	2	-0.236506	169
16715.8	25331.7	304280	2	0.273053	0
17015.5	25901.6	745331	2	-0.0905188	22
8259.6	31053.9	304280	2	-0.437499	0
9174.6	32392.8	912841	2	-0.406979	117
5458	20643.9	745331	2	-0.365793	28
14298.2	22424.1	430317	2	0	0
15365.1	23468	860634	2	-0.22244	169
5433.5	20634.1	805050	2	-0.381082	28
14958.2	22984.6	3.72666e+06	2	-0.36745	176
17938.9	27105.4	304280	2	0.430467	0
10906.9	33938.5	805050	2	-0.116066	70
19025.5	34393.9	430317	2	-0.487023	26
8306.7	31046.3	304280	2	-0.345544	0
9160.7	32389.5	805050	2	-0.406104	117
19230.4	34232.1	304280	2	-0.376731	0
15551.5	35507.9	962218	2	-0.453398	37
14931.7	23035.5	1.05406e+06	2	-0.442537	176
15335.5	23453.3	527029	2	-0.152466	169
16998.9	25881.9	527029	2	0	22
6761.4	28946.8	745331	2	-0.0867117	41
7660.7	30029.5	430317	2	0	124
4853.5	25093.5	527029	2	0	0
18143.5	27160.3	745331	2	0.489595	24
6304.1	19621.7	962218	2	-0.271065	160
16997.8	25813.9	805050	2	0	87
19266.7	34147.5	304280	2	-0.180651	0
7272.2	19055.4	304280	2	0	0
5486	20648.7	805050	2	-0.278979	28
18129.2	27146.8	527029	2	0.490797	24
9169.1	32409.4	805050	2	-0.406684	117
6270.1	19703.3	860634	2	0.230085	160
15328.1	23439.8	430317	2	-0.123032	169
19003	28821.3	304280	2	0	145
7650.5	30034.8	680391	2	0	124
10898.3	33954.9	912841	2	-0.110774	70
6772.3	28959.6	805050	2	0	41
6287.8	19684.1	680391	2	0.151693	160
13242.9	20752	527029	2	0.249599	0
14947.8	22989.7	3.54849e+06	2	-0.370443	176
17014.1	25844.9	304280	2	0	0
18157.1	27153.5	608560	2	0.598058	24
7635.4	30036.7	1.17847e+06	2	0	124
9188.3	32390.6	680391	2	-0.409499	117
5482.2	20635.9	745331	2	-0.364855	28
19472.7	30392.2	680391	2	0.0722234	23
8265.8	31066	304280	2	-0.39382	0
6786.8	28961.6	608560	2	0	41
9111.2	19095	962218	2	-0.242639	43
14920.2	23033.7	1.00918e+06	2	-0.441693	176
16940.8	25744.5	1.13851e+06	2	-0.186018	87
4856	25086.8	430317	2	0	0
7136.5	29338	430317	2	-0.166068	48
19795.6	31161	680391	2	0	0
6257.4	19685.7	430317	2	0.241499	160
14923.6	23013.1	1.45928e+06	2	-0.39419	176
16700.1	25338.2	430317	2	0.393318	0
18163.2	27183.1	608560	2	0.384719	24
7629.1	30033.4	1.05406e+06	2	0	124
17008.1	25876	608560	2	0	22
7625.1	30057.8	1.05406e+06	2	0	124
18819.6	34682.2	430317	2	0.13683	0
5483	20621.6	527029	2	-0.334566	28
17477	26436	1.77424e+06	2	-0.0947064	143
7634.9	30046.8	1.0971e+06	2	0	124
9194.5	32397.5	608560	2	-0.407214	117
18654.8	30400.9	430317	2	0	0
17013.2	25886.4	745331	2	-0.0856885	22
18148.2	27163.4	805050	2	0.48955	24
11843.8	19937.9	304280	2	0.566741	0
18782.9	34761.1	304280	2	0.229526	0
6278.6	19696.9	860634	2	0.152119	160
18156.8	27178.6	680391	2	0.38946	24
9200.9	32389.8	430317	2	-0.375164	117
9105.2	19098	1.00918e+06	2	-0.258133	43
16662	25374.2	430317	2	0.470013	0
16959.7	25756.5	1.05406e+06	2	-0.129277	87
5422.1	20680	680391	2	-0.329626	0
17495.9	26457.6	2.06373e+06	2	0.0222242	143
9195.9	32426.7	745331	2	-0.402615	117
7408.8	18314.2	430317	2	-0.460916	0
9105.8	19093.8	1.00918e+06	2	-0.327959	43
13211.1	20766.4	304280	2	0.00469277	0
16940.6	25769.9	1.82568e+06	2	-0.129143	87
6280.2	19730	430317	2	0.504188	160
14921.5	23031.9	1.05406e+06	2	-0.442139	176
15356.7	23458.5	745331	2	-0.200676	169
9178.7	32407	912841	2	-0.40941	117
16966.1	25741.7	745331	2	-0.152319	87
7629.3	30074.2	680391	2	0	124
9544.6	32824.4	912841	2	-0.228963	136
10885.8	33959.9	608560	2	-0.0962909	70
17492.8	26447.1	1.82568e+06	2	-0.0245216	143
18145.9	27172.9	608560	2	0.386544	24
19022.3	28824	745331	2	0	145
6775.3	28962.4	608560	2	0	41
9164.3	32304.2	527029	2	-0.345039	32
5923.1	20240.7	962218	2	0	82
14949.2	22989.5	3.66402e+06	2	-0.370833	176
5422.4	20626.4	962218	2	-0.390496	28
16965.2	25839.4	680391	2	0	87
7646.8	30098.3	527029	2	0	0
9191.2	32427.1	745331	2	-0.401264	117
7400.6	18285.8	608560	2	-0.446873	0
6259.7	19644.7	527029	2	-0.0804496	160
18130.9	28026.1	680391	2	-0.288683	73
17552.4	35474.2	430317	2	-0.200725	0
5467.4	20644.5	860634	2	-0.35196	28
17500.1	26408	745331	2	-0.251395	143
16287.2	34918.8	527029	2	0	0
7347.1	18934.7	304280	2	-0.0528707	0
5923.3	20276.4	860634	2	0	82
16974.6	25731.8	304280	2	-0.153132	87
7625.9	30048.5	1.0971e+06	2	0	124
9194.3	32431.2	805050	2	-0.404007	117
10909.3	33963.7	860634	2	-0.0903298	70
18117	27122.7	527029	2	0.314354	24
12168.9	20188.3	430317	2	-0.296662	0
14943.3	22995.4	3.45596e+06	2	-0.374204	176
16884	25717.7	860634	2	-0.298304	87
17474.8	26373.2	527029	2	-0.327776	0
18070.9	28007.1	1.58109e+06	2	-0.176586	73
7144.8	29361	430317	2	0.0166617	48
7620.1	30055	962218	2	0	124
15556.7	35518.2	1.00918e+06	2	-0.467233	37
7326.6	18938.9	430317	2	-0.0233826	0
5452.5	20618.1	608560	2	-0.393651	28
6276.6	19698.6	860634	2	0.1526	160
16990	25775.5	608560	2	0	87
9177.4	32396.1	860634	2	-0.409196	117
15373	23457.4	430317	2	-0.232438	169
7141.1	29339.5	304280	2	-0.100682	48
18806.2	34701.7	430317	2	0.179003	0
14926.4	22985.5	2.43424e+06	2	-0.329	176
16950.8	25748.2	1.05406e+06	2	-0.160279	87
18116.1	27138.3	680391	2	0.394537	24
7626.3	30051.5	1.13851e+06	2	0	124
14936.6	22964.9	2.04117e+06	2	-0.266965	176
17444.1	26346.9	430317	2	-0.357506	143
18125.7	27122	527029	2	0.413269	24
9181.7	32444.7	304280	2	-0.344184	117
6251.3	19701.3	608560	2	0.318987	160
16874.7	25752.9	860634	2	-0.248657	87
5399.9	20626.9	860634	2	-0.400056	28
14932.7	23011.6	2.10811e+06	2	-0.398312	176
17445	26334.3	304280	2	-0.296745	143
18111.1	27126.2	527029	2	0.302021	24
19129.2	34393.4	304280	2	-0.493763	0
11869.2	19950.9	304280	2	0.626326	0
16872.7	25729	1.0971e+06	2	-0.285428	87
18031.7	28035	745331	2	-0.18946	73
6305	19658.3	1.21712e+06	2	-0.113392	160
4476	22874.3	304280	2	0	0
18115.8	27148.9	430317	2	0.390572	24
7392.4	18315.9	608560	2	-0.489428	0
6342	19667.8	527029	2	-0.213662	160
5413.8	20678.7	745331	2	-0.329228	0
15458.5	23571.4	527029	2	-0.39457	63
16932.5	25739.9	1.05406e+06	2	-0.208776	87
7642.6	30026.9	745331	2	0	124
19010.6	34425.7	680391	2	-0.505792	26
18663.1	30389.4	430317	2	0	0
7391.4	18276.1	527029	2	-0.444754	0
11884	19935.1	304280	2	0.670542	0
5936.9	20264	1.39439e+06	2	0	82
5421.5	20676.1	608560	2	-0.330551	0
13208.5	20756.6	304280	2	0.11686	0
9058	32325.8	304280	2	-0.282466	0
19007.2	34423.9	680391	2	-0.506035	26
14930.5	23005.5	2.173e+06	2	-0.38306	176
16955.2	25741.6	805050	2	-0.183848	87
7631.6	30053.2	1.0971e+06	2	0	124
9531	32829.3	962218	2	-0.249354	136
7395.3	18281.6	527029	2	-0.446891	0
18147.3	27135.1	304280	2	0.772325	24
18087.8	27990.3	860634	2	-0.133175	73
15580.5	35527.9	527029	2	-0.469445	37
9145.4	32349.8	1.00918e+06	2	-0.392085	32
7396.7	18289	608560	2	-0.451329	0
4776.8	21606.2	304280	2	0	0
15501.6	23731.7	1.00918e+06	2	-0.462611	63
16923.5	25741.8	1.17847e+06	2	-0.210163	87
18153.6	27151.8	680391	2	0.603277	24
19120.8	34388.3	430317	2	-0.512764	0
13154.5	20813.7	430317	2	0.0471081	0
17487.3	26447.1	1.9953e+06	2	-0.0293763	143
7367.7	18283.9	304280	2	-0.444428	0
14931.4	22988.7	2.54579e+06	2	-0.334643	176
15496	23783.7	1.32633e+06	2	-0.454308	63
19226.3	29811.8	805050	2	0.664286	29
9150.1	32349.7	912841	2	-0.391723	32
18107	27988.6	608560	2	-0.108703	73
19459.6	30398.2	527029	2	0.0836765	23
6757.1	28950.6	860634	2	-0.122272	41
10923.5	33959.3	745331	2	0	70
7427.4	18294.4	304280	2	-0.398019	0
7023.8	19099.5	304280	2	0	0
18167.5	27161.3	745331	2	0.703933	24
18086.8	27989.8	805050	2	-0.127433	73
19517.4	30421.8	527029	2	0.0127206	23
5464.4	20620.8	527029	2	-0.398153	28
13175.3	20849.1	304280	2	0.0831399	0
19245.4	29772.9	430317	2	0.570253	0
18663.5	30389.2	430317	2	0	0
18794.5	34714.2	430317	2	0.0791367	0
14921.8	23033.2	962218	2	-0.44185	176
18116.7	27993.6	680391	2	-0.152426	73
9143.4	32334.8	1.13851e+06	2	-0.386987	32
19016.1	34412.2	680391	2	-0.511909	26
7415.9	18294.5	527029	2	-0.414134	0
16942.4	25747.5	1.21712e+06	2	-0.184769	87
19222.1	29805.1	1.00918e+06	2	0.765382	29
7600.9	30053.7	608560	2	0	124
17518.3	35426	304280	2	-0.0867705	0
18181.4	27153.5	430317	2	0.844692	24
7503.4	29905.4	304280	2	0	93
8201.2	30899.3	680391	2	-0.539864	51
19394.6	34017.6	745331	2	-0.391973	131
16937.1	25741.4	1.13851e+06	2	-0.207194	87
17474.4	26347.6	527029	2	-0.258255	0
19233.8	29769.8	680391	2	0.507679	0
19876.4	31428.6	304280	2	0	36
9167.8	32463	304280	2	-0.296776	0
15446.7	23661.7	1.17847e+06	2	-0.438711	63
18058.5	28041.7	2.52754e+06	2	-0.27879	73
9545.7	32832.6	912841	2	-0.210383	136
16283.2	34922.7	430317	2	0	0
5913.3	20255.5	912841	2	0	82
6370.6	28397.6	1.05406e+06	2	-0.348757	123
7064.3	29341.6	608560	2	-0.0917432	46
9147.4	32399.7	805050	2	-0.407289	117
19368.1	34037.5	430317	2	0	131
19012.4	34419.6	680391	2	0	26
15450.8	23639.5	1.00918e+06	2	0	63
4806.3	25091.2	304280	2	0	0
17466.8	26358	527029	2	0	0
6755.6	28969.6	860634	2	0	41
15426.8	35519.9	680391	2	0	37
13168.9	20823.9	527029	2	0	0
18087.6	28009.6	1.45928e+06	2	0	73
7633.7	30077.1	608560	2	0	124
19395.2	34008.5	680391	2	0	131
17550.1	35454.5	304280	2	0	0
4823.5	25101	527029	2	0	0
16956.8	25765.7	1.32633e+06	2	0	87
18206.3	27152.4	430317	2	0	0
9166.4	32482.7	304280	2	0	0
15399.3	35497.4	304280	2	0	37
7349.8	18270	304280	2	0	0
14925.2	23061.7	430317	2	0	176
7053.3	29342.6	680391	2	0	46
7621.2	30039.7	1.0971e+06	2	0	124
5410	20695.8	608560	2	0	0
9131.7	32351.8	1.25458e+06	2	0	32
4828.5	25104.7	527029	2	0	0
18182.4	27171.2	608560	2	0	24
6759.8	28941.9	608560	2	0	41
5382.6	20626.6	680391	2	0	28
13189.1	20824.8	304280	2	0	0
17480.9	26333.6	304280	2	0	0
19022.5	34432.8	680391	2	0	26
7387.2	18313.5	680391	2	0	0
16906.4	25772.1	1.77424e+06	2	0	87
8210.5	30883.5	805050	2	0	51
15401	35535.4	430317	2	0	37
11463.8	19323	527029	2	0	0
6732.4	28974.6	1.00918e+06	2	0	41
19215.4	29801	1.00918e+06	2	0	29
9135.3	32354.5	1.21712e+06	2	0	32
17501.8	26407.1	805050	2	0	143
9676.3	33017.5	962218	2	0	136
19164.3	34419.3	304280	2	0	0
15415.7	35519.9	680391	2	0	37
7370.3	18314.8	608560	2	0	0
11443.6	19334.6	608560	2	0	0
14891.8	22985.5	680391	2	0	176
15430.6	23655	912841	2	0	63
18084.9	28006.1	1.36078e+06	2	0	73
6749.6	28968.8	912841	2	0	41
19212.8	29771.3	608560	2	0	0
18790.4	34747.4	304280	2	0	0
13183.6	20811.7	430317	2	0	0
7451.8	29762.9	680391	2	0	95
19369.2	34037.3	430317	2	0	131
15428.5	35505.3	680391	2	0	37
5460.2	20596.2	430317	2	0	0
15445.6	23598.8	912841	2	0	63
10919.9	33952.9	805050	2	0	70
6384	28422.3	1.45928e+06	2	0	123
9678.3	33026.7	608560	2	0	136
14694.3	35589.8	430317	2	0	0
5396.6	20623.5	860634	2	0	28
18268	27283.6	304280	2	0	0
15468.4	23659.5	962218	2	0	63
17419.7	26303.1	745331	2	0	143
8165.1	30867.9	962218	2	0	51
9533.1	32877.3	805050	2	0	136
19406.1	34008.5	430317	2	0	131
18792.2	34719.9	304280	2	0	0
5425.2	20623.6	962218	2	0	28
14932.9	23037.8	1.00918e+06	2	0	176
19860.9	31428.8	430317	2	0	36
15412.9	35527	680391	2	0	37
11425	19313.6	430317	2	0	139
7476.1	29899.2	430317	2	0	93
9147.1	32344.9	1.00918e+06	2	0	32
4838.4	25116.9	430317	2	0	0
19225.1	29764.8	680391	2	0	0
8176.2	30884.4	962218	2	0	51
9185.5	32419.9	912841	2	0	117
19438.4	33884.9	430317	2	0	40
9102.1	19099	1.00918e+06	2	0	43
5418.3	20674.6	680391	2	0	0
16956.8	25772.7	1.45928e+06	2	0	87
6372.7	28403.7	1.17847e+06	2	0	123
19850.4	31310.2	304280	2	0	0
19031.6	34435.8	527029	2	0	26
5933.9	20175.9	304280	2	0	0
17426.1	26296.4	745331	2	0	143
6751.7	28957.3	860634	2	0	41
7574.8	29908.9	304280	2	0	0
19009.7	34419.9	680391	2	0	26
17532.5	35475.1	304280	2	0	0
15463.2	23661.3	1.13851e+06	2	0	63
18095.3	27995.4	912841	2	0	73
19228.1	29756.4	608560	2	0	0
9171.5	32420.2	608560	2	0	117
7447.2	29723.7	860634	2	0	95
8172.5	30871.1	860634	2	0	51
15453.5	35514	527029	2	0	37
9794.2	19325.9	304280	2	0	0
5407.9	20626.7	962218	2	0	28
17946.3	27101.5	304280	2	0	0
13166.4	20824.8	430317	2	0	0
14501	22503.9	304280	2	0	0
14894.4	23020.8	805050	2	0	176
16931.3	25783.2	2.06373e+06	2	0	87
9100.8	19094.2	1.00918e+06	2	0	43
5455.1	20620.7	430317	2	0	28
6385.7	28366.9	430317	2	0	123
6750.5	28961.9	860634	2	0	41
7375.2	18303.5	608560	2	0	0
15443	23656.9	1.0971e+06	2	0	63
4845.5	25117.5	304280	2	0	0
7425.6	29791.1	1.0971e+06	2	0	95
8177	30877.2	860634	2	0	51
9667.9	33005.2	1.0971e+06	2	0	136
19316.6	33988.6	430317	2	0	132
9128.1	32341.5	1.17847e+06	2	0	32
15457	23632.4	962218	2	0	63
19203.8	29802	962218	2	0	29
9844.6	19329.9	527029	2	0	0
5399.7	20625.1	860634	2	0	28
8169.3	30867.1	912841	2	0	51
10897.9	33963.8	745331	2	0	70
12615.6	34928.9	962218	2	0	175
7378.6	18297.9	680391	2	0	0
15455	23659.3	1.21712e+06	2	0	63
4833.6	25093	608560	2	0	0
9666.8	33037.2	430317	2	0	136
19364.1	33962	608560	2	0	132
5448.4	20650.7	805050	2	0	28
4587.5	22150.7	430317	2	0	0
19854.4	31386.3	527029	2	0	36
9649.3	32859	680391	2	0	136
10919.6	33980.4	304280	2	0	70
15444.9	23575	608560	2	0	63
4792.9	25020	527029	2	0	0
18084.9	28006.2	1.39439e+06	2	0	73
6718.8	28955.1	680391	2	0	41
19219.2	29763.6	680391	2	0	0
8189.5	30856.8	805050	2	0	51
10228.8	33327.4	304280	2	0	0
9812.8	19288.9	304280	2	0	98
5467.1	20595.2	430317	2	0	0
19863	31338.9	527029	2	0	0
5819.8	26872	1.21712e+06	2	0	72
6745	28970.2	1.0971e+06	2	0	41
7136	29471.7	304280	2	0	0
9573.7	32960.8	304280	2	0	0
16928.5	25806.1	1.25458e+06	2	0	87
18626.5	30400.7	527029	2	0	0
12133.2	20183.1	304280	2	0	0
15424.8	23607.2	527029	2	0	63
19222.8	29791.7	745331	2	0	29
19829.5	31389.1	680391	2	0	36
9138.6	32350.5	1.17847e+06	2	0	32
7381.2	18311.1	680391	2	0	0
9784.7	19294.1	527029	2	0	98
9654.7	33015	745331	2	0	136
4570.3	22175.4	680391	2	0	0
8168	30845.8	962218	2	0	51
7356.1	18255.4	304280	2	0	0
19198.5	29795.6	745331	2	0	29
9667.2	32995.5	1.00918e+06	2	0	136
18822	34705.6	304280	2	0	0
19860.5	31301.1	430317	2	0	0
9119.4	32355.1	1.0971e+06	2	0	32
6319	19622.3	962218	2	0	160
15437.9	23605.6	745331	2	0	63
4785	25014.6	527029	2	0	0
16935.9	25794.6	1.82568e+06	2	0	87
6747.7	28983.4	805050	2	0	41
19242.8	29802.9	527029	2	0	29
18632.1	30417.9	304280	2	0	0
4576.1	22163.8	680391	2	0	0
5927.5	20256.2	1.25458e+06	2	0	82
15451.8	23587.7	962218	2	0	63
9127.7	32356.2	1.17847e+06	2	0	32
6298.5	19653.4	1.25458e+06	2	0	160
14995.2	23113.5	304280	2	0	176
19879.2	31303.3	304280	2	0	0
15423.4	35500.2	680391	2	0	37
5968.6	20255.9	2.23599e+06	2	0	82
4801.5	25012.9	527029	2	0	0
6391.4	28387.1	1.45928e+06	2	0	123
18982.4	28678.5	527029	2	0	85
7326.7	18307.5	304280	2	0	0
7020.7	19100.9	304280	2	0	0
15442.3	23586.5	860634	2	0	63
5353.4	25945.9	608560	2	0	0
6223.8	28071.9	1.00918e+06	2	0	60
18633.3	30395.9	304280	2	0	0
16961.5	25800.3	1.32633e+06	2	0	87
5399.5	20618.2	860634	2	0	28
14903.4	23043.7	608560	2	0	176
9143.9	32404.4	527029	2	0	117
5947	20226.7	1.05406e+06	2	0	82
7625.5	30084.1	608560	2	0	124
15448.4	35511.2	527029	2	0	37
9805.9	19345.2	304280	2	0	0
14380.1	22496.1	430317	2	0	0
4843.3	25079.5	527029	2	0	0
16942.3	25770.1	1.80015e+06	2	0	87
18125.4	28005.5	680391	2	0	73
17420.6	26287.2	1.00918e+06	2	0	143
19293.2	29856.4	304280	2	0	0
5343.8	25940.8	527029	2	0	0
7643	30054.9	962218	2	0	124
14390.2	22474.3	430317	2	0	0
16896.6	25757.7	1.17847e+06	2	0	87
5514.8	26199.1	304280	2	0	0
17427.8	26269.7	962218	2	0	143
19863	31365.4	304280	2	0	0
16292.1	24929	527029	2	0	0
18131.7	27986.5	430317	2	0	73
19313.5	29889.5	304280	2	0	0
18610.7	30409.7	304280	2	0	0
8176.1	30846.3	1.00918e+06	2	0	51
14929.5	23028.7	1.25458e+06	2	0	176
15405.5	23616.4	304280	2	0	63
5361.2	25963	430317	2	0	0
19849.3	31349.2	608560	2	0	0
9183.8	32418.7	912841	2	0	117
5891.2	20222.8	304280	2	0	82
5433.6	20623	805050	2	0	28
16969.3	25791.2	1.13851e+06	2	0	87
13359.8	20895.4	805050	2	0	138
5834.3	26881.3	1.13851e+06	2	0	72
8172.9	30846.9	1.00918e+06	2	0	51
10904.1	33959.8	860634	2	0	70
13444.7	21046.8	430317	2	0	0
14916.4	23047.4	912841	2	0	176
16916	25776.5	1.92444e+06	2	0	87
19852.3	31388.8	527029	2	0	36
9132.6	32369.2	912841	2	0	32
12064.7	20175.4	680391	2	0	114
5426.8	20610.9	608560	2	0	28
15528.7	24731.4	304280	2	0	0
5355.6	25952.7	608560	2	0	0
17377.2	26277.1	304280	2	0	143
8176	30841.1	962218	2	0	51
9678	32978.9	962218	2	0	136
5934.7	20208.6	608560	2	0	82
18115.8	28019.1	912841	2	0	73
11396.9	19366.5	304280	2	0	0
5467.1	20588.9	430317	2	0	0
14453.1	22555.3	304280	2	0	0
17411.7	26278.7	962218	2	0	143
8167.3	30826.2	805050	2	0	51
5959	20256.6	1.97196e+06	2	0	82
9141.2	32409.7	608560	2	0	117
4576.9	22173.8	608560	2	0	0
15438.4	23592	860634	2	0	63
5465.2	26235.2	430317	2	0	0
8161	30836.7	1.00918e+06	2	0	51
19011.2	34450.6	304280	2	0	0
16973.6	25759.5	745331	2	0	87
18136.9	28008.7	527029	2	0	73
7640.4	30048.9	1.05406e+06	2	0	124
9698.3	32855.1	430317	2	0	0
5924.6	20231.8	745331	2	0	82
13452.2	21033.4	430317	2	0	0
6723.8	28945	527029	2	0	41
19811.3	31392.3	805050	2	0	36
15407	23611.1	430317	2	0	63
16930.1	25780.6	2.06373e+06	2	0	87
5342	25996.1	430317	2	0	0
8165.1	30850	1.00918e+06	2	0	51
12090	20209.5	860634	2	0	114
18124.4	28008.6	805050	2	0	73
13453.2	21054	430317	2	0	0
19226.6	29766.2	745331	2	0	0
19839.4	31385.1	608560	2	0	36
19291.3	33992.2	608560	2	0	132
14683.1	35581.7	527029	2	0	0
14429.7	22540.8	430317	2	0	0
15450.8	23656.4	1.17847e+06	2	0	63
16944.6	25782.5	1.92444e+06	2	0	87
8141.2	30847.7	805050	2	0	51
9697	32864.3	527029	2	0	0
11400.8	19325	805050	2	0	139
5931.7	20246.2	1.36078e+06	2	0	82
19295.9	34009.2	527029	2	0	132
12078	20198.5	805050	2	0	114
15396.1	23640	608560	2	0	63
7094.1	29373.6	608560	2	0	48
9675.7	32971.7	912841	2	0	136
13444.4	21096.4	608560	2	0	0
6730.7	28960.8	962218	2	0	41
9552.8	32854.3	860634	2	0	136
12090.4	20225.5	608560	2	0	114
15545.9	24710.7	304280	2	0	0
19844	31380.2	608560	2	0	36
9694.9	33006.2	745331	2	0	136
5945.2	20243.3	1.4272e+06	2	0	82
4559.5	22163	430317	2	0	0
14922.8	23059.1	430317	2	0	176
7090.3	29375.3	608560	2	0	48
15416	35528.8	608560	2	0	37
11374.8	19313.7	430317	2	0	139
16903.1	25758.4	1.4272e+06	2	0	87
18092.1	28013.4	1.4272e+06	2	0	73
19247.9	29828.1	304280	2	0	0
8148.3	30829.4	962218	2	0	51
13455.6	21087.7	527029	2	0	0
14435.9	22563.3	304280	2	0	0
15559.4	24704.4	304280	2	0	0
17382.3	26332.7	608560	2	0	143
12096.4	20180.4	680391	2	0	114
15394.3	23643.2	608560	2	0	63
10837.7	33904.8	304280	2	0	68
9774.5	19298.1	430317	2	0	98
13399.4	21073.7	304280	2	0	0
14376.6	22483.9	430317	2	0	0
14910.5	23027.7	1.0971e+06	2	0	176
16977	25784.4	962218	2	0	87
17393.6	26332.1	430317	2	0	143
7088	29379.7	608560	2	0	48
19854.5	31350.5	680391	2	0	0
17008.1	35331.9	304280	2	0	0
18092.4	28024.7	1.94834e+06	2	0	73
8151.6	30807.9	608560	2	0	51
9678.9	32997.6	962218	2	0	136
10832.4	33879.5	680391	2	0	68
5410.3	20631.1	1.00918e+06	2	0	28
14439.7	22513.9	745331	2	0	75
5746.1	26841.2	304280	2	0	72
19005.2	34459.8	304280	2	0	0
5992.2	20220.1	912841	2	0	82
13423.8	21092.7	430317	2	0	0
17374	26322.9	430317	2	0	143
18076.1	28024	2.65265e+06	2	0	73
6726.2	28973.5	962218	2	0	41
7111.1	29359.4	608560	2	0	48
19241.4	29800.6	608560	2	0	29
19276.6	34007.5	304280	2	0	132
11417.2	19386.8	304280	2	0	0
4583	22161	608560	2	0	0
14434	22590.9	304280	2	0	0
9768.1	19299.7	527029	2	0	98
16937.1	25801.9	1.45928e+06	2	0	87
19848.9	31344.9	608560	2	0	0
10889.3	33936.6	527029	2	0	70
16937.6	35248.8	912841	2	0	33
12081.4	20180.7	962218	2	0	114
14904	23047.6	430317	2	0	176
15406.7	23645.9	608560	2	0	63
7098.5	29366.7	680391	2	0	48
19213.7	29818.7	805050	2	0	29
9655.3	33003.3	745331	2	0	136
9759.6	19319.4	527029	2	0	98
13440.1	21091.9	680391	2	0	0
18100.9	28075.4	1.4272e+06	2	0	73
8134.2	30849	745331	2	0	51
11392.8	19334.3	680391	2	0	139
16988.7	25833	527029	2	0	87
7092.9	29355.4	608560	2	0	48
9665.8	32861.6	527029	2	0	136
5946.2	20252.3	1.5214e+06	2	0	82
12090.8	20211.7	805050	2	0	114
15520.6	24735.1	304280	2	0	0
18082.5	28035.7	2.73852e+06	2	0	73
6734.1	28981.5	860634	2	0	41
18974.3	30916.9	304280	2	0	0
13435.6	21106.6	527029	2	0	0
15449.9	23645.4	1.0971e+06	2	0	63
16345.7	24901	680391	2	0	0
17377.8	26290.3	527029	2	0	143
6178.7	27999	962218	2	0	60
19230.5	29789.9	860634	2	0	29
9432.4	32724.7	527029	2	0	0
11397.5	19368	304280	2	0	0
5941.9	20216.9	805050	2	0	82
16956.8	25846.8	430317	2	0	87
18985.5	34486.9	527029	2	0	163
17395.9	26299.3	527029	2	0	143
6745.3	28974.2	1.05406e+06	2	0	41
18976.7	30917.6	304280	2	0	0
16923.7	35216.3	1.05406e+06	2	0	33
12086	20218.8	608560	2	0	114
14424.3	22533.5	430317	2	0	0
15433.5	23606.4	680391	2	0	63
16988.6	25849.2	527029	2	0	87
5343.5	25984	527029	2	0	0
6176.5	27988.1	1.05406e+06	2	0	60
10882.1	33903.1	608560	2	0	68
18060.5	28043.2	2.73852e+06	2	0	73
6727.2	28967.1	962218	2	0	41
8127.2	30840.1	860634	2	0	51
17573.7	35670	430317	2	0	0
4540.6	22184.9	430317	2	0	0
13456.2	21096.6	527029	2	0	0
14429.8	22586.6	304280	2	0	0
18118.4	28091.2	860634	2	0	73
9756.6	19329.5	527029	2	0	98
4549	22188.8	527029	2	0	0
14946.2	23045.3	1.13851e+06	2	0	176
16960.5	25847.7	430317	2	0	87
9522.4	32831.2	608560	2	0	136
4509.7	23896.7	962218	2	0	92
16295.3	24924.9	608560	2	0	0
18076.9	28054	2.75537e+06	2	0	73
19220.1	29805.4	962218	2	0	29
8134.2	30840.1	912841	2	0	51
11417.6	19374	304280	2	0	0
12969.7	20679.4	304280	2	0	0
10868.5	33900.4	680391	2	0	68
19281.4	33971.3	304280	2	0	132
16950.7	35182.1	680391	2	0	33
16328.3	24921.5	527029	2	0	0
16993.7	25832.3	608560	2	0	87
19033.9	30855.1	430317	2	0	0
6216.7	28045.6	1.13851e+06	2	0	60
18061.8	28021.9	2.06373e+06	2	0	73
11417	19333.4	745331	2	0	139
5413.2	20619	1.00918e+06	2	0	28
4570.6	22186.5	430317	2	0	0
16313.8	24924.5	680391	2	0	0
8135.9	30816.9	860634	2	0	51
19047.8	30828.6	304280	2	0	0
19842.8	31357.8	527029	2	0	0
9756.7	19331.6	527029	2	0	98
5929.7	20288.7	608560	2	0	82
12964.6	20675.5	430317	2	0	0
14894.6	23007.5	680391	2	0	176
12081.6	20193	745331	2	0	114
15461.3	23624	745331	2	0	63
5508.3	26204.1	304280	2	0	0
8130.1	30834.7	1.05406e+06	2	0	51
14915.9	23016.5	1.21712e+06	2	0	176
16967.8	25828.6	912841	2	0	87
7145.2	29361.1	430317	2	0	48
7470.6	29875.3	680391	2	0	93
19035.7	30867.3	304280	2	0	0
18837.2	34670.7	430317	2	0	0
16927.4	35232.1	1.0971e+06	2	0	33
6952.8	19130.8	304280	2	0	0
11387.5	19321.3	745331	2	0	139
12938.1	20647.4	527029	2	0	0
4516.3	22244.9	304280	2	0	0
6157.4	27986.5	745331	2	0	60
9650.9	32871.8	680391	2	0	136
12062.1	20177.2	680391	2	0	114
15483.4	23618.9	805050	2	0	63
5926.9	20237.9	1.00918e+06	2	0	82
12937	20637.7	527029	2	0	0
14932.5	22994.4	2.68733e+06	2	0	176
5479.4	26240	527029	2	0	0
17387.4	26300.5	608560	2	0	143
6720.6	28984	680391	2	0	41
19207.7	29815.5	805050	2	0	29
19338.3	34035.9	304280	2	0	0
15914.8	35032	304280	2	0	0
16944.5	35210.3	1.00918e+06	2	0	33
6954.4	19141.1	304280	2	0	0
12752.2	19933.5	304280	2	0	0
12064.8	20201.1	527029	2	0	114
4508.1	22256.4	304280	2	0	0
19828.8	31420	912841	2	0	36
11347.8	19305.1	430317	2	0	139
5422.7	20641.1	805050	2	0	28
12919.1	20672.2	304280	2	0	0
5467.6	26221	304280	2	0	0
18998.3	34486.1	608560	2	0	163
14423.8	22538.6	430317	2	0	0
14908.4	23013	1.05406e+06	2	0	176
15461.3	23591.8	962218	2	0	63
4794.5	24725.1	304280	2	0	0
16963	25823.3	860634	2	0	87
19266.5	29816.2	304280	2	0	0
7928.4	19009.8	304280	2	0	0
12093.8	20176	860634	2	0	114
16341.7	24894.2	680391	2	0	0
18088.8	28009.4	1.45928e+06	2	0	73
7070	29365.3	527029	2	0	48
19336.4	34025.9	304280	2	0	0
9754.1	19313.8	745331	2	0	98
19020.2	30843.6	304280	2	0	0
9664.4	33024.1	805050	2	0	136
16914.3	35240.7	860634	2	0	33
6911.2	19186.2	430317	2	0	67
9716.7	32869.8	304280	2	0	0
5969.3	20248.9	2.173e+06	2	0	82
14490.7	22537.8	304280	2	0	0
14917.7	23012.4	1.29095e+06	2	0	176
6151.5	27987	430317	2	0	60
18083.8	28041.7	2.77212e+06	2	0	73
19809.5	31430.9	912841	2	0	36
18940.1	31613.5	745331	2	0	25
12087.6	20214.4	805050	2	0	114
16311.2	24926.1	745331	2	0	0
19307.3	29856.8	304280	2	0	0
9738.3	19309.3	527029	2	0	98
5434.4	20653.3	680391	2	0	28
14903	22985.2	1.00918e+06	2	0	176
16959.5	25814.8	1.05406e+06	2	0	87
10872.9	33883.5	805050	2	0	68
5983.2	20306.3	680391	2	0	82
7037.4	29382.8	304280	2	0	48
19215.7	29842.9	304280	2	0	29
8139.4	30832.6	1.00918e+06	2	0	51
16942	35234.4	745331	2	0	33
9718.9	19296.2	527029	2	0	98
13272.4	20643.3	304280	2	0	0
14855.7	22925.7	608560	2	0	176
16981.8	25812.4	912841	2	0	87
6732.4	28978	962218	2	0	41
18932.7	31600.6	430317	2	0	25
18093.8	28036.4	2.04117e+06	2	0	73
7103.6	29343.9	430317	2	0	48
19242.9	29824.3	304280	2	0	0
11404.2	19326.6	805050	2	0	139
12079.4	20197.3	805050	2	0	114
6739.5	29026.9	745331	2	0	31
19813.5	31426	912841	2	0	36
7856.2	31783.7	304280	2	0	0
19481.8	33615.5	304280	2	0	0
10936.1	33913.6	745331	2	0	70
19296.3	33975.2	527029	2	0	132
6847.7	19147.1	1.29095e+06	2	0	67
18062.3	28043.2	2.73852e+06	2	0	73
19206.3	29833.9	527029	2	0	29
18958.4	31625.2	860634	2	0	25
16940	35238.6	860634	2	0	33
10504.1	19559.1	304280	2	0	0
4549.4	22196.7	527029	2	0	0
14807.9	22869.3	608560	2	0	0
19809.9	31454.6	527029	2	0	36
11962.7	34548.1	304280	2	0	0
6843	19156.3	1.21712e+06	2	0	67
4715.6	24537.8	430317	2	0	0
16966.1	25817.8	1.00918e+06	2	0	87
7487.8	29886	527029	2	0	93
8116.1	30824.5	745331	2	0	51
9676.2	32936.8	1.05406e+06	2	0	136
10502.1	19552.9	430317	2	0	0
4545.4	22207	430317	2	0	0
14899.7	23005.5	912841	2	0	176
15457.6	23610.5	745331	2	0	63
6744.2	29016.2	745331	2	0	31
18957.7	31619.1	912841	2	0	25
16894.9	35223.6	304280	2	0	33
11366.7	19307.2	430317	2	0	139
5960.2	20267.4	1.80015e+06	2	0	82
16355.9	24923.6	527029	2	0	154
7059.3	29321.5	680391	2	0	46
19826	31403.8	860634	2	0	36
18835.8	34686.1	527029	2	0	0
14685.6	35562.2	430317	2	0	0
16956.2	25801.2	1.29095e+06	2	0	87
8119.8	30808.3	608560	2	0	51
18945.1	31618.7	805050	2	0	25
10887.3	33888.2	962218	2	0	68
6921.7	19155.9	745331	2	0	67
9715.6	19305.2	430317	2	0	98
5587.5	26427.7	860634	2	0	77
19232	29881.1	304280	2	0	152
9686.2	32961.8	745331	2	0	136
19298.7	34001.3	430317	2	0	132
8570.7	18498.5	860634	2	0	71
5912.3	20272.5	680391	2	0	82
12103.1	20203.9	608560	2	0	114
14914.1	22999.2	1.6101e+06	2	0	176
15427.7	23648.7	745331	2	0	63
16947.8	25760.3	1.45928e+06	2	0	87
19825.8	31443.5	430317	2	0	36
16945.2	35206.4	1.00918e+06	2	0	33
8343	18909.9	304280	2	0	104
14827.5	22855.3	805050	2	0	0
18141.7	28030	304280	2	0	73
6761.6	29007.8	912841	2	0	31
5957.4	20253.7	1.92444e+06	2	0	82
4646.7	21710.1	962218	2	0	108
15476.9	23631.7	912841	2	0	63
16374.6	24952.9	745331	2	0	154
15924.3	35031.6	304280	2	0	0
16922	35256.1	805050	2	0	33
5527.3	20528.8	745331	2	0	83
14900.1	22959.4	805050	2	0	176
17424.1	26292.5	912841	2	0	143
8121.6	30833.3	745331	2	0	51
6854.6	19185.2	527029	2	0	67
11905	20090.9	608560	2	0	0
15488.1	23626.2	745331	2	0	63
6942.8	29158.3	430317	2	0	0
19235	29913.2	680391	2	0	152
19805.9	31431.4	1.00918e+06	2	0	36
10896.6	33880.1	860634	2	0	68
19334.5	33990	680391	2	0	132
6146.7	20917.4	304280	2	0	0
14878.6	22994.5	304280	2	0	176
6771.5	29006.4	745331	2	0	31
8126.2	30839.2	860634	2	0	51
9646.7	33011.1	608560	2	0	136
14697.4	35570.5	527029	2	0	0
16326	24919.3	527029	2	0	0
16957.3	25772.9	1.45928e+06	2	0	87
18099.8	28021.2	1.49066e+06	2	0	73
18961.3	31610.3	805050	2	0	25
19679.5	32693.5	304280	2	0	27
9733.3	19289.6	430317	2	0	98
6154.7	20916.4	304280	2	0	0
14794.8	22887.1	304280	2	0	0
19237.1	29922.4	912841	2	0	152
19781.2	31438.8	1.0971e+06	2	0	36
16924.6	35256.9	805050	2	0	33
15482.9	23620	745331	2	0	63
18115.2	28018	860634	2	0	73
6764.5	29004.8	860634	2	0	31
18944.2	31642.1	304280	2	0	25
19356.6	34017.2	304280	2	0	131
12410.8	34761.2	1.29095e+06	2	0	57
11863.7	20125.8	430317	2	0	0
8624.1	31573.2	430317	2	0	0
9728.5	19324.7	304280	2	0	98
14821.1	22892.6	430317	2	0	0
16938.5	25775.2	2.04117e+06	2	0	87
17416.3	26298.1	805050	2	0	143
7468	29872.8	680391	2	0	93
8081.6	30791.5	304280	2	0	0
16916.3	35230.1	962218	2	0	33
13283.5	20642.7	304280	2	0	0
5401.2	20679.4	527029	2	0	0
7075.7	29383.7	680391	2	0	48
18917.4	31621.2	430317	2	0	25
9675.8	33005.9	1.05406e+06	2	0	136
19348	33965	608560	2	0	132
11826.9	34485.1	304280	2	0	0
12408.7	34749	1.0971e+06	2	0	57
6933.4	19172.2	304280	2	0	67
11866.9	20109.4	304280	2	0	0
5949.4	20200.9	680391	2	0	82
12949.9	20632.7	430317	2	0	0
16951.5	25797.8	1.45928e+06	2	0	87
18054.2	28050.3	1.9953e+06	2	0	73
16922.4	35239.9	1.05406e+06	2	0	33
6108	20894.6	304280	2	0	0
15482.1	23611.8	680391	2	0	63
18581.5	27608.4	527029	2	0	0
19214	29893.9	608560	2	0	152
19062.3	30831.4	304280	2	0	0
14819.5	22873.6	860634	2	0	0
18043.5	28032.7	1.39439e+06	2	0	73
18951.2	31617.2	962218	2	0	25
9101.1	32351.6	527029	2	0	32
19300.9	33980.4	527029	2	0	132
11639	19811.2	304280	2	0	0
16949.5	25789.7	1.77424e+06	2	0	87
6756.3	29021.8	912841	2	0	31
8088.2	30746.5	430317	2	0	0
19781.5	31447	912841	2	0	36
16938.6	35210.5	1.21712e+06	2	0	33
7238.6	18198.8	430317	2	0	0
4662	21724	805050	2	0	108
14909.1	22931.5	962218	2	0	176
18047	28023.1	1.5214e+06	2	0	73
7445.8	29753.9	805050	2	0	95
9712	19290.8	430317	2	0	98
15480.3	23591.8	608560	2	0	63
12429	35051.8	304280	2	0	0
11909.6	20085.3	608560	2	0	0
5959.5	20221.9	1.25458e+06	2	0	82
17433.6	26273.3	680391	2	0	143
18093.1	28040.9	2.27702e+06	2	0	73
8629.5	31570.7	304280	2	0	0
15465.6	23592.8	860634	2	0	63
16934	25765.1	1.92444e+06	2	0	87
18562.6	27600.6	304280	2	0	0
12445	34764.1	1.25458e+06	2	0	57
16920.8	35215	1.05406e+06	2	0	33
17418.1	26274.2	1.05406e+06	2	0	143
6167.5	27930	745331	2	0	60
6769.5	29001.8	745331	2	0	31
19217.9	29929.9	805050	2	0	152
18966.9	31613.8	805050	2	0	25
8336.7	18912.2	430317	2	0	104
6924.9	19175	527029	2	0	67
14922.3	22934.1	1.21712e+06	2	0	176
15476.2	23600.6	745331	2	0	63
18562.6	27588.7	304280	2	0	0
19782	31447.4	912841	2	0	36
12416.9	34818.4	680391	2	0	57
11404.2	19327.9	805050	2	0	139
4687.4	21727.6	304280	2	0	108
18088	28038.4	2.56391e+06	2	0	73
6757.7	29013.9	912841	2	0	31
8053.2	30765.3	430317	2	0	0
9692.4	32983.8	680391	2	0	136
14913.6	22984.1	1.66661e+06	2	0	176
16910.2	25758.3	1.69416e+06	2	0	87
6156.1	27948.2	527029	2	0	60
19293.9	29946.2	805050	2	0	152
18922.7	31641.7	304280	2	0	25
12429.5	34767.4	1.5214e+06	2	0	57
9639.2	19212.2	304280	2	0	0
14385.2	22508.4	304280	2	0	0
6778.3	29000.8	608560	2	0	31
16923.5	35211.5	1.05406e+06	2	0	33
14991	23024.4	2.5819e+06	2	0	176
18589.7	27596.6	527029	2	0	0
6182.6	27936.7	680391	2	0	60
18942.6	31633.3	745331	2	0	25
11524.6	19795.6	304280	2	0	0
15462.1	23586.7	860634	2	0	63
5842.8	26877.8	805050	2	0	72
19033.7	28698.8	1.4272e+06	2	0	85
6752.3	29019.4	860634	2	0	31
8084.1	30757.2	527029	2	0	0
19664.8	32689.2	430317	2	0	27
9660.6	33009.2	962218	2	0	136
19369.9	33962.8	608560	2	0	132
8402.4	18884.2	304280	2	0	0
6922.2	19124.7	680391	2	0	67
11414.6	19313.6	745331	2	0	139
18920.3	31608.9	430317	2	0	25
12418.5	35063.9	304280	2	0	0
15005.2	23036.9	1.77424e+06	2	0	176
16936.4	25789	1.9953e+06	2	0	87
5796.8	26871.5	1.39439e+06	2	0	72
18114.4	28048	1.0971e+06	2	0	73
19238.6	29943.9	1.29095e+06	2	0	152
19811.2	31420.5	962218	2	0	36
16903.8	35234.9	745331	2	0	33
16128.5	24375.3	680391	2	0	168
19017.4	28711.1	1.17847e+06	2	0	85
7457.9	29751.1	680391	2	0	95
8582.5	31509.7	304280	2	0	0
9660	33013	962218	2	0	136
12428.5	34829.9	527029	2	0	57
6897.4	19153.5	680391	2	0	67
5976.7	20221.5	1.32633e+06	2	0	82
4569	22269.6	304280	2	0	0
14995.5	23025.4	2.23599e+06	2	0	176
4710.4	24529.9	527029	2	0	0
16929.3	25772.1	2.08604e+06	2	0	87
8079.2	30791.3	430317	2	0	0
19811	31420.7	1.00918e+06	2	0	36
19351.8	33981.1	745331	2	0	132
15407.4	35509.5	608560	2	0	37
18097.8	27037.9	304280	2	0	0
18601.9	27607.6	430317	2	0	0
19214	29910.4	527029	2	0	152
6914.3	19138	912841	2	0	67
11871.5	20131.6	304280	2	0	0
13082.7	20341.3	304280	2	0	0
4677.1	21727.8	527029	2	0	108
15000.1	23013.1	2.173e+06	2	0	176
15458.1	23591.9	912841	2	0	63
7438.9	29826.5	608560	2	0	95
18963.3	31632.8	608560	2	0	25
11824.1	34469.9	304280	2	0	0
16927.7	35212.2	1.17847e+06	2	0	33
8414.4	18899.4	304280	2	0	0
16301.3	24977.7	430317	2	0	0
16934.9	25793.3	1.85086e+06	2	0	87
5582.9	26394.9	860634	2	0	77
18568.7	27623.3	527029	2	0	0
18065.9	28058.1	2.52754e+06	2	0	73
6758.3	29006.9	860634	2	0	31
19764.6	31426.2	1.21712e+06	2	0	36
8626.7	31493.5	430317	2	0	0
10927.8	33921.7	527029	2	0	70
12427.3	34813.3	860634	2	0	57
15550.8	35502.2	860634	2	0	37
5969.3	20237.6	1.92444e+06	2	0	82
13099.5	20317.6	304280	2	0	0
6148.9	27959.5	608560	2	0	60
7439.2	29719.1	680391	2	0	95
11385.9	19339.4	430317	2	0	139
11674.7	19910.3	304280	2	0	0
14993.8	23013.1	2.50916e+06	2	0	176
18105.6	28049.1	1.45928e+06	2	0	73
18794.9	28000.7	304280	2	0	0
19182.3	29904.1	745331	2	0	152
19440.8	33855.4	304280	2	0	0
19003.4	34504.1	745331	2	0	163
6916.8	19142.7	912841	2	0	67
13081.7	20327	304280	2	0	0
4682.1	21703.6	527029	2	0	108
15452.9	23605.2	912841	2	0	63
18596.4	27605.4	527029	2	0	0
6152.8	27910.1	304280	2	0	60
19790.5	31424.2	860634	2	0	36
18927.9	31629.6	527029	2	0	25
15000	23035.1	1.87571e+06	2	0	176
18784.5	28013.7	304280	2	0	0
7895.5	30352.8	304280	2	0	0
8140.9	30790.8	430317	2	0	51
9614	32919.4	745331	2	0	136
5967.6	20246	2.04117e+06	2	0	82
8637.4	31510	608560	2	0	0
12429	34761.3	1.39439e+06	2	0	57
15585.2	35493.2	430317	2	0	0
15482.2	23638.3	805050	2	0	63
6165.5	27930.2	745331	2	0	60
19765.4	31444	1.21712e+06	2	0	36
16928.6	35194.2	962218	2	0	33
8356.6	18930.2	304280	2	0	0
4639.5	21699.7	912841	2	0	108
6742.7	29037.3	680391	2	0	31
19277	29972.8	1.36078e+06	2	0	152
18966.4	31609.7	745331	2	0	25
9709	32858.9	527029	2	0	0
11414.5	19317.7	745331	2	0	139
12058.5	20147.7	527029	2	0	114
17391.2	26302.7	608560	2	0	143
19804.5	31447.1	680391	2	0	36
8635.1	31539.1	430317	2	0	0
10868.3	33858.7	527029	2	0	68
19378.5	33914.4	304280	2	0	0
16950.5	35178.4	608560	2	0	33
5420.7	20634	912841	2	0	28
14443.8	22511	860634	2	0	75
14988.9	23045.6	1.77424e+06	2	0	176
16390.9	24944.1	860634	2	0	154
18955.7	31603.7	805050	2	0	25
9643.9	32945.3	805050	2	0	136
18819.6	34675.7	527029	2	0	0
9590.5	19187.9	430317	2	0	0
4647.3	21727.8	680391	2	0	108
19672.1	32648.2	860634	2	0	27
10893.5	33877.1	860634	2	0	68
12427.4	34793.6	1.36078e+06	2	0	57
15902.3	35178.7	304280	2	0	0
16914.9	35239.5	860634	2	0	33
6915.3	19154.4	745331	2	0	67
18841.4	28051	304280	2	0	0
6776.4	29078.3	608560	2	0	31
5979.1	20242.3	1.87571e+06	2	0	82
4659.2	21717.5	805050	2	0	108
15036.8	23103.4	745331	2	0	158
19354.8	33972.3	805050	2	0	132
15523.2	35473.5	304280	2	0	0
15474.3	23627.2	912841	2	0	63
16939.3	25777.4	2.06373e+06	2	0	87
18567.1	27632.6	430317	2	0	0
19252.8	29944.6	1.32633e+06	2	0	152
8623.3	31511.1	680391	2	0	0
9645.2	32943.3	1.00918e+06	2	0	136
6912.1	19190.6	304280	2	0	67
11333	19276.5	745331	2	0	139
13105.5	20324.2	304280	2	0	0
13769.5	21489.4	304280	2	0	0
4653.4	21707.5	912841	2	0	108
19791.5	31416.7	860634	2	0	36
10836.3	33875.7	680391	2	0	68
19085.3	34344.7	304280	2	0	0
12416.5	34789.6	1.25458e+06	2	0	57
9609	19186.2	304280	2	0	0
16980.4	25799.3	962218	2	0	87
17408.9	26272.1	912841	2	0	143
18082.7	28018.8	1.97196e+06	2	0	73
9114.3	32355.2	962218	2	0	32
19667	32664.6	745331	2	0	27
15576.5	35482.3	430317	2	0	0
5942.6	20216.8	805050	2	0	82
13260.7	21017.8	304280	2	0	0
15465.7	23647.1	1.21712e+06	2	0	63
6151.2	27924	527029	2	0	60
7452.8	29733.9	745331	2	0	95
19370.7	33968.9	680391	2	0	132
15873.6	35197.6	304280	2	0	0
16923.2	35195.9	860634	2	0	33
15010.8	23039.4	1.4272e+06	2	0	176
18559.3	27629.5	430317	2	0	0
6757.4	29052.3	745331	2	0	31
19759.9	31468.8	430317	2	0	36
11497.5	34452.4	304280	2	0	0
19056.8	34385.6	304280	2	0	26
16379.7	24972.4	430317	2	0	154
17402.7	26234.8	430317	2	0	0
9126	32360.5	1.05406e+06	2	0	32
15871.9	35210.4	304280	2	0	0
6880.8	19119.6	962218	2	0	67
5953.7	20240.8	1.6101e+06	2	0	82
4467.1	22220	805050	2	0	96
15048.6	23112.8	860634	2	0	158
18081.7	28027.9	2.56391e+06	2	0	73
7432.3	29718	608560	2	0	95
7843.5	30319	527029	2	0	0
19778.7	31417	860634	2	0	36
19676.5	32642.1	860634	2	0	27
12426.7	34766.2	1.5214e+06	2	0	57
7229.3	18213.2	430317	2	0	0
9566.2	19170.6	430317	2	0	0
13363	20630.2	912841	2	0	58
15454.3	23653.4	1.13851e+06	2	0	63
17011.9	25810.3	527029	2	0	87
5811.5	26844.1	608560	2	0	72
19297.9	29954.2	805050	2	0	152
9139	32408.5	608560	2	0	117
19389.5	33938.9	527029	2	0	132
15917.5	35212.1	304280	2	0	0
15603.8	35510	527029	2	0	0
5373.3	20687.8	304280	2	0	0
4465.1	22216.6	912841	2	0	96
19680.3	32649.7	912841	2	0	27
9676.4	32913.8	912841	2	0	136
12440.2	34776.4	1.58109e+06	2	0	57
16932.4	35218.4	1.17847e+06	2	0	33
5948.3	20237.3	1.21712e+06	2	0	82
13368.7	20682.6	745331	2	0	58
15003.9	23056	1.29095e+06	2	0	176
15460.7	23635.4	962218	2	0	63
5327.5	25982.1	430317	2	0	0
19037.6	28706	1.36078e+06	2	0	85
7401.5	29767.5	1.13851e+06	2	0	95
9570	19171.9	430317	2	0	0
4709.2	24570.2	430317	2	0	0
16377.1	24976.3	304280	2	0	154
16979.2	25797.1	962218	2	0	87
17417.5	26294.1	860634	2	0	143
6232.1	27966.2	304280	2	0	60
6781.9	29059.7	608560	2	0	31
19285.6	29932.8	860634	2	0	152
19765.1	31437	1.29095e+06	2	0	36
19394.5	33956.6	527029	2	0	132
6917.5	19122.8	745331	2	0	67
5364.6	20680	304280	2	0	0
15439.7	23691.1	1.05406e+06	2	0	63
5327.7	25994	680391	2	0	0
10217.8	33336.3	304280	2	0	0
19030.6	34399.8	527029	2	0	26
12414.4	34775.6	1.32633e+06	2	0	57
16369	24933.8	912841	2	0	154
18107.2	26985.9	527029	2	0	157
18071.6	28005.9	1.55153e+06	2	0	73
19198.5	29894	608560	2	0	152
19726.6	32599.7	430317	2	0	0
9695	32884.1	304280	2	0	0
6903.4	19091.5	962218	2	0	67
13859.2	21487.2	527029	2	0	45
17414.1	26258.7	805050	2	0	143
5822.4	26835	304280	2	0	72
19009.5	28699.9	1.21712e+06	2	0	85
6907.8	29188.4	304280	2	0	0
7432.8	29749.9	860634	2	0	95
9121.8	32363.8	912841	2	0	32
19353.4	33989.6	608560	2	0	132
15012.7	23045.7	1.32633e+06	2	0	176
15464.6	23657.8	1.0971e+06	2	0	63
17002.4	25810.7	608560	2	0	87
6773.7	29045.4	680391	2	0	31
19260.2	29938.9	1.13851e+06	2	0	152
9670.7	32956.4	962218	2	0	136
19077.4	34360.1	430317	2	0	0
15880.5	35250.6	304280	2	0	0
16922.3	35208	1.00918e+06	2	0	33
4623.8	21702.1	1.0971e+06	2	0	108
5339.2	25943.2	527029	2	0	0
19695.4	32615.9	304280	2	0	0
12446.3	34799.2	1.13851e+06	2	0	57
6904.5	19153.4	805050	2	0	67
11570.5	19739.7	304280	2	0	0
6177.4	27923.7	527029	2	0	60
19025.5	28706.6	1.39439e+06	2	0	85
19293.7	29925.8	680391	2	0	152
8608	31567.5	304280	2	0	0
19441.6	33920.2	608560	2	0	40
15465.7	23690	1.4272e+06	2	0	63
4702.6	24564.2	430317	2	0	0
17407.6	26223.7	430317	2	0	0
6919.1	29211.5	304280	2	0	0
8069.6	30757.4	527029	2	0	0
19774.8	31440.5	1.0971e+06	2	0	36
5817.4	26879.2	1.36078e+06	2	0	72
18831.4	28030.8	304280	2	0	0
19250	29915.3	1.05406e+06	2	0	152
15435.9	23700.2	912841	2	0	63
4683.3	24594.5	527029	2	0	0
16934.8	25806	1.25458e+06	2	0	87
7428.7	29739.4	745331	2	0	95
6916.6	19133.5	745331	2	0	67
5988.3	20209.8	860634	2	0	82
18102.9	28013	1.13851e+06	2	0	73
18878.3	28012.9	304280	2	0	0
8133.1	30793.9	430317	2	0	51
19691.3	32641	745331	2	0	27
19383.5	33981.8	430317	2	0	132
19044.3	34448.3	430317	2	0	26
12428.1	34759	1.32633e+06	2	0	57
15905.8	35228.3	304280	2	0	0
16945.2	35196.9	1.05406e+06	2	0	33
11541.2	19776.7	304280	2	0	0
15451.7	23705.9	1.39439e+06	2	0	63
17392.3	26244.1	304280	2	0	0
18095.4	27091.5	304280	2	0	0
6191.5	27939.1	430317	2	0	60
19761.5	31438.5	1.21712e+06	2	0	36
9143.2	32426.4	527029	2	0	117
6000.7	20217.3	608560	2	0	82
13818.1	21051.8	304280	2	0	0
15015.5	23042.2	1.17847e+06	2	0	176
10880.6	33879.6	912841	2	0	68
19037.3	34453.5	430317	2	0	26
4429.8	22204.3	860634	2	0	96
16929.3	25787	1.97196e+06	2	0	87
18080.5	28078.6	1.72127e+06	2	0	73
19039.7	28712.9	1.13851e+06	2	0	85
7417.3	29766.4	1.0971e+06	2	0	95
12418.9	34795.1	1.17847e+06	2	0	57
16926.3	35202.2	1.21712e+06	2	0	33
6897.8	19104.2	860634	2	0	67
13373.1	20628.2	962218	2	0	58
15459.1	23722.6	1.17847e+06	2	0	63
6788.3	29112.9	680391	2	0	0
9134.2	32330.6	1.00918e+06	2	0	32
6770.5	19211.2	1.4272e+06	2	0	52
5798.1	26868.3	1.39439e+06	2	0	72
19263.7	29989.8	1.58109e+06	2	0	152
19700.1	32617.4	304280	2	0	0
16942.6	35266.5	527029	2	0	33
13344.6	20625.3	805050	2	0	58
15454.6	23728	962218	2	0	63
18868.5	28025.3	430317	2	0	0
19034.7	28734.9	745331	2	0	85
8151.5	30804.3	527029	2	0	51
8619.9	31519.8	527029	2	0	0
9681.5	32916.4	860634	2	0	136
10864.3	33863.5	527029	2	0	68
17001.3	25799.7	680391	2	0	87
17424.1	26273.5	962218	2	0	143
9137.6	32339.9	1.21712e+06	2	0	32
16935.3	35192.6	962218	2	0	33
18077.8	28052.1	2.80532e+06	2	0	73
7425	29758.8	1.13851e+06	2	0	95
8164	30833.1	1.00918e+06	2	0	51
7314.5	18293.7	304280	2	0	0
13317.7	20641.6	304280	2	0	58
14965	23047.5	1.55153e+06	2	0	176
15450.2	23729.6	860634	2	0	63
17424.9	26266.8	912841	2	0	143
19719.1	32584.3	430317	2	0	0
9684.8	32915.8	745331	2	0	136
12435.1	34795.1	1.55153e+06	2	0	57
5929.9	20264.2	1.21712e+06	2	0	82
13785.4	21062.3	527029	2	0	0
4711.4	24527.2	527029	2	0	0
5810.5	26858.4	1.25458e+06	2	0	72
19257.9	29997.3	1.72127e+06	2	0	152
19751.2	31430.3	1.05406e+06	2	0	36
9141.1	32320.9	912841	2	0	32
10839.8	33812.4	304280	2	0	0
19426.7	33975.3	304280	2	0	0
5398.3	20628.2	860634	2	0	28
13893.4	21478.8	304280	2	0	45
16899	25779.7	1.36078e+06	2	0	87
6196.6	27989.5	1.0971e+06	2	0	60
18062	28025.9	2.45319e+06	2	0	73
16930.6	35214.7	1.0971e+06	2	0	33
13333.2	20609.3	527029	2	0	58
4637.5	21664.5	608560	2	0	108
14979	23041.5	2.04117e+06	2	0	176
17417.2	26260.2	860634	2	0	143
5798.9	26861.1	1.17847e+06	2	0	72
7443.3	29796.6	962218	2	0	95
19784.9	31389.7	527029	2	0	36
9142.5	32365.5	962218	2	0	32
12449.8	34788.6	1.32633e+06	2	0	57
9618.2	19284.9	304280	2	0	0
11527.2	19763.4	430317	2	0	0
5945.3	20274.6	1.21712e+06	2	0	82
16962.9	25781.2	1.29095e+06	2	0	87
18115.4	27036	304280	2	0	0
6187.5	27970.3	1.0971e+06	2	0	60
18842.1	28032	430317	2	0	0
8615.5	31511.7	430317	2	0	0
9672.4	32935.7	1.0971e+06	2	0	136
14928.9	22998.8	2.3765e+06	2	0	176
16297.8	24995.9	430317	2	0	0
17416	26255	745331	2	0	143
18059.4	28042.4	2.59977e+06	2	0	73
6759.2	29087.8	430317	2	0	31
19200.3	29867.8	304280	2	0	152
8120.5	30811.6	527029	2	0	51
19774.7	31432.7	1.17847e+06	2	0	36
9127.5	32368.4	912841	2	0	32
19388	33971.9	527029	2	0	132
7235.7	18194.9	430317	2	0	0
12825.3	20554	304280	2	0	0
4627.3	24556.2	304280	2	0	0
5962.6	20243.4	1.9953e+06	2	0	82
15002.4	23097.4	527029	2	0	176
19283.4	29988.9	1.29095e+06	2	0	152
12445.6	34758.1	1.21712e+06	2	0	57
16930.9	35257.5	745331	2	0	33
5786.3	26869.2	1.13851e+06	2	0	72
6189.2	27974.7	1.17847e+06	2	0	60
6780.6	29111.6	680391	2	0	0
7424.1	29797.6	860634	2	0	95
19767.2	31437.1	1.21712e+06	2	0	36
19721.3	32581.1	430317	2	0	0
19425.1	33914.5	304280	2	0	40
10906.7	33951.7	912841	2	0	70
7343.3	18938.5	527029	2	0	0
5976.3	20236.6	1.90023e+06	2	0	82
16093.6	24395.9	1.21712e+06	2	0	168
12395.6	34823.6	304280	2	0	0
15872	35257.2	304280	2	0	0
16927.1	35201.4	1.21712e+06	2	0	33
7996.1	19097.8	527029	2	0	81
11326.7	19300.3	860634	2	0	139
13857.1	21497.8	527029	2	0	45
5808.4	26879.9	1.4272e+06	2	0	72
7461.2	29867	680391	2	0	93
10895.3	33938	745331	2	0	70
8559.5	18537.6	527029	2	0	71
13777	21077.4	527029	2	0	0
16048.3	24449.2	430317	2	0	168
17442.8	26225.8	304280	2	0	0
19665.9	32673.2	430317	2	0	27
18990	34503.8	745331	2	0	163
11318.6	19328.9	304280	2	0	139
13380	20607.7	680391	2	0	58
14977.1	23036.4	2.35694e+06	2	0	176
4748.9	24677.3	430317	2	0	0
16952.1	25789.5	1.74796e+06	2	0	87
6764.5	29110.5	527029	2	0	0
7485.8	29754.8	304280	2	0	0
19267.2	29947.8	1.05406e+06	2	0	152
8593.8	18541.2	962218	2	0	71
15441.3	23728.2	608560	2	0	63
16249.5	24859	304280	2	0	0
5786.4	26866.7	1.13851e+06	2	0	72
6174.5	27981	912841	2	0	60
6965.6	29258.3	304280	2	0	46
6865.3	19118.9	1.17847e+06	2	0	67
7984.2	19101	805050	2	0	81
9089.6	19087.6	805050	2	0	43
5973.3	20204.6	860634	2	0	82
18862.8	28037	430317	2	0	0
7463.8	29777.8	608560	2	0	95
19676.9	32652.5	912841	2	0	27
15905	35270.7	745331	2	0	30
8304.1	18935.6	860634	2	0	104
4688.7	24601.1	430317	2	0	0
5828.6	26859.2	860634	2	0	72
19012.2	28776.4	304280	2	0	0
6762.2	29047.8	745331	2	0	31
19294.1	30015.6	680391	2	0	152
9158.4	32387.6	745331	2	0	117
19379.9	33945.8	527029	2	0	132
12430.9	34776.3	1.58109e+06	2	0	57
16952.8	35234.3	527029	2	0	33
11318.9	19312.8	608560	2	0	139
10146.7	19484	430317	2	0	0
11883.4	20054.9	527029	2	0	166
15444.7	23708.7	1.0971e+06	2	0	63
18099.4	28070.1	1.49066e+06	2	0	73
9669	32935.8	1.13851e+06	2	0	136
16254.8	24853.2	304280	2	0	0
18162.1	26889.8	304280	2	0	0
9104.2	32366.7	608560	2	0	32
19673.1	32647.5	912841	2	0	27
18985.5	34520.3	962218	2	0	163
8571.4	18542.3	680391	2	0	71
5994.6	20229.5	962218	2	0	82
5487.6	20638.6	745331	2	0	28
18096.5	28106.2	1.13851e+06	2	0	73
7452.8	29815.3	745331	2	0	95
19748.8	31437.1	1.13851e+06	2	0	36
10886.4	33902.7	608560	2	0	68
19396.4	33928.2	304280	2	0	132
9089.3	19140.5	527029	2	0	43
16309.5	24994.6	430317	2	0	0
16970.7	25775.7	1.05406e+06	2	0	87
17425.6	26227	430317	2	0	0
5770.9	26895.7	608560	2	0	72
6755.4	29049.8	805050	2	0	31
15897.2	35284.2	527029	2	0	30
16966.2	35219.1	527029	2	0	33
5970.9	20218.8	1.17847e+06	2	0	82
13787.7	21525.5	430317	2	0	0
18084	28014.6	1.58109e+06	2	0	73
8140.8	30818.1	805050	2	0	51
9134.4	32322.8	1.00918e+06	2	0	32
10843.6	33888.2	608560	2	0	68
18982.2	34526.2	1.0971e+06	2	0	163
17566.4	35659.9	430317	2	0	0
5436.7	20629.1	805050	2	0	28
18184.2	27111.2	608560	2	0	0
19263.3	29953.3	1.32633e+06	2	0	152
10217.9	19470.9	608560	2	0	0
17486.2	26418.6	1.13851e+06	2	0	143
18995.4	28766.6	304280	2	0	0
12442.9	34774.2	1.4272e+06	2	0	57
15901.1	35260.3	527029	2	0	30
9120.8	19137.3	680391	2	0	43
7402.3	19531.4	304280	2	0	0
5963.7	20212.2	912841	2	0	82
14956.3	23001.3	4.53367e+06	2	0	176
18070.6	28026.4	2.7045e+06	2	0	73
8148	30827	962218	2	0	51
19690.2	32650.4	860634	2	0	27
19361	33919.9	304280	2	0	0
19020.7	34504	527029	2	0	163
13874.1	21482.5	430317	2	0	45
15441.3	23697.3	1.13851e+06	2	0	63
5798.5	26858.6	1.17847e+06	2	0	72
19241.4	29944.5	1.29095e+06	2	0	152
7756.7	30222.4	304280	2	0	0
9140.7	32347.5	1.13851e+06	2	0	32
12521.9	34838.4	304280	2	0	0
15912.4	35182.9	304280	2	0	0
9090.8	19140.6	608560	2	0	43
18137.1	27032.9	430317	2	0	157
6143.2	27964	430317	2	0	60
11416.5	19345.9	304280	2	0	139
5972.2	20290.9	962218	2	0	82
13369.1	20677.1	805050	2	0	58
4670.8	21698.1	805050	2	0	108
15436.9	23697.1	962218	2	0	63
6749.4	29040.1	860634	2	0	31
19203.1	29889.1	527029	2	0	152
19764.1	31432.8	1.17847e+06	2	0	36
10954.8	33945.8	527029	2	0	70
5461.8	20661.7	745331	2	0	28
16978.2	25815.4	1.05406e+06	2	0	87
6155.9	27970.6	680391	2	0	60
7444.2	29794	912841	2	0	95
19002.8	34517.7	745331	2	0	163
12514.1	34830.2	304280	2	0	0
8560.4	18491	860634	2	0	71
6855.7	19113.3	912841	2	0	67
10161.6	19490	608560	2	0	0
5937.7	20259.8	1.39439e+06	2	0	82
4456.5	22185.7	430317	2	0	96
5805.2	26867.3	1.45928e+06	2	0	72
8595.8	31515.9	304280	2	0	0
9139.6	32320.2	860634	2	0	32
16944	35205.3	1.05406e+06	2	0	33
7800.3	19059.5	860634	2	0	89
13370.5	20590.3	608560	2	0	58
15445.3	23703.9	1.13851e+06	2	0	63
17358.9	26333.1	745331	2	0	143
6171.4	27943.4	680391	2	0	60
6980.3	29282.3	430317	2	0	46
7454.9	29806.5	805050	2	0	95
19671.9	32650.8	860634	2	0	27
19037.8	34483.9	430317	2	0	0
11462.9	19335.6	680391	2	0	0
10160.3	19492.5	608560	2	0	0
5977.8	20250.8	2.1942e+06	2	0	82
16075.6	24375.9	745331	2	0	168
16253.8	24903	304280	2	0	0
18063.2	28078.4	1.6386e+06	2	0	73
9160.2	32297.4	608560	2	0	32
15926.2	35291	527029	2	0	30
6174.5	27982.2	912841	2	0	60
10867.1	33898.1	745331	2	0	68
19026.6	34516.5	430317	2	0	163
8598.4	18491.2	527029	2	0	71
6855.2	19092.5	527029	2	0	67
11527.8	19757.1	304280	2	0	0
17443.9	26444.2	1.0971e+06	2	0	143
5796.7	26887.1	1.36078e+06	2	0	72
18355.6	27257.5	430317	2	0	0
18870.3	28051.9	304280	2	0	0
12492.3	34822.4	430317	2	0	57
10203.4	19471.6	430317	2	0	0
16965.7	25778	1.13851e+06	2	0	87
8634.6	31544.8	430317	2	0	0
16921.4	35235.6	860634	2	0	33
9115.3	19094.2	860634	2	0	43
7408.5	19547.7	304280	2	0	0
6167.2	27972.6	680391	2	0	60
19010.3	28665.2	608560	2	0	85
7025.2	29238.9	680391	2	0	46
7439.1	29820.2	608560	2	0	95
9156.9	32308.9	680391	2	0	32
9678	32971.4	962218	2	0	136
12546.7	34855.1	304280	2	0	0
5441.3	20655.8	608560	2	0	28
16097.2	24397.2	1.25458e+06	2	0	168
18320.2	27252.8	608560	2	0	0
10883.8	33869	860634	2	0	68
15947.7	35264.9	304280	2	0	0
16959.5	35235.4	608560	2	0	33
14976.1	23037.8	2.173e+06	2	0	176
19001.2	28681.8	1.00918e+06	2	0	85
7009.4	29248.2	912841	2	0	46
19279.9	29957.8	1.21712e+06	2	0	152
19426.2	33857.3	304280	2	0	0
12430.8	34770.7	1.5214e+06	2	0	57
8552.3	18479.2	608560	2	0	71
5990.1	20224.4	1.00918e+06	2	0	82
12895.5	20656.2	304280	2	0	0
13785.9	21075.8	527029	2	0	0
4432.3	22190.7	608560	2	0	96
16995.6	25793.8	745331	2	0	87
17412.1	26369.5	527029	2	0	143
6160.8	27945.1	680391	2	0	60
18069.9	28072.6	2.12996e+06	2	0	73
7445.9	29784.2	805050	2	0	95
8638.2	31527.8	680391	2	0	0
15452.7	23689.1	1.45928e+06	2	0	63
16242.1	24889.1	304280	2	0	0
19686.5	32646.7	860634	2	0	27
11548	19817.6	304280	2	0	0
13365.1	20622.8	805050	2	0	58
18092.8	28085.5	1.49066e+06	2	0	73
7424.4	29761.7	1.0971e+06	2	0	95
19271.5	29921.6	860634	2	0	152
12371.3	34800.4	430317	2	0	57
9113.6	19126.2	680391	2	0	43
5982.7	20231.9	1.5214e+06	2	0	82
4439.1	22169.8	430317	2	0	96
14996.6	23079	805050	2	0	176
5782.9	26889.8	860634	2	0	72
18991.9	28664.2	680391	2	0	85
10866.3	33886.6	680391	2	0	68
13398.1	20585.2	430317	2	0	58
12951	20671.2	304280	2	0	0
13959.5	21945.4	430317	2	0	0
6191.5	27967.6	962218	2	0	60
12449.4	34806.1	962218	2	0	57
8588	18501	860634	2	0	71
5427.4	20702.4	430317	2	0	0
13764.1	20978.3	430317	2	0	0
16945.8	25795.2	1.55153e+06	2	0	87
5322.5	26003.6	430317	2	0	0
17417	26441.5	527029	2	0	143
18345.7	27296.2	430317	2	0	0
6869.3	29115.9	304280	2	0	0
7429.7	29800.1	912841	2	0	95
19767.1	31432.9	1.17847e+06	2	0	36
9625.4	32895.1	860634	2	0	136
9108.1	19113	805050	2	0	43
11627.7	19810	430317	2	0	0
13947.1	21933.5	430317	2	0	0
6189.8	27955.8	805050	2	0	60
18120.9	27977.6	527029	2	0	73
19000.7	28691.7	912841	2	0	85
19450.2	33883.7	527029	2	0	40
14996.8	23055.8	1.32633e+06	2	0	176
15465.3	23681.6	1.36078e+06	2	0	63
16878.7	25741.8	1.0971e+06	2	0	87
17414.6	26370.8	680391	2	0	143
5796.9	26872.7	1.39439e+06	2	0	72
6869.6	29135.4	304280	2	0	0
9670.2	32882.6	304280	2	0	136
16973	35207.8	608560	2	0	33
10845.2	33875	745331	2	0	68
11534.5	19805.4	430317	2	0	0
5976.4	20239.7	1.90023e+06	2	0	82
16964	25761	1.05406e+06	2	0	87
7425.7	29742.9	805050	2	0	95
19258.6	29927.1	1.00918e+06	2	0	152
9138.9	32292.8	962218	2	0	32
9679.5	32924.6	1.0971e+06	2	0	136
6854.5	19118.3	1.00918e+06	2	0	67
9132.3	19123.6	430317	2	0	43
4685.6	21689.5	608560	2	0	108
19004.9	28695.5	1.13851e+06	2	0	85
18144.5	27005.3	912841	2	0	157
5795.5	26904.2	1.0971e+06	2	0	72
12462.4	34797.1	962218	2	0	57
16974.9	35208.3	608560	2	0	33
4405.2	22185	527029	2	0	96
16966.5	25789.8	1.21712e+06	2	0	87
6195.6	27982.2	1.25458e+06	2	0	60
18107.2	28080.5	1.21712e+06	2	0	73
6966.4	29197.5	304280	2	0	0
9156.4	19130.2	304280	2	0	0
5505.6	20644.1	430317	2	0	28
14969.9	23060.6	1.05406e+06	2	0	176
19214.1	29938.6	1.17847e+06	2	0	152
9659.1	32896.6	430317	2	0	136
19118.1	34375.3	304280	2	0	0
6000.2	20265	1.0971e+06	2	0	82
14050.1	22041.7	430317	2	0	0
15448.3	23649.4	1.17847e+06	2	0	63
16946.3	25800.8	1.4272e+06	2	0	87
18225.1	26968.5	430317	2	0	119
6184	27998.2	1.17847e+06	2	0	60
18075.6	28044.4	3.02755e+06	2	0	73
19028.3	28712.4	1.17847e+06	2	0	85
7423.3	29775.3	1.0971e+06	2	0	95
12449.7	34795	1.13851e+06	2	0	57
6883.4	19142.4	1.21712e+06	2	0	67
13439.1	20589.5	805050	2	0	58
13781.2	20943.7	527029	2	0	0
13947.3	21935	430317	2	0	0
15023.3	23028.8	1.25458e+06	2	0	176
5804.3	26873.7	1.55153e+06	2	0	72
6754.7	29057.8	608560	2	0	31
19249.7	29927.9	1.13851e+06	2	0	152
10835.1	33860.1	608560	2	0	68
9109.5	19134	608560	2	0	43
11452.1	19343.2	608560	2	0	0
10229.1	19477.5	430317	2	0	0
6004.6	20253.2	860634	2	0	82
5317.2	26037.2	304280	2	0	0
17480.6	26483.1	1.85086e+06	2	0	143
19020.1	28705.4	1.39439e+06	2	0	85
9161.1	32273.9	430317	2	0	32
12470.4	34802.2	608560	2	0	57
14979.7	23028.3	2.90265e+06	2	0	176
15472.3	23691.2	1.36078e+06	2	0	63
16060.6	24433.6	608560	2	0	168
16874.7	25753.2	860634	2	0	87
18325.5	27297.6	527029	2	0	0
19771.2	31436.7	1.0971e+06	2	0	36
17573	35656.3	430317	2	0	0
10178.3	19487.6	608560	2	0	0
5456.5	20645.2	805050	2	0	28
4666.4	21684.5	608560	2	0	108
16297.1	24918.4	608560	2	0	0
6216.3	28007.2	1.17847e+06	2	0	60
18999.5	28715.4	430317	2	0	85
9611.4	32841.4	430317	2	0	0
10835.6	33862.9	608560	2	0	68
13400.7	20693.2	527029	2	0	58
15458.2	23688.9	1.45928e+06	2	0	63
16967	25815.1	1.05406e+06	2	0	87
15815.2	25172.9	1.74796e+06	2	0	50
17433.5	26367.9	680391	2	0	143
5795.3	26878.7	1.4272e+06	2	0	72
18081.6	28056.1	2.54579e+06	2	0	73
19668.7	32233	304280	2	0	0
5977.3	20309.2	745331	2	0	82
13350.8	20584.4	527029	2	0	58
6100.5	20897.8	304280	2	0	0
13789.7	20991.9	430317	2	0	0
6248.5	27992.3	680391	2	0	60
7081.2	29334.1	527029	2	0	46
7406.5	29759.1	1.17847e+06	2	0	95
19184.4	29803.8	527029	2	0	29
10812.6	33828	304280	2	0	0
19157.5	34428.6	304280	2	0	0
10198.9	19445.5	304280	2	0	0
14115.3	21636.9	430317	2	0	0
5319.1	26047.9	304280	2	0	0
9665.3	32968.3	912841	2	0	136
19434.5	33884.8	430317	2	0	40
16956.3	35201.7	912841	2	0	33
15804.2	25194	805050	2	0	50
19021.5	28700.4	1.4272e+06	2	0	85
6777.4	29111.4	680391	2	0	0
11615	19796.1	304280	2	0	0
5982.2	20277.4	1.55153e+06	2	0	82
13381.2	20603.8	608560	2	0	58
4668.5	21687.7	608560	2	0	108
16980.3	25841.3	680391	2	0	87
17474.6	26364.7	527029	2	0	0
7419.2	29792.8	1.00918e+06	2	0	95
19184.9	29796.8	527029	2	0	29
7950.9	30497.5	430317	2	0	0
19452.6	33952.7	608560	2	0	40
12481.8	34815.1	527029	2	0	57
14124	21636.9	430317	2	0	0
6235.3	27978.4	680391	2	0	60
18054.9	28093.9	1.13851e+06	2	0	73
6782.7	29072.1	527029	2	0	31
19792.9	31434.8	1.00918e+06	2	0	36
10861.8	33879	745331	2	0	68
19062.4	34364.2	304280	2	0	0
16971.2	35167.3	527029	2	0	33
8529.2	18580.3	430317	2	0	0
6858	19123.9	1.17847e+06	2	0	67
13398.8	20649	805050	2	0	58
16586.9	25253.2	304280	2	0	0
17401.8	26313.7	680391	2	0	143
7428	29775	1.00918e+06	2	0	95
9203.9	31308.2	608560	2	0	0
9653.9	32860.6	680391	2	0	136
9074.9	19120.3	304280	2	0	61
12916.5	20650.7	430317	2	0	0
15460.1	23700.3	1.58109e+06	2	0	63
16956.4	25800.1	1.29095e+06	2	0	87
18075.2	28094.4	1.69416e+06	2	0	73
6775.3	29116.4	680391	2	0	0
9144.4	32272.5	805050	2	0	32
9652.9	32942.2	1.0971e+06	2	0	136
19515.3	33847.6	304280	2	0	40
10182.5	19468.8	527029	2	0	0
5965.3	20216.7	962218	2	0	82
13436.2	20571.7	430317	2	0	58
15841.9	25170.2	1.6101e+06	2	0	50
6212.1	27992.2	1.21712e+06	2	0	60
14964.5	23048.1	1.5214e+06	2	0	176
7979.4	30542	527029	2	0	0
12450.3	34791.1	1.25458e+06	2	0	57
17587.6	35579.3	304280	2	0	0
15809.5	25153.8	1.55153e+06	2	0	50
17405.3	26403.6	527029	2	0	143
7382.3	29768.8	1.00918e+06	2	0	95
19488.1	33896	912841	2	0	40
6887.6	19127.3	1.00918e+06	2	0	67
13408.2	20624.9	430317	2	0	58
16944	25794.3	1.72127e+06	2	0	87
6193	27962.7	860634	2	0	60
9104.7	32246.2	527029	2	0	0
10811.2	33824.7	304280	2	0	0
16969.9	35167.4	527029	2	0	33
4660	21658	304280	2	0	108
9083.4	19099.2	680391	2	0	43
11332.1	19280.1	962218	2	0	139
5975.5	20228.8	1.5214e+06	2	0	82
13769.2	20945.4	430317	2	0	0
15817.3	25163.5	1.90023e+06	2	0	50
19014.9	28702	1.32633e+06	2	0	85
19266.5	29908.2	745331	2	0	152
17590.2	35629.2	304280	2	0	0
15452.1	23707	1.36078e+06	2	0	63
6201.4	27965.5	1.00918e+06	2	0	60
19803.2	31386.7	680391	2	0	36
16963.9	35168.8	680391	2	0	33
10169.8	19462.9	430317	2	0	0
13426.1	20598.5	805050	2	0	58
14978.4	23008.1	4.21623e+06	2	0	176
9669.6	32927.8	1.21712e+06	2	0	136
11691	19910.8	304280	2	0	0
13770	20990.3	527029	2	0	0
16072	24438.6	527029	2	0	168
19015.7	28695.2	1.39439e+06	2	0	85
19240.2	29965.6	1.58109e+06	2	0	152
19795.2	31403.4	860634	2	0	36
16962.8	35140.6	430317	2	0	33
5964.2	20308.5	745331	2	0	82
16957.9	25819.5	912841	2	0	87
17380.3	26351.8	745331	2	0	143
6211.2	27980.5	1.00918e+06	2	0	60
6785.6	29108.3	608560	2	0	0
7475.2	29793.5	527029	2	0	95
10171.1	19477.5	680391	2	0	0
15470.7	23723.5	1.21712e+06	2	0	63
18057.7	28071	1.66661e+06	2	0	73
10890.9	33832.9	304280	2	0	0
13419.7	20638.2	805050	2	0	58
4665.2	21713	962218	2	0	108
14961.5	23022.3	3.73906e+06	2	0	176
16075.7	24445.3	608560	2	0	168
15818.2	25183	1.36078e+06	2	0	50
18081.8	27082.7	304280	2	0	0
19324.6	29914.8	430317	2	0	152
9140.9	32275.2	860634	2	0	32
12428.2	34810.2	962218	2	0	57
15472.8	35511.6	608560	2	0	37
9050.2	19078.4	430317	2	0	0
11764.2	20002.8	1.45928e+06	2	0	151
15449	23644	1.05406e+06	2	0	63
7387.6	29758.8	1.13851e+06	2	0	95
8195.3	30862.9	680391	2	0	51
11457.2	19328.5	745331	2	0	0
5966.4	20320.6	527029	2	0	82
13434.5	20601.1	805050	2	0	58
16939.5	25793.4	1.87571e+06	2	0	87
17403.7	26405	527029	2	0	143
18056.3	28082.6	1.36078e+06	2	0	73
19259.6	29956.7	1.39439e+06	2	0	152
10845.4	33830.3	304280	2	0	0
19485.9	33920.2	962218	2	0	40
15908.2	35276.7	680391	2	0	30
16973.7	35147.2	680391	2	0	33
4656.4	21725.6	805050	2	0	108
15467.4	23683.7	1.39439e+06	2	0	63
6201.6	27967.9	1.00918e+06	2	0	60
15542.6	35521.8	1.00918e+06	2	0	37
6896.2	19072.5	745331	2	0	67
13433.1	20593.9	860634	2	0	58
16981.8	25797.4	962218	2	0	87
19686.5	32255.9	430317	2	0	0
9140.1	32276.7	860634	2	0	32
9663.7	32927	1.13851e+06	2	0	136
4661	21694.3	680391	2	0	108
14977.9	23028.1	2.96576e+06	2	0	176
4475.4	25291.1	304280	2	0	0
19015.7	28696.8	1.36078e+06	2	0	85
6807.5	29118.5	304280	2	0	0
7457.7	29728.3	680391	2	0	95
8236.4	30863.8	608560	2	0	51
8531.3	31676.9	304280	2	0	0
12395.8	34794.2	680391	2	0	57
16970.6	35195.4	608560	2	0	33
15922	35275.4	745331	2	0	30
16971.6	25770.3	1.00918e+06	2	0	87
18086.5	28076.9	1.77424e+06	2	0	73
11560.1	19748.2	304280	2	0	0
15816.8	25165.9	1.87571e+06	2	0	50
17470	26458.7	2.06373e+06	2	0	143
19258.3	29921.4	1.00918e+06	2	0	152
10874	33814.1	430317	2	0	0
12400.1	34786.7	962218	2	0	57
5982.2	20271.1	1.72127e+06	2	0	82
4412.5	22148.5	304280	2	0	96
19464.7	33946.8	608560	2	0	40
15916.8	35256.2	527029	2	0	30
13429.4	20575.9	527029	2	0	58
13790.1	20954.9	430317	2	0	0
14978.8	23025	3.17678e+06	2	0	176
16943.8	25776.9	2.01837e+06	2	0	87
7451.8	29760.8	608560	2	0	95
7854.7	30217.9	912841	2	0	35
19824.4	31405.1	860634	2	0	36
8530.1	31678.5	304280	2	0	0
19713	32377	430317	2	0	0
9114.7	32260.1	304280	2	0	0
12424.8	34808.2	912841	2	0	57
6410.3	19031.8	430317	2	0	0
4595.2	21680.6	1.74796e+06	2	0	108
15458.3	23684.8	1.25458e+06	2	0	63
6212.3	28017.7	1.13851e+06	2	0	60
18096.6	28041	2.10811e+06	2	0	73
6908.9	19130.9	805050	2	0	67
15032.3	23015.6	805050	2	0	176
19024.6	28647.5	745331	2	0	85
19259.3	29897.4	527029	2	0	152
16964.2	35144.7	430317	2	0	33
18063.1	28060.7	2.31733e+06	2	0	73
7449.1	29783.7	805050	2	0	95
7857.5	30209.7	860634	2	0	35
8224.5	30844.3	527029	2	0	51
14164.1	21604.3	430317	2	0	134
15819.2	25162.2	1.90023e+06	2	0	50
[truncated: 9,261 more rows]

## Sheet: NT 5
X	Y	Lr	Ch	DoC	Cluster ID
26264.7	12601.7	376714	2	-0.449671	30
26253.2	12610.8	376714	2	-0.397134	30
25713.7	13159.1	799131	2	-0.384532	12
25797.3	13134.6	266377	2	-0.367619	0
25707.3	13181	652488	2	-0.413573	12
25706.8	13176.6	704768	2	-0.410957	12
18536.1	14771.9	376714	2	0	0
20764.2	14892.6	266377	2	0.0483073	0
25697.5	13145.2	652488	2	-0.416796	12
18542.1	14771.5	266377	2	0	0
25691.6	13134.6	652488	2	-0.379064	12
24936.9	13631	376714	2	0.517759	0
14719.9	13497.1	461379	2	-0.428293	49
15199	14018.2	266377	2	-0.365294	48
25517.5	7002.2	532754	2	0	0
26147.9	7600.5	883473	2	-0.366112	116
25553.8	7043.8	376714	2	0	0
25165.4	13633.5	266377	2	-0.206114	0
15170.9	13998.3	461379	2	-0.377588	48
25554.5	7032	376714	2	0	0
25441	6851.8	704768	2	0	25
25550	7026	376714	2	0	0
15166.9	13958.4	376714	2	-0.308129	48
22232.2	14776.3	461379	2	-0.331198	0
25521.6	7011.2	461379	2	0	0
15049.6	13854.5	266377	2	-0.377784	0
15191	13999.1	652488	2	-0.374112	48
15043.6	13853.5	266377	2	-0.379482	0
25534.3	6972.5	266377	2	0	0
18879.8	3585.6	376714	2	0	0
17421	4109.2	1.24942e+06	2	-0.307735	24
26175.9	7670.6	595637	2	0.124106	116
26269.3	12588.7	266377	2	-0.489071	30
15196.5	13995.6	652488	2	-0.360434	48
17417.5	4096.1	1.13014e+06	2	-0.293628	24
26223.1	7677.6	376714	2	0.107387	116
15210.1	13978.3	753428	2	-0.316369	48
26198.8	7706.3	799131	2	0.387449	27
14375.7	8736.1	595637	2	-0.380838	11
26195.5	12589.8	799131	2	-0.398747	30
17396.3	4095.2	595637	2	-0.327856	24
15200.1	13969.6	652488	2	-0.334638	48
26165.4	7679.6	266377	2	0.27719	116
14350	8734.7	532754	2	-0.351481	11
17415	4097.3	1.13014e+06	2	-0.307914	24
26215.7	12579	652488	2	-0.420713	30
18872.7	3572.9	376714	2	0	0
17433.3	4088.5	1.03167e+06	2	-0.270291	24
26184.5	7701.2	799131	2	0.395078	27
14336.7	8737.1	376714	2	-0.391004	11
15275.6	13996.6	376714	2	-0.332668	48
26612.1	8306.6	461379	2	-0.416972	87
13793.7	10696.5	376714	2	0	0
20193.3	3290.6	996692	2	0	83
15615.1	6680.2	266377	2	-0.329839	36
14366.2	8653.3	266377	2	-0.317232	35
15202.3	13994.7	704768	2	-0.364046	48
17420.4	4094.7	1.0983e+06	2	-0.291868	24
22558.7	5184.5	376714	2	-0.343792	91
15616.8	6646.6	532754	2	-0.373365	36
14885.3	7854.4	266377	2	-0.0224339	0
15229.5	14001.4	922758	2	-0.36253	48
26206.9	7704.5	595637	2	0.392745	27
20212.4	3305.9	595637	2	0	83
17410.8	4100.2	1.03167e+06	2	-0.310795	24
17477.3	4048.2	1.22069e+06	2	-0.128231	24
15106.9	6542.2	266377	2	0.245158	0
25490.5	6812.4	376714	2	0	25
26227.9	7706.7	532754	2	0.435635	27
26621.6	8334.4	532754	2	-0.351149	87
14921.7	7825	376714	2	-0.219816	0
17432.1	4089.8	996692	2	-0.271185	24
25476.3	6835.6	461379	2	0	25
15095.2	6552.8	376714	2	0.409527	0
15245.3	13993.7	922758	2	-0.347974	48
19660.9	3738.7	922758	2	0	20
26204.2	7703	704768	2	0.380258	27
17571.1	3962.3	266377	2	0	0
25484.6	6829.4	461379	2	0	25
22565.6	5159.7	266377	2	-0.323548	0
26605.8	8338.1	532754	2	-0.362959	87
14355.9	8700.6	266377	2	-0.368647	11
15213.6	13997.8	883473	2	-0.363456	48
17451.6	4078.7	799131	2	-0.211514	24
20199.3	3308.7	652488	2	0	83
25489.9	6825.2	461379	2	0	25
26215.1	7746.1	652488	2	0.518957	27
17565.5	3966.4	266377	2	0	0
14337.5	8733.3	376714	2	-0.399155	11
17532.2	3983.9	376714	2	0	24
25096.5	13650.6	376714	2	0.00582625	0
15267.9	14032.9	652488	2	-0.380604	48
20198.6	3328.8	266377	2	0	83
14373.4	8675.7	461379	2	-0.357843	35
15546.2	6682.3	266377	2	-0.251493	0
15844.2	14534.4	266377	2	0	0
26592.6	8371	532754	2	-0.399241	0
14375.4	8749.1	532754	2	-0.381076	11
26740.8	11873.8	704768	2	-0.209396	55
15232.1	13986.5	922758	2	-0.346431	48
24136.9	13344.3	532754	2	0	0
15430	6798.5	376714	2	-0.378896	0
14365.4	8620.1	266377	2	-0.331071	0
13686.7	11391.6	266377	2	-0.169858	0
15244.3	13980	842359	2	-0.331114	48
14377.5	8644.1	461379	2	-0.317979	35
13791.8	10704.1	532754	2	0	0
15869.2	14501.3	461379	2	0	0
19676.6	3762.2	461379	2	0	20
25463.8	6830.9	461379	2	0	25
14481.1	8567.8	461379	2	-0.408253	22
15224.9	13992.4	960436	2	-0.347211	48
14675.1	13415.5	532754	2	-0.360748	49
15223.4	14007.2	704768	2	-0.37253	48
25446.7	6832.5	652488	2	0	25
14387	8671.8	652488	2	-0.399358	35
14652.9	13420.4	1.03167e+06	2	-0.392351	49
15863.8	14447.1	652488	2	0	73
18518.3	14774.1	266377	2	0	0
15228.2	13989.1	996692	2	-0.349017	48
14433.2	8569.8	266377	2	-0.296785	0
14909.5	7824.1	376714	2	-0.179182	0
15225.8	13942.8	461379	2	-0.277778	48
14419	8643	842359	2	-0.401485	35
14668	13467.7	799131	2	-0.447234	49
13831	10700.3	376714	2	0	39
24136.3	13332.9	532754	2	0	0
15204.6	13957.8	652488	2	-0.317543	48
26626.2	8360.7	461379	2	-0.368756	87
26204.1	7728.9	753428	2	0.379228	27
26595.7	8385	532754	2	-0.390485	0
14390.2	8668.8	652488	2	-0.400157	35
20199.3	3299.5	799131	2	0	83
15275.2	14028.1	842359	2	-0.372568	48
15861.6	14457.9	799131	2	0	73
25099.4	13658.7	376714	2	-0.0241194	0
25437.2	6936	996692	2	0	15
15214.5	13994.2	960436	2	-0.360886	48
15198.3	13954.9	652488	2	-0.306431	48
25707.4	13132.3	753428	2	-0.422481	12
25529.1	6958.3	376714	2	0	0
14391.5	8652.8	532754	2	-0.349779	35
26787.3	11749.3	376714	2	0	55
14688.6	13415.3	595637	2	-0.361129	49
14395.9	8665.1	595637	2	-0.400425	35
26798.4	11816.3	704768	2	0	55
17026.3	4424.2	266377	2	0.109778	0
25700.8	13116.3	461379	2	-0.428394	12
17040.7	4499	266377	2	-0.413784	32
26588.3	8303.1	532754	2	-0.421717	87
14663.7	13442.3	922758	2	-0.41934	49
23795.4	13622.4	266377	2	0.309804	0
15206.1	13958.9	652488	2	-0.318019	48
14417.5	8657.2	799131	2	-0.408711	35
20186.5	3292.8	996692	2	0	83
14897.9	7805.8	266377	2	-0.278369	0
25698.6	13123.3	595637	2	-0.429788	12
20177.5	3292.4	883473	2	0	83
24136.5	13330.6	532754	2	0	0
26213.6	7702.3	704768	2	0.371623	27
14413.6	8653.3	704768	2	-0.398071	35
20186	3291.5	1.03167e+06	2	0	83
26795.9	11834.9	960436	2	0	55
14677	13433.9	922758	2	-0.410172	49
15231.3	13986	883473	2	-0.346265	48
22581.4	5188.9	266377	2	-0.306509	91
26636	8341.1	704768	2	-0.385579	87
14677.7	13468.5	883473	2	-0.444353	49
15238.5	13966.7	595637	2	-0.29333	48
20391.7	14787	266377	2	-0.14345	0
15543	6685.3	266377	2	-0.233248	0
25484.1	6925.9	595637	2	0	15
26819.9	11753.4	461379	2	0	55
25817.1	13132.2	266377	2	-0.342558	0
17434.2	4116.2	1.03167e+06	2	-0.289797	24
14682.6	13448.6	996692	2	-0.428844	49
25089	13663.5	376714	2	0.319159	0
15251.9	13951.7	266377	2	-0.271397	48
20181.8	3292.7	960436	2	0	83
25729.1	13164.9	753428	2	-0.412918	12
25666.6	13172	532754	2	-0.400434	12
15243.7	13988.7	960436	2	-0.345073	48
20175.8	3279.4	960436	2	0	83
25464	6910	704768	2	0	15
14424	8706.4	376714	2	-0.380443	35
25681.5	13185.8	376714	2	-0.34456	12
26607.7	8290.2	595637	2	-0.411666	87
25457.4	6947.7	1.16111e+06	2	0	15
16998	4531.4	704768	2	-0.487752	32
15945	5830.3	376714	2	0	0
14675.5	13465	960436	2	-0.438231	49
15258.1	13980.2	652488	2	-0.311039	48
14378.5	8745.1	532754	2	-0.379527	11
25468	6937.7	704768	2	0	15
15248.2	14026.7	652488	2	-0.382635	48
20295.5	14931.8	266377	2	-0.0465866	0
20181.1	3282.9	960436	2	0	83
15946.8	5806.2	376714	2	0	0
25666.4	13192.9	595637	2	-0.33191	12
26784.3	11835.4	1.16111e+06	2	0	55
20174.1	3278.3	922758	2	0	83
17013.9	4492.7	704768	2	0	32
16582.7	5011.4	1.24942e+06	2	0	109
19341.2	14932.6	266377	2	0	0
14383.7	8735.1	532754	2	0	11
26172.5	12650.9	883473	2	0	30
25683.9	13165.2	376714	2	0	12
15263.3	13987.2	652488	2	0	48
18862.9	3590.2	376714	2	0	0
23699.5	13748.8	461379	2	0	0
25435.8	6966.1	883473	2	0	15
26597.9	8292	652488	2	0	87
24137.3	13405	266377	2	0	0
15341.1	14083.7	266377	2	0	0
15573.9	6646.2	376714	2	0	0
25439	6942.2	1.13014e+06	2	0	15
15266.8	14024	704768	2	0	48
14636.2	13405.3	842359	2	0	49
26783	11816	960436	2	0	55
26179.3	7709.8	883473	2	0	27
26792.2	11810.9	799131	2	0	55
23276.4	14263.2	461379	2	0	10
20188.3	3282.3	1.0983e+06	2	0	83
26600.5	8366.6	532754	2	0	0
25652.1	13186.4	595637	2	0	12
14640.8	13420.8	1.16111e+06	2	0	49
20378.4	14792.5	266377	2	0	0
16518.1	5058.2	1.06551e+06	2	0	109
26136.8	7655.8	266377	2	0	116
26582.9	8278.2	376714	2	0	87
15284.4	14020.1	1.06551e+06	2	0	48
14310.9	8925.9	266377	2	0	0
26769	11826.4	1.38414e+06	2	0	55
14102.6	13002.7	652488	2	0	62
14674.1	13450.3	996692	2	0	49
25527.1	6951.1	376714	2	0	0
25845.5	7147.7	266377	2	0	0
24136.4	13331.5	532754	2	0	0
14286.6	8932	266377	2	0	0
20197.7	3309.3	753428	2	0	83
26769.6	11842.9	1.38414e+06	2	0	55
15236.3	14006	753428	2	0	48
25534.6	6997.1	376714	2	0	0
25650.4	13191	595637	2	0	12
20191.5	3261.9	960436	2	0	83
16496.4	5024.2	532754	2	0	109
26789.3	11812.7	842359	2	0	55
14162.8	12990.1	461379	2	0	68
20189.8	3260.6	960436	2	0	83
17018.7	4528.1	595637	2	0	32
16092.6	5625.5	376714	2	0	0
15212.9	14007.8	704768	2	0	48
26195.6	7732.4	595637	2	0	27
13766.9	10229.3	461379	2	0	0
15737.5	14347.2	266377	2	0	0
16078.3	5666.2	266377	2	0	0
25659.2	13175.8	652488	2	0	12
24139.8	13331.4	532754	2	0	0
25149.7	13636.4	266377	2	0	0
20196.3	3269.8	1.0983e+06	2	0	83
18733.3	3542.3	461379	2	0	78
13794.3	10191.9	266377	2	0	0
13938.8	12818.7	266377	2	0	0
23282.3	14245.2	376714	2	0	10
15087.5	6533.3	376714	2	0	0
26186.9	7740	532754	2	0	27
17013.9	4511	652488	2	0	32
15942.5	5739.5	376714	2	0	0
26771.7	11834.9	1.33189e+06	2	0	55
14686.5	13472.2	652488	2	0	49
23701.9	13751.3	461379	2	0	0
15233.6	14026.5	461379	2	0	48
20200.5	3294.4	842359	2	0	83
14360.7	8730.6	461379	2	0	11
23317.5	14241.2	704768	2	0	0
16063	5633.1	461379	2	0	0
25651.4	13174.9	595637	2	0	12
20201.9	3294.3	799131	2	0	83
19661.6	3739.8	922758	2	0	20
22544.4	5197.6	461379	2	0	91
15915	5797.4	376714	2	0	0
26208	7711.6	753428	2	0	27
16546.1	5008.3	1.78691e+06	2	0	109
14382.7	8736.2	532754	2	0	11
16033	5640	266377	2	0	0
25136.8	6553.8	266377	2	0	0
26777.4	11813.7	960436	2	0	55
14680.9	13424.6	704768	2	0	49
20197.8	3255.8	1.03167e+06	2	0	83
24936.6	13651.3	376714	2	0	0
17391.7	4101.7	532754	2	0	24
17002.6	4494.3	704768	2	0	32
16064.3	5646.5	461379	2	0	0
14424.6	8641	922758	2	0	35
15225.4	13983.4	922758	2	0	48
16534.9	5027.3	1.35826e+06	2	0	109
26226.6	7759.8	461379	2	0	27
14633	13389.2	266377	2	0	49
17402.5	4106.7	799131	2	0	24
16065.5	5637.9	532754	2	0	0
14407.2	8668	753428	2	0	35
26763.4	11849.9	1.2775e+06	2	0	55
20197.9	3271	1.06551e+06	2	0	83
14406.9	8716.1	266377	2	0	35
16053.1	5672.8	266377	2	0	0
26762.1	11834.3	1.33189e+06	2	0	55
17409.2	4097.1	1.03167e+06	2	0	24
25127	6565.8	266377	2	0	0
25492.1	6957.9	461379	2	0	0
25659.6	13178.9	652488	2	0	12
23267.9	14297.3	753428	2	0	10
20185.5	3254	922758	2	0	83
24438.5	6161.2	266377	2	0	0
17423.8	4098.7	1.19127e+06	2	0	24
16516.6	5082.7	883473	2	0	109
14393.6	8675.7	652488	2	0	35
25695.7	13147.2	652488	2	0	12
20189.9	3269.8	1.0983e+06	2	0	83
16083.7	5636.7	376714	2	0	0
13762.8	10290.3	266377	2	0	0
26773.7	11816.3	1.06551e+06	2	0	55
24137.3	13393	266377	2	0	0
17623.8	14817.1	266377	2	0	0
20190.2	3277.2	1.16111e+06	2	0	83
25427.8	6856.6	799131	2	0	25
17012.1	4505.6	652488	2	0	32
14894.1	7852.9	266377	2	0	0
26779.7	11838.1	1.2775e+06	2	0	55
25715.9	13174.9	753428	2	0	12
15250	14031.2	652488	2	0	48
17419.8	4112.1	1.24942e+06	2	0	24
24449.5	6174.1	266377	2	0	0
14414.5	8693.9	532754	2	0	35
25695.9	13158.1	753428	2	0	12
15232.2	13978.8	883473	2	0	48
23261.4	14291.2	704768	2	0	10
17421	4097.7	1.16111e+06	2	0	24
17024.4	4508.3	595637	2	0	32
16519.2	5055.6	1.0983e+06	2	0	109
16054	5776.2	266377	2	0	0
20194.9	3274.1	1.13014e+06	2	0	83
17422.8	4124.6	842359	2	0	24
14127	12988.4	960436	2	0	62
16528.5	5033.7	1.19127e+06	2	0	109
25721.6	13195.1	376714	2	0	12
14701.5	13404.3	266377	2	0	49
17627.3	14806.4	266377	2	0	0
17430	4115.1	1.06551e+06	2	0	24
25846.6	7148.4	266377	2	0	0
26723.8	11813.8	266377	2	0	55
15232.6	13951.7	595637	2	0	48
20198.5	3265	1.03167e+06	2	0	83
16061.4	5670.4	376714	2	0	0
14415.6	8670	704768	2	0	35
23274.9	14236.8	266377	2	0	10
17432.2	4112.5	1.0983e+06	2	0	24
25411.4	6906.1	461379	2	0	0
26225.2	7743.9	652488	2	0	27
26736.4	11825.4	842359	2	0	55
25706	13168.5	799131	2	0	12
20192.3	3258.7	996692	2	0	83
18671.9	14776.2	799131	2	0	13
22572.8	5166.1	266377	2	0	0
24772.5	13654.2	376714	2	0	0
15222.2	13974.5	799131	2	0	48
16525.9	5020.5	1.16111e+06	2	0	109
13924.9	12831.4	266377	2	0	0
23263.5	14309.1	799131	2	0	10
20212.4	3233.3	595637	2	0	83
26747.2	11851.3	960436	2	0	55
25555.6	13289	461379	2	0	0
17431.9	4103.8	1.24942e+06	2	0	24
25643.4	13216	266377	2	0	0
25490.2	6981.9	266377	2	0	0
26215.4	7739.7	704768	2	0	27
15222.2	13961.9	753428	2	0	48
18678.7	14775.1	799131	2	0	13
20218.2	3255.9	704768	2	0	83
18737.1	3557.6	461379	2	0	78
14413.5	8679.3	704768	2	0	35
14744.7	13418.1	532754	2	0	49
17424.3	4125	842359	2	0	24
26749.3	11839.4	1.2775e+06	2	0	55
25700.2	13185.6	652488	2	0	12
25485.2	6962	461379	2	0	0
23267.5	14301.6	652488	2	0	10
18688.5	14779.1	753428	2	0	13
14426.5	8625.9	842359	2	0	35
15180.5	13958	595637	2	0	48
17585.4	14753.5	532754	2	0	28
20214.4	3271.3	842359	2	0	83
16461.9	5147.5	266377	2	0	0
24038.6	5839.8	376714	2	0	0
15062.4	6537.3	376714	2	0	0
25455	6954.9	1.03167e+06	2	0	15
25603.8	13259	266377	2	0	0
14447.7	8645.8	799131	2	0	35
17446.3	4106.3	842359	2	0	24
15644.8	6628.8	532754	2	0	36
25432.2	6934.1	996692	2	0	15
14123.1	13013.4	842359	2	0	62
18694.4	14777.7	595637	2	0	13
25710.5	13169.2	842359	2	0	12
26251.5	7751.9	376714	2	0	0
14436	8679.1	595637	2	0	35
17435.8	4121.4	922758	2	0	24
16462.8	5145	266377	2	0	0
15188.9	13948.4	532754	2	0	48
15051.6	6485.4	266377	2	0	0
15659.9	7431.2	266377	2	0	0
26203	7788.2	461379	2	0	0
14435.5	8656.7	842359	2	0	35
14143.2	12997	753428	2	0	62
23254.2	14339.3	461379	2	0	10
25838	7120.5	266377	2	0	0
20210.4	3265.7	922758	2	0	83
17426.8	4094	1.16111e+06	2	0	24
26177.3	7743.1	532754	2	0	27
14446.5	8655.7	704768	2	0	35
26740.8	11832.8	1.03167e+06	2	0	55
23257.3	14325.3	799131	2	0	10
25446.4	6857.5	704768	2	0	25
25842.5	7123.5	266377	2	0	0
26176.1	7716.6	799131	2	0	27
17419.9	4070.7	532754	2	0	24
14453.8	8650	704768	2	0	35
13750.5	10242.2	461379	2	0	0
13784.2	10721.7	376714	2	0	0
26227.6	12588.4	753428	2	0	30
19346.3	14937.9	266377	2	0	0
20207.7	3260.3	1.03167e+06	2	0	83
23261.1	14333.9	532754	2	0	10
22547.5	5177	266377	2	0	91
25486.3	6917.9	461379	2	0	15
14469.5	8634.1	461379	2	0	35
13761.5	10301	266377	2	0	0
26752.9	11821.8	1.22069e+06	2	0	55
18719.5	3608.4	883473	2	0	78
15228.5	13946.9	461379	2	0	48
26183.5	7749.6	461379	2	0	27
14435.2	8653.1	883473	2	0	35
25437.6	6934	960436	2	0	15
17459.7	4086.3	842359	2	0	24
16549.3	5002.3	1.84552e+06	2	0	109
13747.9	10232.9	532754	2	0	0
23246.3	14312.6	652488	2	0	10
15735.6	14329.8	266377	2	0	0
17441.8	4100.8	1.03167e+06	2	0	24
13760.1	10240.1	595637	2	0	0
26755.7	11837.8	1.38414e+06	2	0	55
14159.6	13026.9	461379	2	0	62
20223.4	3257.4	704768	2	0	83
25653.5	13223.5	376714	2	0	0
17449.7	4100.2	842359	2	0	24
14143.2	13036.3	595637	2	0	62
20214.9	3263.9	842359	2	0	83
16547.4	5064.6	1.59826e+06	2	0	109
25466.4	6922.4	883473	2	0	15
21130.8	14889.3	266377	2	0	0
26651.1	8315.1	652488	2	0	87
16970.5	4576.2	266377	2	0	32
15036.4	6483.4	266377	2	0	0
26742.6	11826.9	996692	2	0	55
23276.2	14294.6	652488	2	0	10
16536.3	5069.4	1.53022e+06	2	0	109
17425.5	4103.6	1.22069e+06	2	0	24
14448.5	8627.6	753428	2	0	35
14241.8	8831.6	266377	2	0	0
26738.2	11830.8	883473	2	0	55
14665.5	13466.1	753428	2	0	49
18672.1	14776.6	799131	2	0	13
16544.8	5025	1.66352e+06	2	0	109
15661.2	6542.8	595637	2	0	37
25438.2	6906.2	595637	2	0	15
23246.4	14329.6	595637	2	0	10
13542.9	10213.4	376714	2	0	0
26762.7	11824.7	1.30498e+06	2	0	55
23793.8	13607.8	266377	2	0	0
19985.1	14921.1	266377	2	0	0
23255.2	14310	799131	2	0	10
18654.1	14776.7	652488	2	0	13
20620.8	14923.4	266377	2	0	0
26288.1	7753.3	376714	2	0	0
14456	8634.3	753428	2	0	35
19684.8	3694.1	883473	2	0	20
16547.1	5047.5	1.70565e+06	2	0	109
25752.7	13194.3	461379	2	0	12
23246.6	14308.9	595637	2	0	10
14430.1	8680.7	704768	2	0	35
16549.6	5080	1.30498e+06	2	0	109
25739	13192.1	652488	2	0	12
15258.3	13979	652488	2	0	48
23271.6	14280.2	595637	2	0	10
17418.3	4097.1	1.13014e+06	2	0	24
16996.3	4535.4	652488	2	0	32
25460.4	6934.1	960436	2	0	15
14441.5	8629.7	842359	2	0	35
26764.5	11823.9	1.22069e+06	2	0	55
20783.1	14926.2	266377	2	0	0
16521.4	5084.6	1.03167e+06	2	0	109
20228.9	3274.6	461379	2	0	83
17433.3	4101.6	1.24942e+06	2	0	24
19668.3	3689.5	753428	2	0	20
13513.7	10261.2	376714	2	0	0
26244.2	12534.2	376714	2	0	0
16982.3	4564.4	376714	2	0	32
14457.3	8644.3	753428	2	0	35
27164.2	10717.8	266377	2	0	0
26811	11713.9	376714	2	0	55
23245.7	14318.8	595637	2	0	10
19984.3	14927.2	266377	2	0	0
17425.4	4106.1	1.30498e+06	2	0	24
26243	12591.9	532754	2	0	30
17007.1	4525.7	704768	2	0	32
18670.2	14769.5	704768	2	0	13
13544.6	10210.8	376714	2	0	0
26758.6	11830.8	1.35826e+06	2	0	55
17007	4530.2	652488	2	0	32
16548.1	5020.1	1.70565e+06	2	0	109
14486.5	8609.9	461379	2	0	22
25673.2	13240.9	461379	2	0	0
23792.2	13557.5	376714	2	0	0
25415.6	6948.8	753428	2	0	15
13801.5	10180.7	266377	2	0	0
18192.1	14687.4	595637	2	0	61
26181.7	7755.9	532754	2	0	27
23269.6	14316.1	652488	2	0	10
16563.2	5040.3	1.40954e+06	2	0	109
14785.6	7874.8	266377	2	0	0
19678.1	3705.6	1.13014e+06	2	0	20
17455.5	4104.1	704768	2	0	24
21263.4	4067.3	1.13014e+06	2	0	96
13494.8	10204	266377	2	0	0
16554.9	5020.1	1.66352e+06	2	0	109
14890.2	7809	266377	2	0	0
14486.7	8592.4	595637	2	0	22
13749.9	10233.1	532754	2	0	0
26755.2	11842.3	1.2775e+06	2	0	55
25655.6	13242.1	461379	2	0	0
23765.9	13576.5	461379	2	0	0
23276.4	14282.5	595637	2	0	10
13851.8	10170.7	266377	2	0	0
18712.6	14772.6	376714	2	0	13
26749.8	11803.1	595637	2	0	55
25661.5	13244.7	461379	2	0	0
23707.7	13759.9	461379	2	0	0
19665.2	3720.4	1.22069e+06	2	0	20
17430.8	4101	1.22069e+06	2	0	24
13540.3	10197.1	376714	2	0	0
14125.9	12979.5	883473	2	0	62
25441.5	6946.6	1.19127e+06	2	0	15
14458.4	8625.1	704768	2	0	35
26776.1	11802.7	799131	2	0	55
18662.6	14775.8	799131	2	0	13
27156.6	10703	266377	2	0	0
19662.8	3714	960436	2	0	20
16982	4537.3	595637	2	0	32
24074.7	5823.5	996692	2	0	67
23800.9	13560.8	266377	2	0	0
15184.8	13981	652488	2	0	48
18160.5	14748	266377	2	0	0
25415.2	6943.9	753428	2	0	15
14686.4	13433.5	799131	2	0	49
16540.1	5094.4	1.06551e+06	2	0	109
14915	7833.4	376714	2	0	0
23663.8	13741.9	652488	2	0	0
17003	4481.7	704768	2	0	32
15931.3	5750.3	652488	2	0	0
24062	5822.7	595637	2	0	67
14665.6	13449.4	922758	2	0	49
25457.8	6956.1	996692	2	0	15
25677.1	13252.2	376714	2	0	0
16529.2	5032.1	1.22069e+06	2	0	109
22585.3	5199.2	376714	2	0	91
15636.7	6573.8	595637	2	0	37
19687.1	3697.4	996692	2	0	20
26751.7	11818	1.03167e+06	2	0	55
15666.6	7423.3	266377	2	0	0
14434.2	8623.9	753428	2	0	35
19677.2	3688.1	704768	2	0	20
16531	5050.9	1.48313e+06	2	0	109
24786.1	13638	266377	2	0	0
23651.5	13736.9	704768	2	0	0
17467.2	14791	376714	2	0	0
16987.4	4498	652488	2	0	32
14475.7	8609	461379	2	0	22
13484.7	10219.9	266377	2	0	0
18182.1	14729.7	376714	2	0	0
26762.5	11835.7	1.33189e+06	2	0	55
14702.1	13425.6	652488	2	0	49
24717.7	13652.4	461379	2	0	21
19671	3708.6	1.06551e+06	2	0	20
16989.6	4499.2	652488	2	0	32
25448.4	6956.8	1.13014e+06	2	0	15
18717.3	3625.2	922758	2	0	78
13423.6	10214.2	595637	2	0	19
19682.2	3667	266377	2	0	0
14438.7	8682.6	595637	2	0	35
17550	4029.8	376714	2	0	0
25732.8	13155.1	595637	2	0	12
24657.4	13660.7	1.19127e+06	2	0	21
23657.9	13736.9	704768	2	0	0
15124.8	13991	461379	2	0	0
19692.8	3666.4	266377	2	0	0
16535.1	5055	1.50686e+06	2	0	109
22605.4	5240.7	1.2775e+06	2	0	91
14516	8501.8	532754	2	0	17
13408.5	9820.5	595637	2	0	0
16973.3	4515.2	532754	2	0	32
26181.8	7807	704768	2	0	0
26758.2	11838.8	1.38414e+06	2	0	55
24686.7	13641.2	753428	2	0	21
14366.9	8615.6	266377	2	0	0
25771.2	13122.8	266377	2	0	0
14717.7	13457.6	799131	2	0	49
22475.3	14266.1	376714	2	0	0
14417.8	8643.1	799131	2	0	35
23655.2	13742.7	704768	2	0	0
18742.6	3646.1	704768	2	0	78
16533.8	5030	1.35826e+06	2	0	109
15925.7	5792	376714	2	0	0
25441.4	6957	1.13014e+06	2	0	15
26072.6	7637	266377	2	0	0
13428.5	9826.4	266377	2	0	16
22486.5	14257.1	266377	2	0	0
16978.1	4496.1	704768	2	0	32
27154.3	10632.2	266377	2	0	0
26766.3	11839.1	1.35826e+06	2	0	55
19671.4	3693.4	842359	2	0	20
26222.8	7732.8	799131	2	0	27
14516.3	8510.1	532754	2	0	17
13421.5	9777.6	753428	2	0	16
13437.6	10212	376714	2	0	19
25757.4	13109	266377	2	0	0
16973.8	4536.1	461379	2	0	32
16529.9	5047.9	1.50686e+06	2	0	109
14703.3	13449.9	883473	2	0	49
20178.6	3220.2	1.13014e+06	2	0	83
17494.3	4141.3	266377	2	0	0
16545.3	5016.7	1.78691e+06	2	0	109
15972.2	5781.7	461379	2	0	0
26762.6	11837.5	1.35826e+06	2	0	55
26255.5	12535.5	461379	2	0	0
24622.8	13652.9	704768	2	0	21
14411.7	8637.5	753428	2	0	35
13770.3	11305.7	266377	2	0	0
20175.6	3223.3	1.0983e+06	2	0	83
18736.3	3597.9	842359	2	0	78
13969.9	13154.5	376714	2	0	90
16536.1	5043.5	1.48313e+06	2	0	109
15663.8	6553.7	595637	2	0	37
14475.2	8577.6	652488	2	0	22
26749.9	11842.6	1.22069e+06	2	0	55
26289.5	12496.8	461379	2	0	0
25733.8	13132.5	461379	2	0	12
14668	13464.8	799131	2	0	49
23638.1	13734.4	461379	2	0	0
25851.4	8092.5	266377	2	0	0
13947	13099.3	266377	2	0	99
19692.2	3700.2	996692	2	0	20
17609.8	4079.3	266377	2	0	0
13385.8	9766.7	376714	2	0	16
25741.5	13172.8	799131	2	0	12
14707.9	13471.2	652488	2	0	49
25442.8	6911.8	704768	2	0	15
26731.2	11842.7	753428	2	0	55
26284.9	12528.5	376714	2	0	0
22379.5	14286.9	376714	2	0	26
17442.4	15379	266377	2	0	0
20175.1	3207.7	1.16111e+06	2	0	83
19677.4	3710.3	1.2775e+06	2	0	20
13405	9775.4	753428	2	0	16
14716.6	13448.8	753428	2	0	49
16539.6	5021.6	1.53022e+06	2	0	109
26288.9	12551.9	266377	2	0	0
17616.7	4063	266377	2	0	0
24099.5	5823	1.24942e+06	2	0	67
25411	6946.3	652488	2	0	15
26169.8	7768.3	266377	2	0	27
26758.2	11842.9	1.30498e+06	2	0	55
14721.6	13438.8	704768	2	0	49
22462.6	14207.8	376714	2	0	0
13438.3	9758.3	461379	2	0	16
13989.8	13036	266377	2	0	0
19694.8	3705.3	1.03167e+06	2	0	20
13469	10235.1	266377	2	0	19
25846.6	8113.3	266377	2	0	0
25754.1	13166.9	532754	2	0	12
23662.3	13734.9	652488	2	0	0
17404	15366.6	266377	2	0	0
14546.1	8502.3	595637	2	0	17
26776.4	11814.6	996692	2	0	55
19678.4	3703	1.0983e+06	2	0	20
17564.7	4036.8	266377	2	0	0
16527.2	5076	1.24942e+06	2	0	109
24100.9	5840.6	1.13014e+06	2	0	67
15636.8	6583.5	532754	2	0	37
24721.9	13656.8	376714	2	0	21
25415.7	6950.7	753428	2	0	15
26165.4	7720.8	652488	2	0	27
26293.5	12521.6	461379	2	0	0
14736.7	13458.4	595637	2	0	49
19679.7	3717.2	1.33189e+06	2	0	20
16556.8	4991.4	1.59826e+06	2	0	109
26751.7	11852.7	996692	2	0	55
25750.2	13186.6	704768	2	0	12
18673.9	3607.2	461379	2	0	78
14494.9	8531.6	266377	2	0	0
17519.4	14788.1	461379	2	0	28
26154.9	7703.9	532754	2	0	27
25813.2	8117.1	266377	2	0	0
13425.2	9794.8	376714	2	0	16
13410.8	10214.6	532754	2	0	19
14721.5	13426.1	652488	2	0	49
18705.5	3641.1	960436	2	0	78
16540.1	5012.8	1.70565e+06	2	0	109
26766	11824.9	1.30498e+06	2	0	55
26296.2	12513.6	532754	2	0	0
22429.4	14255.9	595637	2	0	26
17441.9	15374	266377	2	0	0
22599.9	5242.3	1.22069e+06	2	0	91
25449.4	6971.6	799131	2	0	15
26128.2	7677.2	266377	2	0	0
16532.4	5075.4	1.38414e+06	2	0	109
15908.9	5851.8	266377	2	0	0
25819	8113	266377	2	0	0
14482.3	8571.8	532754	2	0	22
13440.1	10215.9	376714	2	0	19
24731.9	13651.5	376714	2	0	21
17517.3	14812.9	376714	2	0	28
19669.2	3706.9	996692	2	0	20
26161.1	7708.7	704768	2	0	27
25733.3	13195.2	595637	2	0	12
14703.4	13433.3	799131	2	0	49
23658.9	13751.2	704768	2	0	0
18718.4	3609.8	842359	2	0	78
16559	5032.2	1.45901e+06	2	0	109
25409.1	6952.6	652488	2	0	15
26749.5	11827.6	1.2775e+06	2	0	55
20619.8	14931.6	266377	2	0	0
16973.4	4500.1	652488	2	0	32
15906.9	5839.9	266377	2	0	0
13403.8	10246.8	376714	2	0	19
17530.2	14774	753428	2	0	28
19673.5	3716.7	1.19127e+06	2	0	20
25419.8	6944.5	922758	2	0	15
23660.9	13751.8	704768	2	0	0
22627.8	5231.5	753428	2	0	91
13429.7	9773.9	532754	2	0	16
14728.5	13417.2	461379	2	0	49
24693.2	13654.8	753428	2	0	21
25440	6944.8	1.16111e+06	2	0	15
26094.8	7650.6	376714	2	0	0
26298.1	12509.1	461379	2	0	0
17543.4	14807.6	595637	2	0	28
19673.9	3731.3	1.2775e+06	2	0	20
22364.7	14278.4	376714	2	0	26
22627.6	5232.9	842359	2	0	91
25846.1	8111.7	376714	2	0	0
19681.3	3721.7	1.35826e+06	2	0	20
25432.8	6957.7	1.0983e+06	2	0	15
13432.6	9808.4	376714	2	0	16
13420.4	10200.2	376714	2	0	19
26773.3	11834.5	1.35826e+06	2	0	55
23661.6	13765.4	376714	2	0	0
21253.1	4041.3	704768	2	0	96
14490	8546.7	266377	2	0	0
13407.4	10233.2	461379	2	0	19
14670.2	13451.2	922758	2	0	49
17526.3	3983.7	461379	2	0	24
25420.8	6955.6	842359	2	0	15
25753.3	13169.7	595637	2	0	12
20799.3	14928	266377	2	0	0
22614.9	5245.1	1.30498e+06	2	0	91
25461.3	6939.6	922758	2	0	15
26161.5	7746	266377	2	0	27
13375.5	9755.7	532754	2	0	16
26743.5	11833	1.16111e+06	2	0	55
14406.4	8610.5	266377	2	0	35
13428.5	10238.9	376714	2	0	19
25739.6	13176.7	799131	2	0	12
14689.2	13442.6	960436	2	0	49
24682.4	13661.5	960436	2	0	21
22425.9	14268.1	532754	2	0	26
17002.9	4538.4	652488	2	0	32
25701	13153	704768	2	0	12
23701.9	13756.8	461379	2	0	0
18673.9	14785.8	704768	2	0	13
22613.4	5269.1	1.38414e+06	2	0	91
13442.4	10248.4	532754	2	0	19
19684.2	3740.6	1.35826e+06	2	0	20
17548.6	4024.3	266377	2	0	0
16519.7	5086.6	996692	2	0	109
14350.4	8714.9	461379	2	0	11
14735	13479.4	595637	2	0	49
25446.2	6956.5	1.13014e+06	2	0	15
26170.3	7700.4	753428	2	0	27
16525.8	5061	1.35826e+06	2	0	109
25719.3	13132.7	595637	2	0	12
19783.1	15043.7	266377	2	0	0
19700.8	3706.9	960436	2	0	20
16980.1	4550.7	461379	2	0	32
24104	5841.9	1.24942e+06	2	0	67
14387.8	8625	376714	2	0	35
16483	5071.4	266377	2	0	0
22603.4	5246.2	1.2775e+06	2	0	91
25449.3	6948.7	1.24942e+06	2	0	15
13436.2	9754.6	376714	2	0	16
14694.7	13460.4	922758	2	0	49
17456.8	14782.5	376714	2	0	0
26187.4	7717	799131	2	0	27
26779.6	11848.7	1.19127e+06	2	0	55
15944.3	5829.4	376714	2	0	0
15704.9	6492.4	753428	2	0	34
26209.5	7747.7	652488	2	0	27
13377.7	9739.4	532754	2	0	16
25748.6	13133.9	266377	2	0	12
22420.9	14271.2	532754	2	0	26
16536.9	5013.2	1.59826e+06	2	0	109
24104.5	5861.4	1.06551e+06	2	0	67
25449.6	6955.3	1.19127e+06	2	0	15
17489	14768.3	266377	2	0	28
19701.3	3739.9	1.33189e+06	2	0	20
15981.9	5818	461379	2	0	0
13374.6	9786.4	461379	2	0	16
13322.9	12592.9	266377	2	0	0
27151.7	9546.2	461379	2	0	56
14704.2	13448.7	883473	2	0	49
19688.8	3726.2	1.40954e+06	2	0	20
14707.5	13456.1	753428	2	0	49
13359.9	9786.4	376714	2	0	16
13913.8	10121.7	376714	2	0	0
23599.3	5426.8	842359	2	0	102
26204.3	7728.4	753428	2	0	27
17445.7	4033.6	704768	2	0	24
16527.6	5008.6	1.13014e+06	2	0	109
22411.9	14230.6	532754	2	0	26
20202.3	3242.9	753428	2	0	83
14389	8618.7	461379	2	0	35
26288.8	12482.7	266377	2	0	0
14624.3	13438	595637	2	0	49
17522.7	14796	461379	2	0	28
16528	5057.4	1.40954e+06	2	0	109
25733.2	13146.7	532754	2	0	12
15365.8	14208.7	266377	2	0	0
20203	3238.5	753428	2	0	83
22631.8	5264.5	960436	2	0	91
15982.9	5786.5	376714	2	0	0
13778.6	11830.8	883473	2	0	50
19678.7	3726.6	1.35826e+06	2	0	20
16530	5005	1.38414e+06	2	0	109
13402.4	9781.6	704768	2	0	16
26791.4	11842.2	1.03167e+06	2	0	55
16981	4482.3	842359	2	0	32
13814.7	10829.6	266377	2	0	0
26771.6	11852.9	1.35826e+06	2	0	55
14716.1	13436.8	753428	2	0	49
20191	3221.7	842359	2	0	83
25439.6	6951.4	1.24942e+06	2	0	15
13365	9730	461379	2	0	16
19700.5	3711.6	1.0983e+06	2	0	20
15956.6	5792.7	532754	2	0	0
14344.8	8664.9	266377	2	0	0
22428.9	14273.2	532754	2	0	26
16538.1	5024.5	1.53022e+06	2	0	109
22624.8	5301.5	922758	2	0	91
23594.8	5453.2	266377	2	0	0
15657.8	6564	595637	2	0	37
26084.8	7640.2	376714	2	0	0
13420.9	9697.7	376714	2	0	0
13424.8	12695.7	376714	2	0	60
26498.3	7966	266377	2	0	0
26766.2	11879.9	922758	2	0	55
14681.5	13449	1.03167e+06	2	0	49
17528.8	14751.9	1.30498e+06	2	0	28
22601.4	5295.9	1.48313e+06	2	0	91
23605.4	5462.8	266377	2	0	0
15923.6	5795.5	376714	2	0	0
25435.3	6950.7	1.24942e+06	2	0	15
14384.5	8627.9	461379	2	0	35
13375.7	9740.4	532754	2	0	16
19671.3	3724.5	1.2775e+06	2	0	20
13745.7	12855.9	266377	2	0	0
14738.5	13481.5	652488	2	0	49
17495.2	4070.2	960436	2	0	24
19687.9	3744	1.30498e+06	2	0	20
23598	5415.1	922758	2	0	102
25450.9	6959.3	1.06551e+06	2	0	15
26778.4	11872.1	799131	2	0	55
25704.7	13124.8	652488	2	0	12
20171.5	3191.9	1.03167e+06	2	0	83
15950.5	5840.4	376714	2	0	0
26183.8	7654.2	532754	2	0	116
26488.1	7970.3	266377	2	0	0
14428.7	8639.5	922758	2	0	35
13399.1	9791	595637	2	0	16
27141.1	10632.1	266377	2	0	0
22466.2	14258.9	266377	2	0	0
14700.7	13453.4	922758	2	0	49
18692.1	14764.6	532754	2	0	13
19672.5	3725.2	1.30498e+06	2	0	20
16550.7	5019.2	1.74675e+06	2	0	109
24936.4	13631.1	376714	2	0	0
17509.5	14759.7	799131	2	0	28
26175.4	7713.2	799131	2	0	27
14422.6	8624.4	799131	2	0	35
13719.7	11394.2	376714	2	0	0
25748.8	13173.5	595637	2	0	12
18699.9	14778.8	532754	2	0	13
25454.1	6902	652488	2	0	15
13416.7	9737.3	266377	2	0	0
13837.6	10863.5	266377	2	0	0
16904.3	14694.8	461379	2	0	0
20156.9	3188.2	1.2775e+06	2	0	83
26785.9	11852.9	996692	2	0	55
24957.8	13676.5	266377	2	0	0
19694.4	3730.6	1.38414e+06	2	0	20
26640.7	8029.8	376714	2	0	0
15761.5	14451.4	266377	2	0	0
26187.4	7709.9	842359	2	0	27
26755.4	11872.5	996692	2	0	55
25703	13140.1	799131	2	0	12
20135.5	3169.8	1.0983e+06	2	0	83
14693	13460.1	922758	2	0	49
24776.4	13658.7	376714	2	0	0
16546	5057.6	1.68472e+06	2	0	109
22446.6	14202.9	266377	2	0	0
17468.9	4104.4	595637	2	0	24
23608	5402.8	960436	2	0	102
24093.9	5841.2	1.19127e+06	2	0	67
15687.3	6500	461379	2	0	34
26636.2	8042.4	461379	2	0	0
20134.2	3161.1	842359	2	0	83
25722.1	13168.8	842359	2	0	12
24935.7	13651.8	376714	2	0	0
17568.6	14774	266377	2	0	28
19685.2	3740.9	1.33189e+06	2	0	20
17455.9	4048.8	960436	2	0	24
16546.4	4996.7	1.74675e+06	2	0	109
26620	8051.8	376714	2	0	0
13911.5	10111.9	461379	2	0	0
25425.4	6931.3	842359	2	0	15
26140.9	7643.9	461379	2	0	116
26757.1	11877.1	960436	2	0	55
15059.7	13774.1	376714	2	0	0
18652.9	14793	461379	2	0	13
16552.8	5000.5	1.84552e+06	2	0	109
14785.9	13517.7	461379	2	0	49
19686	3748.5	1.13014e+06	2	0	20
14268.3	9083.2	461379	2	0	0
13429.5	9694.7	376714	2	0	0
13832.6	10864.3	266377	2	0	0
25694.7	13069.2	266377	2	0	0
16560	5004.1	1.72632e+06	2	0	109
13851.6	13092.3	532754	2	0	14
18663.7	14759.3	595637	2	0	13
22590.1	5285.7	1.55323e+06	2	0	91
25435.2	6895.3	376714	2	0	15
26622.7	8001	461379	2	0	0
13417.3	9770.7	652488	2	0	16
19500.5	2938	595637	2	0	0
20125	3156.3	996692	2	0	83
16983.1	4472.5	704768	2	0	32
23604.4	5375.8	753428	2	0	102
26170	7715	799131	2	0	27
18672.6	14791.1	704768	2	0	13
13798.9	10858.1	376714	2	0	0
26768.2	11865.1	1.06551e+06	2	0	55
13866.8	13091.5	532754	2	0	14
25522.3	13361.1	266377	2	0	0
24634.6	13683.3	376714	2	0	21
15053.2	13776.3	376714	2	0	0
22381.4	14253.4	532754	2	0	26
19684.3	3739.6	1.38414e+06	2	0	20
16568.3	5019.2	1.45901e+06	2	0	109
23606.1	5414.3	960436	2	0	102
24117.8	5816.6	1.93925e+06	2	0	67
26625.3	8020.1	461379	2	0	0
13511.4	9686.7	266377	2	0	0
15710.2	6500.7	652488	2	0	34
13434.8	9759.4	461379	2	0	16
26790.9	11848.1	996692	2	0	55
22382.2	14193.8	376714	2	0	0
13782.1	10835.4	266377	2	0	0
13766.9	12936.8	266377	2	0	0
15055.2	13757.6	376714	2	0	0
15981.3	5818	461379	2	0	0
26132.8	7681.2	266377	2	0	0
26787.6	11842.6	1.13014e+06	2	0	55
13839.3	13117.3	461379	2	0	14
17524.1	14780.4	652488	2	0	28
20145.8	3161.3	704768	2	0	83
16564	5023.7	1.55323e+06	2	0	109
22603.1	5279.7	1.72632e+06	2	0	91
23595.8	5368.9	704768	2	0	102
25444.3	6935.3	1.06551e+06	2	0	15
19677.4	3745.5	1.0983e+06	2	0	20
13418	9704.8	376714	2	0	0
13816.5	10849.4	461379	2	0	0
17518.2	4007.8	461379	2	0	24
17012.5	4520.5	704768	2	0	32
16537.9	5063.7	1.62031e+06	2	0	109
26795.6	11789.7	652488	2	0	55
22374.6	14171.6	461379	2	0	0
17497.9	14800.5	266377	2	0	0
19700.5	3751.1	1.22069e+06	2	0	20
25443.8	6937.8	1.19127e+06	2	0	15
26090.1	7606.8	266377	2	0	0
13365.4	9748	532754	2	0	16
13371.3	12689.5	595637	2	0	60
13856.2	13094.3	595637	2	0	14
14752.8	13523.6	376714	2	0	49
20169.4	3202.3	1.24942e+06	2	0	83
17532.6	4010.3	376714	2	0	24
13798.6	10844.4	461379	2	0	0
26741.1	11866.5	799131	2	0	55
20299.2	14923.8	266377	2	0	0
15710.5	6526.7	461379	2	0	34
13405.8	9766.5	652488	2	0	16
13850.5	13109.1	704768	2	0	14
15048.4	13888.3	266377	2	0	0
19690.1	3725.2	1.43448e+06	2	0	20
14261.1	9089.9	461379	2	0	0
26754	11877.7	883473	2	0	55
23708.6	13509	652488	2	0	0
24676.5	13654.4	1.06551e+06	2	0	21
17471	14795.6	376714	2	0	0
23611.3	5416.6	960436	2	0	102
25447.2	6923.7	922758	2	0	15
16547.6	5001.4	1.78691e+06	2	0	109
26644.7	8060.2	266377	2	0	0
13405.9	9787.5	595637	2	0	16
26775	11872.6	960436	2	0	55
19661.9	3727.4	960436	2	0	20
23592.4	5405.3	922758	2	0	102
16021.5	5718.7	266377	2	0	0
17494.5	14799	266377	2	0	0
17009.2	4491.2	652488	2	0	32
13397.7	9761.4	461379	2	0	16
22378	14252.3	532754	2	0	26
16572.3	4995.6	1.24942e+06	2	0	109
25430.2	6919.4	704768	2	0	15
17462.5	4041.3	1.06551e+06	2	0	24
23601.8	5420.5	922758	2	0	102
14426.8	8671.1	883473	2	0	35
13383.4	9787.9	461379	2	0	16
25315.9	13509.4	266377	2	0	0
15001.2	13887.6	753428	2	0	69
19670.1	3734.5	1.19127e+06	2	0	20
24082.2	5806.1	883473	2	0	67
24653.3	13631.9	532754	2	0	21
20184.6	3202	842359	2	0	83
25456.6	6915.2	799131	2	0	15
13449.7	10282.8	753428	2	0	19
14772.8	13514.4	532754	2	0	49
24091.6	5826.6	1.16111e+06	2	0	67
15569.7	7461.1	266377	2	0	0
14317.1	9078.6	266377	2	0	0
26751.1	11881	753428	2	0	55
13375.7	12680	704768	2	0	60
24664.7	13655.7	1.19127e+06	2	0	21
20152.2	3167.3	652488	2	0	83
17469.9	4116.6	595637	2	0	24
16038.6	5779.1	376714	2	0	0
25458.3	6891.9	461379	2	0	15
26632.8	8000.5	266377	2	0	0
22371.1	14269.2	595637	2	0	26
16975.5	4455.6	595637	2	0	32
16569.3	5008.2	1.48313e+06	2	0	109
23597.5	5393.7	799131	2	0	102
13429.9	10259.4	461379	2	0	19
25560.6	13330.4	266377	2	0	0
24693.5	13646	704768	2	0	21
17520.4	14753.6	1.13014e+06	2	0	28
19654.4	3725.8	799131	2	0	20
24087.1	5836.8	1.13014e+06	2	0	67
13408.3	9832.4	595637	2	0	0
26428.7	12378.5	376714	2	0	0
14744.7	13473.8	595637	2	0	49
22601.3	5271.3	1.53022e+06	2	0	91
23612	5422.9	883473	2	0	102
13893.9	10028.8	266377	2	0	0
13446.9	10276.3	652488	2	0	19
26257.4	12516.1	376714	2	0	0
13730.7	12931.7	376714	2	0	0
25340.7	13498	266377	2	0	0
26725.8	11875.3	376714	2	0	55
20409.1	14489.8	266377	2	0	0
17017.7	4475.8	595637	2	0	32
16533.5	5077.2	1.43448e+06	2	0	109
25467.6	6876	266377	2	0	15
27145	9588.2	595637	2	0	56
25350.2	13493	266377	2	0	0
17480.6	4072.3	1.06551e+06	2	0	24
13877	13113.7	266377	2	0	14
19656.7	3736.2	883473	2	0	20
16993.9	4477	753428	2	0	32
22600	5252.6	1.35826e+06	2	0	91
23613.3	5424.4	883473	2	0	102
13510.1	10291.9	595637	2	0	19
26769.1	11870.4	996692	2	0	55
16029.6	5776	266377	2	0	0
27127.8	9580.9	461379	2	0	56
24092.3	5882.2	595637	2	0	67
26240.1	12565.5	266377	2	0	30
14733.7	13527.2	266377	2	0	49
22436.1	14246.7	461379	2	0	26
16555.3	5012.2	1.72632e+06	2	0	109
15062	6376.7	461379	2	0	0
25395.2	6854.3	376714	2	0	25
13855.3	13128.5	532754	2	0	14
24642.7	13656.2	922758	2	0	21
14425.6	8677.7	704768	2	0	35
13464.7	10280.4	922758	2	0	19
18549.6	3635.5	376714	2	0	0
17478	4065.9	1.0983e+06	2	0	24
15963.2	5783.7	461379	2	0	0
26220.5	7730.3	799131	2	0	27
26762.5	11883.6	883473	2	0	55
16981.6	4466.3	704768	2	0	32
13419.7	12675.5	799131	2	0	60
19656.9	3753.4	461379	2	0	20
13410.1	9814	532754	2	0	0
26757.3	11812.6	960436	2	0	55
14708.2	13490	532754	2	0	49
16995.3	4466	652488	2	0	32
24077.7	5868.9	753428	2	0	67
26230.3	7715.8	595637	2	0	27
23677.7	13462	266377	2	0	0
15948.9	5800.6	376714	2	0	0
26609.6	8013.2	376714	2	0	0
24649.1	13646.4	960436	2	0	21
17407.5	4127.9	376714	2	0	24
16543.6	5049.2	1.70565e+06	2	0	109
26773.3	11865.4	1.03167e+06	2	0	55
13478.3	10275.9	883473	2	0	19
22589.2	5274.5	1.53022e+06	2	0	91
13862.8	13075.6	376714	2	0	14
17462.3	4070.7	996692	2	0	24
24672.4	13647.9	960436	2	0	21
16954.2	4418.9	266377	2	0	0
24087.1	5872.7	753428	2	0	67
26758.6	11867.2	1.13014e+06	2	0	55
23669	13819.8	376714	2	0	40
17484.6	4070.3	960436	2	0	24
15975.1	5811.1	461379	2	0	0
23672.4	13444.6	266377	2	0	0
24663.5	13655	1.22069e+06	2	0	21
19710.8	3759.3	753428	2	0	20
19824	14997.4	266377	2	0	0
17482.1	4057.1	1.06551e+06	2	0	24
16588	4992.4	1.03167e+06	2	0	109
22591.5	5280.6	1.64206e+06	2	0	91
15620.9	6511.3	266377	2	0	37
13386.6	9840.7	376714	2	0	0
13421.6	10253	461379	2	0	19
14748.2	13471.2	595637	2	0	49
24669.6	13651.2	1.0983e+06	2	0	21
15637.1	6519.3	376714	2	0	37
13485.6	10263.5	595637	2	0	19
24649.8	13658.2	1.06551e+06	2	0	21
22413.1	14212.3	461379	2	0	26
16980.5	4467	704768	2	0	32
22584.2	5278.5	1.57591e+06	2	0	91
25423.1	6839	922758	2	0	25
19735.9	3725.7	652488	2	0	20
17478.6	4016.2	960436	2	0	24
13744.4	13013.1	376714	2	0	0
14856.1	13574.2	461379	2	0	0
20182.1	3201.1	842359	2	0	83
17658.1	3479.5	532754	2	0	53
26780.8	11838.6	1.24942e+06	2	0	55
23614.5	5376.1	595637	2	0	102
13740.2	11424	266377	2	0	0
17670.3	3442.9	376714	2	0	53
18557.5	3624	376714	2	0	0
19704.9	3703.7	922758	2	0	20
16533	5056.3	1.43448e+06	2	0	109
22609.9	5264.6	1.43448e+06	2	0	91
19853	14853.2	266377	2	0	0
17508.8	4049.8	704768	2	0	24
16961.9	4465.9	652488	2	0	32
26111.9	7655.6	376714	2	0	0
14268.5	9068.4	461379	2	0	0
13454.7	10297.4	842359	2	0	19
18124.3	14304	376714	2	0	41
17657.4	3442.7	532754	2	0	53
16553.2	5017.7	1.72632e+06	2	0	109
20189.9	3195.6	704768	2	0	83
26797.3	11854	799131	2	0	55
26262.6	12513.3	266377	2	0	0
14817.7	13479.2	266377	2	0	0
24646	13638.3	704768	2	0	21
26113.5	7662.6	266377	2	0	0
19841.5	14875.7	461379	2	0	0
26801.7	11836.5	842359	2	0	55
16546.5	4990.3	1.66352e+06	2	0	109
23597.2	5392	799131	2	0	102
14772.8	13521.9	461379	2	0	49
17475.8	4079.9	883473	2	0	24
26771.2	11869.8	996692	2	0	55
25417.6	13575.6	376714	2	0	18
19703.4	3717.7	1.22069e+06	2	0	20
20193.6	3231.4	960436	2	0	83
22603.3	5291	1.53022e+06	2	0	91
25403	6828	799131	2	0	25
15558.8	7471.9	266377	2	0	0
26193.1	7671.1	461379	2	0	116
13407.5	9828.9	595637	2	0	0
26795.1	11831.8	996692	2	0	55
20167	3197	1.2775e+06	2	0	83
15373.2	14203.4	266377	2	0	0
19712.8	3718.8	1.13014e+06	2	0	20
17527.4	3977.8	376714	2	0	24
26225.8	7711.3	652488	2	0	27
13374.4	12679.2	704768	2	0	60
14805.8	13467.1	376714	2	0	0
20394.7	14437.4	595637	2	0	23
19848.4	14884.2	461379	2	0	0
20187.9	3215.1	1.03167e+06	2	0	83
16545.8	5014.1	1.74675e+06	2	0	109
17506.5	14752.5	799131	2	0	28
18900.1	15453	266377	2	0	0
17622.2	3518.7	266377	2	0	53
19695.6	3717.8	1.24942e+06	2	0	20
25413.9	6833.6	842359	2	0	25
13379.6	9854	376714	2	0	0
26769.7	11803.5	753428	2	0	55
15129.5	6380.5	376714	2	0	0
23704.7	13542.1	376714	2	0	0
22425.1	14269.3	532754	2	0	26
16260.5	14482.4	376714	2	0	45
17628.7	3494.5	652488	2	0	53
19690.7	3737.4	1.38414e+06	2	0	20
22358	4504.1	376714	2	0	0
14738.5	13429.7	704768	2	0	49
19852.3	14871.1	532754	2	0	0
20160.6	3196.9	1.2775e+06	2	0	83
16538.3	4994.4	1.59826e+06	2	0	109
13461.2	10248.1	532754	2	0	19
23704	13527	595637	2	0	0
17493.4	4017	960436	2	0	24
22640.7	5291.8	960436	2	0	91
13740.4	11420.1	266377	2	0	0
24663.8	13653.1	1.13014e+06	2	0	21
17533.1	14763.7	922758	2	0	28
15033	6366	266377	2	0	0
25410.7	6848.9	753428	2	0	25
20185	3231	960436	2	0	83
23581.5	5389	595637	2	0	102
26765.2	11801.8	704768	2	0	55
23671.7	13530.5	376714	2	0	0
17529.6	14748.3	1.33189e+06	2	0	28
19698.2	3753.6	1.0983e+06	2	0	20
17485.3	4031.2	1.03167e+06	2	0	24
25492.9	6947.7	461379	2	0	0
14385.3	8689.1	532754	2	0	35
13407.4	10223.7	461379	2	0	19
18892.8	15460	266377	2	0	0
16556.6	5007.8	1.76695e+06	2	0	109
26812.2	11775.6	652488	2	0	55
14746.9	13426.7	461379	2	0	49
17550.3	14746.8	1.33189e+06	2	0	28
22385.3	4453.3	753428	2	0	47
19828.3	14994.4	266377	2	0	0
19737.2	3739	461379	2	0	20
16554.4	4976.4	1.06551e+06	2	0	109
20151.5	3204.3	1.30498e+06	2	0	83
25392	6904.1	461379	2	0	0
13463.4	10315.1	753428	2	0	19
26765.8	11835.7	1.35826e+06	2	0	55
22582.9	5321.2	461379	2	0	91
26239.9	7872.5	532754	2	0	0
27156	9546.8	376714	2	0	56
13857.9	13105.9	652488	2	0	14
18543.3	3633.5	376714	2	0	0
14473.2	8596.3	652488	2	0	22
14746.1	13428.6	461379	2	0	49
17492.9	4056.5	1.03167e+06	2	0	24
22642.3	5320	461379	2	0	91
26781.8	11857.8	1.13014e+06	2	0	55
13425.8	12692.2	461379	2	0	60
25385.8	13551.4	595637	2	0	18
17546	14747.2	1.40954e+06	2	0	28
17665.8	3382.3	461379	2	0	0
19716.1	3721	1.06551e+06	2	0	20
25400.5	6905.1	461379	2	0	0
14477.6	8569	532754	2	0	22
13472.8	10293.8	1.0983e+06	2	0	19
14739.3	13451.9	376714	2	0	49
22383	14230.4	532754	2	0	26
26767.5	11858.7	1.0983e+06	2	0	55
13744.6	12854.6	266377	2	0	0
17478.4	4054.4	1.0983e+06	2	0	24
14442.4	8616.4	595637	2	0	35
17532.5	14759.2	1.0983e+06	2	0	28
20193.5	3220	883473	2	0	83
19697.8	3719.3	1.35826e+06	2	0	20
16542.9	5006.7	1.76695e+06	2	0	109
25458.1	6844.1	595637	2	0	25
14798.7	13457.6	266377	2	0	0
24625.4	13663.5	652488	2	0	21
14535.9	8511.7	532754	2	0	17
26796	11848.3	960436	2	0	55
13741.2	13002.6	376714	2	0	0
17447	4063.1	922758	2	0	24
25469.8	6926	883473	2	0	15
13407.4	9781.8	704768	2	0	16
24675.7	13653.1	1.13014e+06	2	0	21
17536.1	14735.6	1.30498e+06	2	0	28
19693.4	3739.7	1.30498e+06	2	0	20
17487	4009.9	883473	2	0	24
22301	4572.8	266377	2	0	0
16565.5	4999.1	1.55323e+06	2	0	109
15578.6	6280.1	266377	2	0	0
14564.5	8479	266377	2	0	17
13862.6	13113.4	595637	2	0	14
22336.3	14150.9	266377	2	0	0
22646.6	5335.1	376714	2	0	91
13446.9	10294.1	704768	2	0	19
13453.5	12742	266377	2	0	0
20211.8	3216.4	376714	2	0	83
14350	8675.3	266377	2	0	0
23705.5	13854.1	376714	2	0	0
17548.3	14745.9	1.43448e+06	2	0	28
19848.3	14890.6	461379	2	0	0
19737	3710.8	376714	2	0	20
25510.7	6940.2	376714	2	0	0
26783.4	11779.8	532754	2	0	55
16904.2	14726.8	461379	2	0	0
17468.5	4056.9	1.13014e+06	2	0	24
16597.9	4994.5	883473	2	0	109
14749	13503	461379	2	0	49
19781.4	15046.9	266377	2	0	0
15704.9	6445.9	461379	2	0	34
14444.6	8669.7	704768	2	0	35
13456.7	10281.5	799131	2	0	19
13747	13014.1	376714	2	0	0
24633.8	13654.4	842359	2	0	21
17541.5	14715.1	532754	2	0	28
20183.5	3225.9	960436	2	0	83
17458.7	4044.6	1.06551e+06	2	0	24
13458	12733.4	266377	2	0	0
17656.3	3499	652488	2	0	53
16576	5018.9	1.2775e+06	2	0	109
25468.9	6917.1	753428	2	0	15
14566.7	8502.4	376714	2	0	17
14758.1	13504.4	595637	2	0	49
25344.6	13534.3	266377	2	0	0
24659.7	13641.1	960436	2	0	21
19703.5	3699	799131	2	0	20
26826.1	11749.6	532754	2	0	55
16889.4	14688.9	266377	2	0	0
20133	3197.4	1.50686e+06	2	0	83
17668.8	3512.4	461379	2	0	53
17483.8	4038.2	1.06551e+06	2	0	24
16572.6	4987.5	1.06551e+06	2	0	109
27125.7	9547.8	266377	2	0	56
13480.2	10295.2	1.03167e+06	2	0	19
15696	6451	376714	2	0	34
25486.8	6973.8	461379	2	0	0
14534.7	8523.3	461379	2	0	17
13852.5	13117.2	595637	2	0	14
17559.9	14718.9	996692	2	0	28
16580.7	5007.4	1.22069e+06	2	0	109
24119.6	5845.8	1.19127e+06	2	0	67
27144.7	10907.7	266377	2	0	0
26152.7	12630.3	704768	2	0	30
23666.8	13905.5	996692	2	0	40
20408.5	14437.2	704768	2	0	23
25462.5	6941.4	922758	2	0	15
14725.9	13487.9	595637	2	0	49
24657.2	13665.5	1.03167e+06	2	0	21
17564.3	14755.4	960436	2	0	28
17477.1	4040.6	1.19127e+06	2	0	24
24134.1	5854.2	1.03167e+06	2	0	67
14565.1	8500.6	461379	2	0	17
13862.7	10152.9	266377	2	0	0
25320.2	13525.4	266377	2	0	0
23654	13891.8	1.16111e+06	2	0	40
21127.8	14874.4	266377	2	0	0
20108.5	3180.5	2.44139e+06	2	0	83
24142.9	5867.7	799131	2	0	67
14728.6	13445.2	704768	2	0	49
24637	13683	461379	2	0	21
17570.2	14739.5	1.16111e+06	2	0	28
17477.4	3994.4	532754	2	0	24
22638.6	5303.3	842359	2	0	91
15670.8	6446.5	266377	2	0	0
25513.2	6990.3	376714	2	0	0
15978.4	5709.8	266377	2	0	0
13479.8	10315.8	883473	2	0	19
13969.1	10254.6	461379	2	0	0
24662.5	13678.5	842359	2	0	21
17479.7	4027.4	960436	2	0	24
16558.6	5005.1	1.72632e+06	2	0	109
22628.4	5296.1	1.06551e+06	2	0	91
24156.2	5874	799131	2	0	67
25462	6916.3	799131	2	0	15
17531.7	14744.1	1.35826e+06	2	0	28
19701.7	3732.5	1.45901e+06	2	0	20
24613.5	13663.4	461379	2	0	21
20150	3216.2	1.0983e+06	2	0	83
16569.7	5005.4	1.45901e+06	2	0	109
13495.7	9711.3	266377	2	0	0
13486.2	10297.6	1.03167e+06	2	0	19
17496.3	4014	842359	2	0	24
24138.4	5872.1	652488	2	0	67
26130.7	12617.7	376714	2	0	30
14747.5	13500.4	461379	2	0	49
24638.3	13679.9	532754	2	0	21
15985.2	5814.8	461379	2	0	0
25511.9	7003.5	461379	2	0	0
26793.9	11798.2	753428	2	0	55
17486.3	4006.3	842359	2	0	24
24162.5	5862.6	1.0983e+06	2	0	67
14510.5	8490.9	461379	2	0	17
13743.4	12940.1	461379	2	0	0
17530.5	14764.9	883473	2	0	28
22336.7	4507.4	376714	2	0	0
15730.1	6460.2	376714	2	0	34
13380.4	12669.4	652488	2	0	60
24653.2	13667	1.06551e+06	2	0	21
20396.5	14452	461379	2	0	23
16589.1	4984.6	799131	2	0	109
26174	12633	1.03167e+06	2	0	30
22371.6	14239.8	595637	2	0	26
15880.7	14518.8	461379	2	0	0
17525.3	14758.2	1.13014e+06	2	0	28
22642.9	5292.8	883473	2	0	91
25407.7	6905.7	461379	2	0	0
17487.4	4000.5	799131	2	0	24
25410.4	13559.6	376714	2	0	18
20145	3253.2	799131	2	0	83
18619.6	3546.5	376714	2	0	0
13404.1	9816.3	532754	2	0	0
13751.7	12928.4	461379	2	0	0
14775.9	13483.4	376714	2	0	49
22502.3	15129.1	266377	2	0	0
16584.2	5000	1.16111e+06	2	0	109
15268.4	6762.1	266377	2	0	0
13882.7	10223.3	704768	2	0	58
22381.1	14187.5	532754	2	0	0
17487.2	4033.4	996692	2	0	24
14548.6	8487.5	376714	2	0	17
26808.7	11791.7	652488	2	0	55
24650.3	13669.8	1.03167e+06	2	0	21
17550.8	14802.4	532754	2	0	28
18682.8	3488.4	266377	2	0	0
22351.1	4519.6	376714	2	0	0
16582.8	5000.6	1.19127e+06	2	0	109
13377.6	9840.7	376714	2	0	0
13478.7	10353.5	266377	2	0	0
26177	12607.7	842359	2	0	30
25447.8	6964.5	1.03167e+06	2	0	15
16581	5023.8	1.16111e+06	2	0	109
16041	5704	461379	2	0	0
24678.9	13666.5	922758	2	0	21
20158.7	3200.3	1.35826e+06	2	0	83
17485.9	4048.4	1.19127e+06	2	0	24
15703.2	6462.8	532754	2	0	34
14529.3	8495.9	652488	2	0	17
13344.8	12695.4	461379	2	0	60
23668.7	13524	376714	2	0	0
14786.4	13524.9	461379	2	0	49
18687.9	3474.6	266377	2	0	0
26789.8	11757	532754	2	0	55
20141.3	3176.3	1.0983e+06	2	0	83
19717.2	3740.2	1.0983e+06	2	0	20
17483.1	4023.6	1.06551e+06	2	0	24
24664.1	13666.5	1.13014e+06	2	0	21
22403.4	14199.4	376714	2	0	26
20417.3	14425.6	595637	2	0	23
16564.5	5013.3	1.55323e+06	2	0	109
24165.8	5909.9	376714	2	0	0
27152.2	9585.1	652488	2	0	56
16031.9	5693.3	376714	2	0	0
15585.9	6179.8	376714	2	0	77
14538.6	8539.6	376714	2	0	17
26208.2	12597.7	704768	2	0	30
20176.7	3220.4	1.06551e+06	2	0	83
19716.9	3723.3	1.06551e+06	2	0	20
17499.2	4012.5	799131	2	0	24
16578.3	4991.7	1.06551e+06	2	0	109
26281.2	7750.2	461379	2	0	0
14535.5	8534.2	376714	2	0	17
13365.9	9796.9	461379	2	0	16
20414.3	14438.5	652488	2	0	23
19715.7	3725.9	1.03167e+06	2	0	20
13748.3	12923.4	461379	2	0	0
23776.1	13562.5	532754	2	0	0
20181.8	3279.7	1.03167e+06	2	0	83
26256.8	7771.1	266377	2	0	0
17574.5	14815.7	266377	2	0	28
16591.1	5003.3	960436	2	0	109
15749	6489.9	461379	2	0	34
26816	11786.3	652488	2	0	55
26185.7	12637.1	960436	2	0	30
17510	4026.8	595637	2	0	24
15971.8	14603.1	461379	2	0	0
17547.1	14814.4	595637	2	0	28
15692.1	6494.5	704768	2	0	34
24567.9	6328.9	799131	2	0	29
19706.7	3755.9	883473	2	0	20
26237.1	12604.6	532754	2	0	30
24781.2	13654	461379	2	0	0
20432.5	14456.8	376714	2	0	23
17556.8	14811.7	595637	2	0	28
17506.9	4058.6	753428	2	0	24
24175.7	5928.4	376714	2	0	0
13398.4	9740.3	266377	2	0	0
13920	10126.9	376714	2	0	0
23767.3	13575.1	461379	2	0	0
19716.2	3724	1.06551e+06	2	0	20
16579.7	5016.3	1.2775e+06	2	0	109
15729.6	6505	652488	2	0	34
14473.4	8587.9	652488	2	0	22
26227.4	12641.4	266377	2	0	30
24166.5	5916.7	461379	2	0	0
26797.1	11775.1	753428	2	0	55
16906.3	14706.7	595637	2	0	0
19708.5	3757.8	883473	2	0	20
17464.2	4082.6	842359	2	0	24
20448.8	14423	376714	2	0	0
17542.4	14813.4	595637	2	0	28
16583.2	5004.8	1.19127e+06	2	0	109
15107.7	6400.9	266377	2	0	0
26278.7	7745.5	461379	2	0	0
13509.2	10268.8	376714	2	0	0
13356.6	12662.9	461379	2	0	60
13971.4	13211.2	461379	2	0	90
25381.1	13568.1	266377	2	0	18
22502.2	15115.6	266377	2	0	0
14517.9	8495.6	532754	2	0	17
26791.9	11761.1	532754	2	0	55
17470.6	4056.2	1.16111e+06	2	0	24
22312.8	4487.6	266377	2	0	0
16588.8	5004.8	1.0983e+06	2	0	109
24568.5	6337.6	753428	2	0	29
26910.9	10792.9	461379	2	0	0
26198.2	12577.7	704768	2	0	30
25378.2	13545.8	461379	2	0	18
17529.2	14819.6	532754	2	0	28
26225.3	7839.1	376714	2	0	0
13470.6	10286.1	1.06551e+06	2	0	19
13912.5	13174.1	532754	2	0	90
19716	3734.7	1.03167e+06	2	0	20
24154.4	5882.2	595637	2	0	67
24631.2	13647.3	799131	2	0	21
15979.6	14614.4	376714	2	0	0
16919.2	14744	266377	2	0	0
20121.7	3187.5	2.18039e+06	2	0	83
14557.8	8508.7	461379	2	0	17
26139.7	12629.8	704768	2	0	30
13967.6	13215	376714	2	0	90
20404.2	14411.6	266377	2	0	23
17480.9	4079.2	842359	2	0	24
15695.2	6475.5	595637	2	0	34
24562.8	6328.7	753428	2	0	29
13515	10309.6	652488	2	0	19
13353.1	12632.9	461379	2	0	60
16889.2	14709.1	532754	2	0	0
19697.3	3726.4	1.50686e+06	2	0	20
24177.3	5949.5	595637	2	0	0
26244.8	7853.2	461379	2	0	0
13489.9	9561.2	266377	2	0	0
13899.1	10096.9	266377	2	0	0
20110.1	3160.3	1.35826e+06	2	0	83
22607.1	5286.9	1.66352e+06	2	0	91
13474.9	10302.7	1.06551e+06	2	0	19
20399.2	14436.8	595637	2	0	23
13900.1	13171.2	461379	2	0	90
23697.8	13509.5	652488	2	0	0
17439	4134.6	595637	2	0	24
16613.4	5034.6	595637	2	0	109
26178.4	12616.5	1.03167e+06	2	0	30
25403.9	13552.2	461379	2	0	18
16904.1	14724	532754	2	0	0
20105.8	3168.4	1.68472e+06	2	0	83
24555.1	6328.1	753428	2	0	29
26219.8	7851.1	266377	2	0	0
13457.5	10291.7	883473	2	0	19
15945	14595.4	376714	2	0	0
18635.4	3548.6	376714	2	0	0
17469.3	4098.7	753428	2	0	24
24188.5	5965	532754	2	0	0
13334.7	12651.6	376714	2	0	60
20415.6	14479.8	266377	2	0	0
16905.2	14703.1	532754	2	0	0
20121.6	3197.7	2.08047e+06	2	0	83
22602.3	5312.1	704768	2	0	91
19696.7	3707.1	1.13014e+06	2	0	20
24589.2	6363.3	532754	2	0	29
22364.3	14251.7	532754	2	0	26
22242.9	14783.6	461379	2	0	0
26831.3	11777.4	532754	2	0	55
24619.5	13649.6	704768	2	0	21
24568.7	6358.3	376714	2	0	29
19684.4	3725.5	1.33189e+06	2	0	20
19703.2	4456	266377	2	0	0
26288.5	12567.5	266377	2	0	0
15717.2	6496.6	595637	2	0	34
13465.1	10294.1	1.03167e+06	2	0	19
25384.7	13535.3	532754	2	0	18
17463.1	4069	996692	2	0	24
16604.4	5053.3	532754	2	0	109
13359.4	12681.8	753428	2	0	60
23716.7	13508.6	532754	2	0	0
16901.8	14720.9	652488	2	0	0
13448.1	10261.4	532754	2	0	19
26181.8	12594.9	883473	2	0	30
15926.3	14590.4	376714	2	0	0
17534.8	14737.8	1.2775e+06	2	0	28
17435.4	4070	842359	2	0	24
13506.2	9568	376714	2	0	0
13359.9	12682.1	704768	2	0	60
23700.3	13513.8	595637	2	0	0
19662.3	3705.7	842359	2	0	20
15748.7	6554.8	376714	2	0	0
13489.7	10250.8	376714	2	0	19
15971.5	14619.6	376714	2	0	0
16892.4	14726	532754	2	0	0
17444.8	4053.4	922758	2	0	24
24166.5	5865.2	1.24942e+06	2	0	67
13764.4	11308.1	266377	2	0	0
15756.8	6438.4	532754	2	0	34
13327.4	12673	595637	2	0	60
19700.1	3740.5	1.33189e+06	2	0	20
17418.9	4064.4	532754	2	0	24
22307.6	4578.2	266377	2	0	0
24181.2	5937.7	461379	2	0	0
15663.3	6240.8	266377	2	0	0
26919.2	10789.9	376714	2	0	0
26190.2	12612.6	1.03167e+06	2	0	30
25395.9	13541.9	595637	2	0	18
16932.5	14729.8	266377	2	0	0
17653.5	3429.8	704768	2	0	53
26605.2	8050	266377	2	0	0
24175.8	5963.9	532754	2	0	0
13470.7	10266.4	652488	2	0	19
17430.2	4062.9	753428	2	0	24
16600	5031.1	842359	2	0	109
13328.7	12672.8	595637	2	0	60
25400.3	13528.9	376714	2	0	18
19709.4	3735	1.2775e+06	2	0	20
24203.4	5909.6	532754	2	0	67
23610.4	14071.2	266377	2	0	0
16575.7	5046.3	1.22069e+06	2	0	109
17523.3	14746	1.22069e+06	2	0	28
20110.1	3142.1	753428	2	0	83
17473.7	4045.1	1.19127e+06	2	0	24
26214.6	12593.4	842359	2	0	30
13345.6	12679.8	704768	2	0	60
23605.7	13459.4	266377	2	0	0
17448.5	4059.2	960436	2	0	24
13510.6	9556.8	266377	2	0	0
24154.1	5883.8	595637	2	0	67
24580.8	6312.8	532754	2	0	29
13318.4	12686.1	532754	2	0	60
19698.4	3745.9	1.2775e+06	2	0	20
17000.3	4550.9	461379	2	0	32
13495.3	10250	376714	2	0	19
16248.4	14526.5	461379	2	0	65
17435	4051.1	652488	2	0	24
23693.2	13496.9	532754	2	0	0
15188.4	6298	753428	2	0	44
18719.9	3574.1	595637	2	0	78
13909.3	13171.2	532754	2	0	90
19686.4	3762.7	704768	2	0	20
17461.6	4046.8	1.06551e+06	2	0	24
24182.4	5968.6	532754	2	0	0
13469.6	10265.7	652488	2	0	19
17532.6	14757.2	1.16111e+06	2	0	28
16577	5049.4	1.22069e+06	2	0	109
22594.3	5280.1	1.62031e+06	2	0	91
24565.3	6314	799131	2	0	29
26236.2	7874.9	461379	2	0	0
15842.3	14486	266377	2	0	73
19714.6	3748.1	1.03167e+06	2	0	20
21247.8	4016.8	532754	2	0	96
24693.5	13651.4	704768	2	0	21
13897.4	10038	266377	2	0	0
23173.4	5177.7	461379	2	0	0
20154.8	3175.3	842359	2	0	83
26904.3	10807.6	532754	2	0	0
13350.6	12674	595637	2	0	60
23589.7	13442.5	266377	2	0	0
19706.4	3734.5	1.38414e+06	2	0	20
17456.1	4026.1	595637	2	0	24
22426.2	4450.5	595637	2	0	47
15084.1	6387.7	532754	2	0	0
23598.3	14077.5	266377	2	0	0
17496.2	14757.6	595637	2	0	28
18670.7	3610.2	376714	2	0	78
24576.2	6316.8	704768	2	0	29
13777.6	11756.7	266377	2	0	0
16554.2	5059.5	1.57591e+06	2	0	109
22585.8	5303.1	1.0983e+06	2	0	91
25407.5	6868.2	376714	2	0	25
13333.6	12684.1	704768	2	0	60
22226.8	14771.3	376714	2	0	0
17451.9	4039.2	753428	2	0	24
15073	6385.6	532754	2	0	0
13521.6	10262.6	376714	2	0	0
19676	3734.2	1.35826e+06	2	0	20
27159.3	9644.7	376714	2	0	56
17546	14736.7	1.40954e+06	2	0	28
15752.7	6455.3	652488	2	0	34
25599.2	7160.2	266377	2	0	0
24598.6	13638.9	266377	2	0	21
18646.5	3605.5	461379	2	0	78
14634.1	8395.5	266377	2	0	0
13479.4	10308.2	1.06551e+06	2	0	19
13321.2	12683.6	532754	2	0	60
17521.5	14761.1	1.0983e+06	2	0	28
22594.6	5315.2	532754	2	0	91
24094.2	5831.1	1.16111e+06	2	0	67
23591.4	13454.7	461379	2	0	0
15031.1	6389	532754	2	0	0
27107.8	9653.6	960436	2	0	56
17496.6	14732.3	376714	2	0	28
15721.1	6511.2	704768	2	0	34
25511.5	6677.1	266377	2	0	0
25585.3	7160.5	266377	2	0	0
18646.7	3625.8	532754	2	0	78
17462.3	4042.3	1.06551e+06	2	0	24
24108.1	5865.4	842359	2	0	67
24573.1	6321	799131	2	0	29
27107.3	9639.6	922758	2	0	56
13478.6	10303.3	1.06551e+06	2	0	19
26860.3	11734.5	1.03167e+06	2	0	55
19688.2	3732	1.43448e+06	2	0	20
26910.1	10841	376714	2	0	0
18712.9	3645.1	799131	2	0	78
17435.6	4061.5	799131	2	0	24
15090.1	6351.6	266377	2	0	0
13469.1	10317.3	704768	2	0	19
26220.8	12539.7	266377	2	0	0
17497.4	14744.8	704768	2	0	28
18805.9	3452.7	461379	2	0	0
24104.8	5861.8	1.06551e+06	2	0	67
20099.3	3142.8	753428	2	0	83
13479.6	10303.5	1.0983e+06	2	0	19
26125.8	12677.1	376714	2	0	0
16045.5	5716.7	376714	2	0	0
24549.9	6309.4	532754	2	0	29
14310.4	9043.6	266377	2	0	0
18714.9	3544.6	461379	2	0	78
15741.4	6496.1	461379	2	0	34
27119.3	9612.4	753428	2	0	56
26796.8	11791.3	704768	2	0	55
26261.3	12552.3	266377	2	0	0
17513.7	14747.2	996692	2	0	28
22592.6	5289.2	1.50686e+06	2	0	91
24110.6	5847	1.19127e+06	2	0	67
26236.4	7721.5	595637	2	0	27
19696.4	3748.8	1.2775e+06	2	0	20
16234.1	14537.2	461379	2	0	65
13866.7	10169.2	376714	2	0	0
13496.9	10311.8	883473	2	0	19
26188.6	12575.1	532754	2	0	30
17512.5	14750	922758	2	0	28
20085.8	3172.8	1.55323e+06	2	0	83
15114.2	6369.6	376714	2	0	0
26877.5	11677.4	1.22069e+06	2	0	55
17021.4	4457.7	266377	2	0	32
13489	10305.3	1.03167e+06	2	0	19
26813.4	11830.7	461379	2	0	55
24607	13642.3	532754	2	0	21
20093.1	3149.8	842359	2	0	83
19721.6	3739.9	883473	2	0	20
17509.5	14730.1	461379	2	0	28
15040.3	6396.7	532754	2	0	0
16502.1	5125.6	266377	2	0	109
24090.9	5852.6	1.22069e+06	2	0	67
26530.6	8175.5	266377	2	0	0
13493.3	10341.4	266377	2	0	0
26174.8	12650.4	922758	2	0	30
17653.3	3503.6	652488	2	0	53
18663.7	3646.4	595637	2	0	78
15039.8	6380	461379	2	0	0
26802.6	11782.7	753428	2	0	55
20076.9	3147.3	595637	2	0	83
19732	3718	753428	2	0	20
27126.3	9649.5	799131	2	0	56
22424.1	4417.3	461379	2	0	47
25381.7	6800.4	595637	2	0	25
26486.4	7787.9	266377	2	0	0
26118.8	12688.8	532754	2	0	0
24111.7	5838.2	1.0983e+06	2	0	67
15031.9	6403.1	461379	2	0	0
14373	9049.3	461379	2	0	63
27137	9578.4	595637	2	0	56
15777.3	6456.2	461379	2	0	34
13504.3	10308.8	753428	2	0	19
20091.5	3177	2.09746e+06	2	0	83
17466.1	4129.5	376714	2	0	24
24112.1	5879.1	652488	2	0	67
23709	13494.1	532754	2	0	0
22394.9	4492.8	376714	2	0	47
15065.4	6374.6	461379	2	0	0
13493.4	10284.1	652488	2	0	19
24648.6	13646.2	960436	2	0	21
20062.8	3164.8	376714	2	0	83
26607.4	8256.9	461379	2	0	0
26877.7	10877.5	376714	2	0	0
24116.8	5861	960436	2	0	67
26854.8	11705	1.06551e+06	2	0	55
26067.7	12703.6	266377	2	0	0
19734.2	3742.5	595637	2	0	20
25421.2	13536.3	266377	2	0	0
17486.7	4056	1.0983e+06	2	0	24
16522.7	5081.9	1.0983e+06	2	0	109
24109.1	5850.2	1.16111e+06	2	0	67
15781.3	6463.5	376714	2	0	34
27083.9	9624.4	532754	2	0	56
13499.4	10307.7	799131	2	0	19
24624	13642.5	652488	2	0	21
15839.5	14518.9	266377	2	0	0
20057.9	3147.5	595637	2	0	83
17629.3	3554.6	266377	2	0	0
14381.5	9040.6	595637	2	0	63
22381.7	14154.9	266377	2	0	0
15676.6	6248.1	266377	2	0	0
26849.4	11748.2	842359	2	0	55
25577.7	13322.6	266377	2	0	0
17536.7	14740.3	1.38414e+06	2	0	28
22345.9	4494.9	376714	2	0	0
15786.2	6466.1	376714	2	0	34
26242.8	7681.8	532754	2	0	116
13510.3	10297.1	595637	2	0	19
26125.2	12682.9	376714	2	0	0
18811	3409.3	532754	2	0	0
19719.3	3762.3	532754	2	0	20
17474.6	4036.5	1.06551e+06	2	0	24
22443.5	4449.3	376714	2	0	47
22603.5	5292.2	1.55323e+06	2	0	91
24105.7	5864.3	922758	2	0	67
24553	6305.8	461379	2	0	29
27119.5	9630.9	922758	2	0	56
13759.3	11853.5	376714	2	0	50
15692.1	6488.2	595637	2	0	34
14397.1	9063.5	652488	2	0	63
13459.9	10304.8	883473	2	0	19
23758.4	13558.9	461379	2	0	0
18872.1	3385.9	266377	2	0	0
24083.8	5828	1.0983e+06	2	0	67
26291	7675	532754	2	0	116
13789.8	11835.6	1.22069e+06	2	0	50
26015	12778.4	376714	2	0	0
15870.3	14518.5	532754	2	0	0
17531.1	14737.2	1.19127e+06	2	0	28
16967.7	4523.7	461379	2	0	32
24544.8	6297.1	376714	2	0	29
27096.7	9636.8	799131	2	0	56
13485.3	10293.4	960436	2	0	19
26866.7	11748.7	1.06551e+06	2	0	55
15891.1	14481.9	376714	2	0	0
17652	3514.7	532754	2	0	53
22598	5289.1	1.62031e+06	2	0	91
24075.1	5854.5	883473	2	0	67
14416.2	9035.5	842359	2	0	63
13887.6	13204.1	266377	2	0	0
23705.1	13538.2	376714	2	0	0
22371.5	14223.9	376714	2	0	26
17532.1	14733.7	1.13014e+06	2	0	28
23722.7	5387.8	461379	2	0	0
14642.6	8409.1	266377	2	0	0
26059.7	12674.5	266377	2	0	0
13781.5	11842.9	1.0983e+06	2	0	50
23676.7	13531.3	376714	2	0	0
17629.2	3477.1	652488	2	0	53
16002.6	5701.3	266377	2	0	0
24087.9	5851.5	1.19127e+06	2	0	67
24575.7	6346.5	704768	2	0	29
18814.7	3420.2	376714	2	0	0
17479.3	4032.5	1.03167e+06	2	0	24
20124.9	3179	1.76695e+06	2	0	83
27141.7	9589.4	595637	2	0	56
26103.5	12683.3	266377	2	0	0
17530.8	14741.7	1.30498e+06	2	0	28
18828.8	3401.1	266377	2	0	0
17476.7	4014.7	883473	2	0	24
24087.4	5833	1.16111e+06	2	0	67
24598.6	6352.6	532754	2	0	29
26908.2	10788.6	461379	2	0	0
25425.3	13533	266377	2	0	0
26869.1	11732.1	1.03167e+06	2	0	55
20050.5	3131.3	376714	2	0	83
26580.2	8235.1	376714	2	0	0
13487.8	10307.1	996692	2	0	19
22427	4429.2	532754	2	0	47
24098.2	5802.6	1.35826e+06	2	0	67
27159.4	9590.5	532754	2	0	56
26832.7	11768.5	461379	2	0	55
19762.5	3738.6	266377	2	0	0
15740.6	6552	376714	2	0	0
26466.6	7789.4	266377	2	0	0
26145.2	12647.1	652488	2	0	30
24701.3	13643.2	595637	2	0	21
15949.9	14422.2	376714	2	0	75
17519.8	4001.9	461379	2	0	24
21288.5	4064.3	1.13014e+06	2	0	96
26856.4	11734.5	1.06551e+06	2	0	55
23565.9	13448.6	266377	2	0	0
25427	13573.9	266377	2	0	18
22594.6	5291.2	1.48313e+06	2	0	91
16134	5695.2	266377	2	0	0
24584.7	6340.3	595637	2	0	29
13467.6	10280.8	883473	2	0	19
18825.7	3454.9	595637	2	0	0
24034.6	5831.6	376714	2	0	0
17554.8	14709.2	532754	2	0	28
15727.2	6521	595637	2	0	34
26598.9	8247.6	461379	2	0	0
13481.2	10295.5	996692	2	0	19
26167.9	12651.6	842359	2	0	30
24669.4	13669	1.06551e+06	2	0	21
16273.4	14456.7	799131	2	0	45
25381.2	6801.7	595637	2	0	25
20075.2	3140.1	461379	2	0	83
19757.3	3727.1	266377	2	0	0
16532.3	5055.1	1.43448e+06	2	0	109
15710.4	6498.4	595637	2	0	34
27115.7	9529.9	376714	2	0	56
26112.6	12653	266377	2	0	30
17555.9	14727.5	1.30498e+06	2	0	28
13880	13170.1	266377	2	0	0
16543.3	5067.5	1.59826e+06	2	0	109
25381	6793.2	532754	2	0	25
22116	15301.8	266377	2	0	0
22340.5	4446.8	376714	2	0	0
13496.9	10316.8	753428	2	0	19
18849.8	3390.6	266377	2	0	0
24665.7	13669.6	1.16111e+06	2	0	21
22373.3	14194.8	376714	2	0	0
15748.8	6472.2	595637	2	0	34
26265.3	7740.7	461379	2	0	0
26156.8	12635.2	799131	2	0	30
20053.3	3133.6	376714	2	0	83
17530.6	14721.8	753428	2	0	28
17494.2	4088.9	595637	2	0	24
22590.7	5291.5	1.48313e+06	2	0	91
16044	5651	266377	2	0	0
24077.4	5832.9	1.06551e+06	2	0	67
26594.4	8245.8	461379	2	0	0
13780.1	11825.3	1.03167e+06	2	0	50
18834.3	3381.5	376714	2	0	0
15738.1	6457	595637	2	0	34
25349.4	6798.4	266377	2	0	0
14400.5	9017.6	532754	2	0	63
27161.3	9568.6	532754	2	0	56
26124.8	12650.7	376714	2	0	30
24653.6	13654.2	1.16111e+06	2	0	21
17543.8	14746.4	1.40954e+06	2	0	28
21288.9	4043.7	922758	2	0	96
25360.2	6808.4	266377	2	0	0
18836.5	3356.3	266377	2	0	0
16546.9	5109.8	842359	2	0	109
26859.2	11729	996692	2	0	55
17534.6	14752.9	1.33189e+06	2	0	28
24080.1	5839.3	1.16111e+06	2	0	67
13796.5	11861.3	1.35826e+06	2	0	50
24667.3	13692.6	376714	2	0	21
19696.9	4469.1	266377	2	0	0
22468.8	14202.5	266377	2	0	0
19713.7	3718.5	1.0983e+06	2	0	20
27115.8	9641.3	960436	2	0	56
26180.2	12609.3	922758	2	0	30
13879.3	13164.7	266377	2	0	0
17557.7	14742.7	1.35826e+06	2	0	28
27114.4	9641.9	960436	2	0	56
23669.1	5478.8	376714	2	0	0
16047.7	5576	266377	2	0	0
23659.7	13871.8	1.22069e+06	2	0	40
18812.3	3385.4	376714	2	0	0
24029.3	5868.2	266377	2	0	67
15762.2	6441.4	532754	2	0	34
27136.6	9611.8	461379	2	0	56
26869.6	11743	1.06551e+06	2	0	55
17491.3	4008.4	842359	2	0	24
26611	8284.9	461379	2	0	87
24085.1	5832.9	1.13014e+06	2	0	67
26882.1	11718.6	1.03167e+06	2	0	55
26234.3	12541.5	376714	2	0	0
17554.2	14747.8	1.2775e+06	2	0	28
18860.2	3371.8	376714	2	0	0
15654.5	6531.5	376714	2	0	37
26068	12691.4	376714	2	0	0
24618.4	13623.6	266377	2	0	21
17649.8	3486.9	704768	2	0	53
16508.6	5036.5	461379	2	0	109
27117.1	9630.3	842359	2	0	56
17559.2	14738.7	1.40954e+06	2	0	28
22352.2	4418	376714	2	0	47
24026.9	5831.4	376714	2	0	0
15735.4	6480.8	532754	2	0	34
24564.5	6330.4	753428	2	0	29
20114.8	3197.2	2.41215e+06	2	0	83
[truncated: 5,933 more rows]

## Sheet: NT 6
X	Y	Lr	Ch	DoC	Cluster ID
28339.1	7643.9	578209	2	0	0
28355.4	7659.8	578209	2	0	0
26794.9	7517.1	914229	2	0	0
26179.8	11294.1	578209	2	0.0247347	0
27170.7	10133.2	1.58349e+06	2	-0.208449	59
28351.8	7646.7	708158	2	0	0
26132.7	11312.2	708158	2	0.507962	0
24177.5	3122.1	708158	2	-0.238178	49
25884.3	4058.6	578209	2	0	64
24141.1	3123.6	408855	2	-0.176256	49
28326.8	7641.9	408855	2	0	0
24774.2	12743.5	708158	2	0.846347	51
25895.1	4056.6	817711	2	0	64
27090.8	5814.3	1.00149e+06	2	-0.406613	92
24758.2	12716.5	817711	2	0.603762	51
23183.4	13020.2	1.5298e+06	2	0.298126	88
25913.4	4122.2	408855	2	0	0
25859.6	4057	408855	2	0	64
23187.6	13015.5	1.87361e+06	2	0.293842	88
24179.5	3118	817711	2	-0.234048	49
26952	5658	578209	2	0.352939	0
26966.5	5652.6	578209	2	0.33543	0
25840.1	4027.3	914229	2	0	64
24776.5	12693.5	914229	2	0.788801	51
24762.5	12705.8	1.08173e+06	2	0.69187	51
14981.7	14002.1	408855	2	-0.0835225	0
24184.8	3070.4	708158	2	-0.278257	49
26958.7	5666.9	578209	2	0.40791	0
25850.2	3984.6	1.00149e+06	2	0	64
23197.3	13021.8	1.5298e+06	2	0.267121	88
26829	7522	578209	2	-0.152668	0
9456	9744.2	578209	2	0.418896	62
15006.2	14017.3	408855	2	-0.254499	0
24156.8	3109	817711	2	-0.212573	49
8667	8484.1	708158	2	-0.437732	0
24173.8	3091.6	708158	2	-0.246556	49
26790.1	10669.5	578209	2	0.33088	0
7827.1	5434.3	408855	2	0	0
27074.9	5744	408855	2	-0.430488	0
9406.6	9706.4	408855	2	0.0420906	62
24776.1	12700.6	1.00149e+06	2	0.687117	51
21104.2	13135.5	817711	2	-0.236595	0
16277.2	14010.4	817711	2	-0.25277	136
7659	7178.1	578209	2	-0.295332	0
26166.6	11328.7	408855	2	0.153779	0
24191.7	3102.4	408855	2	-0.237705	49
26839.9	7518.2	408855	2	-0.176144	0
9441.8	9765.2	408855	2	0.559372	62
21085	13139.4	408855	2	-0.261499	0
25254.9	3900	817711	2	-0.128596	0
25850.3	4034	914229	2	0	64
27083.1	5776.9	1.08173e+06	2	-0.441181	92
26794.4	7522.9	817711	2	0	0
15016.9	14006.8	408855	2	-0.20573	0
24788	12745.6	1.08173e+06	2	0.770208	51
18467.5	13880.1	408855	2	0.497357	0
9449.7	9726.9	578209	2	0.251554	62
24205.2	3084.1	408855	2	-0.297779	49
16269.2	13999.5	1.00149e+06	2	-0.294522	136
18467.8	13831.5	578209	2	-0.00876565	0
25855	4025.3	1.08173e+06	2	0	64
27101.3	5772	1.00149e+06	2	-0.440404	92
8167.2	7837	408855	2	0.046129	0
23174.9	13012.3	1.87361e+06	2	0.245441	88
16260.2	13997	817711	2	-0.302009	136
14964.9	13966.8	408855	2	-0.181953	0
24125.6	3103.5	817711	2	-0.212758	49
8653.9	8490	578209	2	-0.406991	0
9421.8	9744.8	578209	2	0.225445	62
16261.8	14006.4	817711	2	-0.296573	136
26693.5	5215.4	408855	2	-0.393287	133
27138.5	10135.5	914229	2	-0.291623	59
27100.1	5778	1.15642e+06	2	-0.444077	92
24775.7	12719.1	1.15642e+06	2	0.825421	51
21095.6	13111.6	408855	2	-0.269866	0
8221.7	7813.9	578209	2	-0.462813	0
23195.4	13022.4	1.5298e+06	2	0.26687	88
24163.2	3105.5	914229	2	-0.225697	49
8089.4	8577.8	408855	2	0.190438	0
9297.6	9654.9	408855	2	0.133868	0
13668.7	13889.2	1.35602e+06	2	-0.320038	74
16286.4	13991.8	708158	2	-0.293791	136
21115.8	13084.4	578209	2	-0.228881	0
27720.6	8148.2	578209	2	-0.279497	0
24798.3	12741.3	1.15642e+06	2	0.760963	51
13668.1	13896.9	1.73463e+06	2	-0.266414	74
16278.4	13988.3	708158	2	-0.262903	136
8668	8482	708158	2	-0.437424	0
14987.5	13993.4	408855	2	-0.0855198	0
24126.1	3104.4	817711	2	-0.215091	49
26376.5	4480	578209	2	-0.435299	50
21093.6	13119.1	578209	2	-0.27031	0
27085.2	5791.6	1.08173e+06	2	-0.433925	92
27148.5	10127.7	1.15642e+06	2	-0.24106	59
24780.7	12728	1.00149e+06	2	0.860284	51
24140.3	3037.7	578209	2	-0.275516	0
7841.2	5338.2	408855	2	0	0
7650.2	7157.7	408855	2	-0.179111	0
26177.2	11305.6	578209	2	0.0873575	0
16274.6	14001.1	1.00149e+06	2	-0.279453	136
26720.1	5203.8	578209	2	-0.447114	133
28360.5	7652.6	578209	2	0	0
18455.3	13837.2	408855	2	0.130317	0
21109.8	13077.3	708158	2	-0.227201	0
13691.9	13875.8	817711	2	-0.49316	74
26813.2	7524.3	817711	2	-0.128798	0
27732.7	8170.9	408855	2	-0.0236102	0
24798.4	12734.9	1.22657e+06	2	0.730749	51
27098.7	5718.1	578209	2	-0.314245	0
9440.7	9749.8	708158	2	0.331012	62
13699	13875.8	578209	2	-0.506647	74
24416.4	2686.6	408855	2	-0.12646	0
25879	4016	1.22657e+06	2	0	64
27600.6	6955.8	408855	2	-0.242999	0
28390.3	7712.7	817711	2	0	0
13673	13928.8	1.35602e+06	2	0.000839925	74
25893.8	3995.1	1.68575e+06	2	0	64
24792.2	12716.2	914229	2	0.804101	51
25252.6	3901.8	817711	2	-0.127925	0
12300.4	13165	1.00149e+06	2	-0.269096	103
24190.6	2999.9	408855	2	-0.241805	0
25884.2	3981.5	1.68575e+06	2	0	64
27078	5781.8	817711	2	-0.444661	92
27696.2	8135	408855	2	-0.299806	0
26137.6	11302.2	914229	2	0.403874	0
24808.2	12739.1	1.08173e+06	2	0.727591	51
25881.1	3996	1.73463e+06	2	0	64
26373.5	4477.5	708158	2	-0.436738	50
27109.4	5729.1	578209	2	-0.404855	0
28397.5	7704.6	817711	2	0	0
24200.8	3081.8	578209	2	-0.297103	49
26378.1	4458.2	1.08173e+06	2	-0.453645	50
26808.8	7521.6	708158	2	-0.127482	0
27722.9	8158.8	708158	2	-0.167208	0
23176	13015.5	1.58349e+06	2	0.244358	88
23074.2	2597.7	408855	2	0	0
8300.4	7824.4	817711	2	-0.422518	73
28392.8	7756.5	578209	2	0	0
24820.8	12754.1	578209	2	0.75073	51
13671.6	13889.6	1.41632e+06	2	-0.348856	74
25867.7	3981	1.08173e+06	2	0	64
24161.1	3111.5	1.00149e+06	2	-0.211543	49
26406.5	4502.1	578209	2	-0.194435	0
28394.6	7756.1	578209	2	0	0
8705.5	8452.7	578209	2	-0.445916	0
24804.3	12756.6	914229	2	0.868868	51
18479.4	13830.8	578209	2	-0.0190038	0
27085.6	5818.1	1.08173e+06	2	-0.395433	92
26776.8	7522.3	708158	2	0	0
8258.3	7835.3	578209	2	-0.475459	73
26183.9	11302.1	578209	2	0.0250387	0
23190.3	13023	1.5298e+06	2	0.272138	88
9337.6	9758.5	578209	2	-0.11139	62
12306.1	13194.5	1.73463e+06	2	-0.546868	103
25850.1	4000.1	708158	2	0	64
24137.1	3093.9	1.00149e+06	2	-0.218656	49
27109.8	5798.9	1.29291e+06	2	-0.420406	92
9448.7	9722.1	408855	2	0.264387	62
13667.6	13925.7	1.68575e+06	2	0.00321864	74
21119	13071.7	578209	2	-0.19353	0
26349.2	4460.3	708158	2	-0.499044	50
26143.9	11302.1	817711	2	0.316904	0
24774.8	12704.6	1.00149e+06	2	0.684538	51
27112.7	5765.3	1.00149e+06	2	-0.421423	92
9348.9	9702.9	408855	2	-0.2432	0
24827.2	12732.1	578209	2	0.561918	51
21073	13017.4	914229	2	-0.27699	60
13646.5	13911.2	1.78216e+06	2	0.0560059	74
26347.9	4455.2	817711	2	-0.516713	50
16303.6	14061.7	708158	2	0.114901	136
24168.8	3081.2	1.00149e+06	2	-0.237024	49
8697	8456.8	578209	2	-0.441333	0
9696	10569.7	914229	2	-0.473569	52
13662.3	13908.4	1.87361e+06	2	-0.11055	74
23037.5	2568.8	408855	2	0	0
26740.2	5178.5	914229	2	-0.444941	133
25252.9	3901.9	817711	2	-0.127935	0
25884.3	3996.9	1.78216e+06	2	0	64
27110	5791.5	1.22657e+06	2	-0.42551	92
25514.6	3166	817711	2	-0.503483	0
23173.3	13016.3	1.63542e+06	2	0.249219	88
24172.6	3112.3	914229	2	-0.230089	49
25892.1	3977.9	1.58349e+06	2	0	64
18238.5	13646.4	578209	2	-0.406763	0
16281.1	14071.4	578209	2	0.252677	136
20683.8	13935.8	408855	2	0.224374	0
27113.4	5791.7	1.29291e+06	2	-0.424599	92
26783.7	7504.4	578209	2	0	0
25563	3194.8	578209	2	-0.379652	0
25921.8	4014	914229	2	0	64
26774.6	5209.9	817711	2	-0.516778	133
21079.9	13169.2	408855	2	-0.261879	0
13628.3	13930.6	1.47415e+06	2	0.462963	74
26411.7	4453.3	578209	2	-0.221186	50
27558.1	6929.3	408855	2	0.00201385	0
8920	9374.8	408855	2	0.311307	0
9730.3	10588.4	708158	2	-0.458268	0
12309.3	13189.5	1.63542e+06	2	-0.540842	103
18236.7	13641.4	408855	2	-0.397541	0
16290.2	14083.7	578209	2	0.273484	136
25902.9	3991.7	1.73463e+06	2	0	64
21107.9	13153.1	578209	2	-0.226195	0
7995.4	8553.3	578209	2	0.0190851	0
27162.5	5825.1	1.22657e+06	2	-0.360014	92
8902.5	9370.4	408855	2	0.235506	0
27167	10132.6	1.68575e+06	2	-0.211047	59
13636.7	13912.2	1.5298e+06	2	0.169708	74
16292.4	14057.8	914229	2	0.213413	136
24153.2	3065.2	708158	2	-0.229614	49
27651.4	6953.9	578209	2	-0.381309	0
8280.8	7777.2	1.73463e+06	2	-0.424573	73
16249	14054.2	914229	2	-0.191582	136
24141.2	3032.2	578209	2	-0.272618	0
26360.5	4442.2	1.15642e+06	2	-0.50487	50
26738.1	5176	817711	2	-0.442676	133
27161.5	5779.3	578209	2	-0.399669	92
8868.1	9370.4	408855	2	0.0938021	0
18261.1	13639.2	408855	2	-0.349412	0
8305.3	7860.6	408855	2	-0.413551	0
9399.7	9722.6	708158	2	-0.0572421	62
9721	10603.2	578209	2	-0.355862	0
24139.4	3098.4	914229	2	-0.220058	49
7720.3	4293.6	1.00149e+06	2	0.867992	0
17467.8	14353.2	578209	2	0.0817913	0
26399.9	4462.2	708158	2	-0.28011	50
27140.6	5781.3	1.08173e+06	2	-0.425652	92
27689.8	8183.7	914229	2	-0.10776	61
8146.8	8546.9	578209	2	-0.151572	0
9313.8	9661.6	408855	2	0.0620375	0
24162.7	3089.6	914229	2	-0.21834	49
25906.4	4039.1	817711	2	0	64
7729.7	4335.5	408855	2	0.669101	0
16290.3	14046.4	817711	2	0.0120415	136
27132.8	5791.2	1.15642e+06	2	-0.421247	92
25935.9	11595.7	408855	2	0.273477	0
24152.2	3124.5	708158	2	-0.186315	49
9403.6	9727.8	578209	2	-0.0282071	62
13683.7	13909.6	1.35602e+06	2	-0.208786	74
16318.3	14093.6	914229	2	0.620614	136
26743.3	5237.8	1.00149e+06	2	-0.50379	133
8349.7	7826	1.9177e+06	2	-0.389807	134
14838.6	13971	408855	2	-0.346727	0
27147.2	5753.6	708158	2	-0.426587	92
26358.4	4446.5	1.00149e+06	2	-0.503136	50
26714.3	5244.8	708158	2	-0.46807	133
24816.5	12734.1	1.00149e+06	2	0.583783	51
13693.9	13895.8	1.00149e+06	2	-0.362815	74
28392.5	7719.9	817711	2	0	0
9376	9741.9	708158	2	-0.0625196	62
25905.7	4031.7	1.00149e+06	2	0	64
7719.4	4313.1	817711	2	0.967523	0
26696.4	5249.5	578209	2	-0.412358	133
21076.3	13005	1.15642e+06	2	-0.273718	60
23180.5	13020	1.5298e+06	2	0.225695	88
18252.9	13655	578209	2	-0.385837	0
23102.1	2555.8	708158	2	0	0
26346.3	4424.1	708158	2	-0.530307	50
27126.8	5786.9	1.22657e+06	2	-0.425338	92
8340	7763.6	408855	2	-0.365046	73
13683	13912.2	1.47415e+06	2	-0.205198	74
24137.4	3048.2	578209	2	-0.232589	0
26156.2	11300.6	708158	2	0.320309	0
16247.6	14026.3	708158	2	-0.25305	136
27150.8	5769	817711	2	-0.435783	92
8849.4	9341.3	408855	2	0.132039	0
9368.5	9757.6	708158	2	-0.0261708	62
25874.2	4000.3	1.5298e+06	2	0	64
26718.7	5196.1	408855	2	-0.442488	133
23213.5	13029.8	1.35602e+06	2	0.163019	88
24168.6	3070.2	708158	2	-0.254759	49
26401.5	4408.6	708158	2	-0.374116	63
8313.3	7820.4	1.00149e+06	2	-0.399275	73
27644.6	8179.3	708158	2	-0.303185	61
26162.9	11324.2	408855	2	0.155442	0
16258.9	14070.6	914229	2	0.0780207	136
25856.1	4028.5	1.08173e+06	2	0	64
8858.6	9376.1	408855	2	0.197332	0
14838	13886.1	408855	2	-0.295235	0
26370.8	4447.8	1.22657e+06	2	-0.476576	50
8309.8	7801	1.22657e+06	2	-0.388214	73
8696.5	8502.2	408855	2	-0.382408	0
12288.4	13204	1.9177e+06	2	-0.428669	103
24148.9	3081.6	1.00149e+06	2	-0.242041	49
27155.7	5763.6	817711	2	-0.437486	92
9393.8	9750.4	817711	2	0.15545	62
25936.7	11598.8	408855	2	0.285436	0
16267.7	14128.8	408855	2	0.658968	0
25892.4	4000.2	1.73463e+06	2	0	64
7749	4335.3	578209	2	0.489706	0
26794.5	5304.5	2.48697e+06	2	-0.50847	133
13660.4	13915.1	2.08476e+06	2	-0.0460844	74
23113.6	2587.4	408855	2	0	0
8143.9	8540.7	578209	2	-0.20525	0
25855.7	4002.5	1.00149e+06	2	0	64
7738.6	4367.2	408855	2	0.294173	0
27133.1	5787.4	1.15642e+06	2	-0.424217	92
8297.2	7764.8	914229	2	-0.387653	73
12300.8	13194.2	1.68575e+06	2	-0.478587	103
22787	3592.1	578209	2	0	0
9372.2	9748.6	578209	2	-0.0627657	62
9701.3	10540.9	1.22657e+06	2	-0.409807	52
23174.3	13018.7	1.5298e+06	2	0.247171	88
23135.3	2620.5	408855	2	0	0
27138.1	5806	1.15642e+06	2	-0.39619	92
8299	7818.3	914229	2	-0.422226	73
13654	13909	1.9177e+06	2	0.00771771	74
27661.2	8133.6	408855	2	-0.430775	0
16218.8	14066.3	708158	2	-0.186536	0
7674.9	4318.7	578209	2	0.677011	0
27119.4	5774.2	1.35602e+06	2	-0.442854	92
24773.6	12707.9	1.15642e+06	2	0.683523	51
12297	13188	1.47415e+06	2	-0.42011	103
24149.2	3078.6	914229	2	-0.243641	49
25900.9	4039.3	914229	2	0	64
27099.5	5779.9	1.15642e+06	2	-0.442559	92
8688.7	8431.5	408855	2	-0.427895	0
13643.9	13919.1	1.82846e+06	2	0.179947	74
14820.5	13897.1	408855	2	-0.197391	0
23133.5	2590.8	578209	2	0	0
24125.9	3086.6	817711	2	-0.200846	49
7707.2	4327.7	408855	2	0.839946	0
26377.1	4463.1	1.00149e+06	2	-0.453129	50
27144.6	5798.6	914229	2	-0.408429	92
8332.4	7801.9	708158	2	-0.377091	73
27651.9	8134.9	708158	2	-0.443693	0
19688.7	13768.8	408855	2	0	54
21785.5	2574.7	408855	2	-0.00504874	0
24205.3	3008.3	408855	2	-0.27248	0
7724.7	4389.9	408855	2	0.0354038	0
27170	5800.7	817711	2	-0.392302	92
8699.3	8440.6	708158	2	-0.416637	0
16618.9	1666.2	817711	2	0	0
26342.5	4415.8	708158	2	-0.547849	50
24084.5	3113.4	408855	2	-0.196775	0
25924.2	4014.9	914229	2	0	64
26766.2	5182.3	578209	2	-0.443365	133
8337.1	7788.7	708158	2	-0.387211	73
13666.7	13894.4	1.68575e+06	2	-0.274237	74
21147	13166.4	408855	2	-0.12306	0
24051.9	3119.3	817711	2	-0.196206	0
27137.1	5818.5	1.58349e+06	2	-0.378747	92
13678.9	13871.8	914229	2	-0.478486	74
23144.4	2612.4	578209	2	0	0
8674.1	8492.3	708158	2	-0.398132	0
21145.9	13152.4	408855	2	-0.123793	0
23176.7	13019.9	1.58349e+06	2	0.246744	88
14886.1	13910.6	408855	2	-0.43397	0
24394.4	2747.8	408855	2	0.142961	0
26337	4432.6	708158	2	-0.481073	50
8322.6	7801.4	1.08173e+06	2	-0.364356	73
9349.8	9707.6	408855	2	-0.268535	0
12299.8	13225.6	1.68575e+06	2	-0.618872	103
11030.2	1992	408855	2	0.479452	0
27145.1	5827.5	1.35602e+06	2	-0.361363	92
13663	13898.1	1.78216e+06	2	-0.192119	74
16352.6	14325.1	408855	2	0.82579	0
10860	1984.5	578209	2	0.527371	0
22790.6	3590.4	578209	2	0	0
16303.6	14015.2	408855	2	-0.143466	0
25906.5	4049.7	914229	2	0	64
26740.9	5207.7	817711	2	-0.477211	133
9723.6	10613	408855	2	-0.288002	0
7972.7	8578.4	408855	2	-0.0171179	0
12321.3	13218.6	2.27641e+06	2	-0.610616	103
16253.4	14047.8	1.08173e+06	2	-0.212144	136
23104.3	2562.4	708158	2	0	0
24093.4	3161.2	408855	2	-0.149551	0
25868.2	4065.2	578209	2	0	64
26354.5	4450.6	1.00149e+06	2	-0.507945	50
8296.7	7793.8	1.35602e+06	2	-0.408103	73
28404.6	7717	708158	2	0	0
26783.2	10708	408855	2	0.50394	0
14855.7	13914.9	408855	2	-0.35376	0
16319.2	14107.4	708158	2	0.730531	136
24401.5	2714.7	578209	2	-0.027094	0
24036.6	3121.9	708158	2	-0.185456	0
26387.9	4457.3	1.08173e+06	2	-0.415709	50
25856.7	4028.7	1.15642e+06	2	0	64
9699.6	10588.6	578209	2	-0.507423	52
26757.9	5277.1	1.63542e+06	2	-0.518768	133
27140.2	5830.5	1.58349e+06	2	-0.360386	92
10857.6	1983.4	578209	2	0.528238	0
24387.6	2743.9	408855	2	0.149881	0
23090.2	2594.3	408855	2	0	0
26380.1	4445.2	1.22657e+06	2	-0.447487	50
8295.9	7783	1.35602e+06	2	-0.40544	73
27636.1	8260.8	708158	2	-0.237466	0
26823.2	10633.9	708158	2	0.00663003	0
16273.5	14159	408855	2	0.51901	0
25892.3	4007.2	1.58349e+06	2	0	64
10857.9	1986.6	578209	2	0.523574	0
26817.1	10640.4	708158	2	0	0
18018.5	13449.5	578209	2	-0.362641	0
27160.4	5846.6	1.5298e+06	2	-0.325545	92
14870.1	13904.5	578209	2	-0.39768	0
16264.2	14089.3	578209	2	0.207291	136
17468.2	14340.6	708158	2	0.236463	0
24411.5	2719.6	578209	2	0.012536	0
25874.3	4004.3	1.41632e+06	2	0	64
27658.2	8166.6	578209	2	-0.298711	61
9334.4	9734.3	408855	2	-0.234705	62
9706.3	10588.6	408855	2	-0.484473	52
21109.6	13016.6	1.00149e+06	2	-0.209142	60
7730.5	4397	408855	2	0.00261427	0
19715.7	13726.1	408855	2	0	54
25866.6	4012	1.35602e+06	2	0	64
27120.1	5828.3	1.63542e+06	2	-0.375188	92
8280.9	7797.8	1.41632e+06	2	-0.439693	73
27330.2	10619.6	1.00149e+06	2	-0.00936762	0
24415	2700.7	708158	2	-0.0805548	0
26403.4	4488.2	578209	2	-0.338721	0
7990.5	8545	578209	2	0.0874589	0
8754.8	8512.2	408855	2	-0.214417	0
9737.2	10585.2	578209	2	-0.445351	0
27124.6	5836.5	1.63542e+06	2	-0.359365	92
27673.8	8180.5	817711	2	-0.188405	61
9164.3	10421	708158	2	-0.0050115	0
25880.1	4019.2	1.15642e+06	2	0	64
26380.3	4440.2	1.15642e+06	2	-0.46279	50
16233.4	14113.5	408855	2	0.234084	0
11036.5	1989.1	408855	2	0.467343	0
9358.3	9806.5	914229	2	0.203193	62
24477.1	2756.7	1.08173e+06	2	-0.218593	53
27694.9	8194.9	708158	2	-0.0927615	61
9175.3	10419.9	708158	2	-0.0129157	0
12306.8	13249.1	1.15642e+06	2	-0.673127	103
19695.1	13730.2	914229	2	0	54
14835.4	13884.2	578209	2	-0.291147	0
7970.3	8573.7	408855	2	0.011301	0
27578.2	8933.6	408855	2	-0.441483	0
21099.5	13064.7	408855	2	-0.240175	0
27695.9	8205.1	708158	2	0.0274677	61
9348.1	9770.5	708158	2	-0.0510374	62
24806.7	12715	914229	2	0.569332	51
8305.5	7801.1	1.15642e+06	2	-0.401021	73
9378.3	9810	1.00149e+06	2	0.437924	62
12298.4	13225.6	1.63542e+06	2	-0.605312	103
13684	13863.3	708158	2	-0.536424	74
25876.5	4028.2	1.00149e+06	2	0	64
26786.3	5270.4	1.82846e+06	2	-0.555267	133
27692.1	7363	578209	2	0.944028	0
8787	9400.3	817711	2	0.580593	127
9181.8	10436.7	708158	2	0.000837939	0
8257.4	7806.9	1.08173e+06	2	-0.463801	73
27673.5	8193.6	817711	2	-0.132807	61
27330.5	10618	1.00149e+06	2	-0.00614531	0
21110.3	13029.2	1.22657e+06	2	-0.227556	60
7749.1	4353.5	578209	2	0.380496	0
26771.3	5237.8	1.35602e+06	2	-0.536831	133
27653.3	6949.7	578209	2	-0.377583	0
27586.1	8939.5	578209	2	-0.447148	0
23175.3	13020.9	1.47415e+06	2	0.2475	88
16331.8	14282.8	408855	2	0.475252	0
24090.4	3103.8	408855	2	-0.203928	0
27167	5835.2	1.29291e+06	2	-0.331129	92
8359.4	7807.9	1.29291e+06	2	-0.400831	134
9384.2	9812.2	1.15642e+06	2	0.554409	62
21093.4	13004.8	1.08173e+06	2	-0.251608	60
18047.1	13472.9	408855	2	-0.273722	0
25892.9	4017.3	1.08173e+06	2	0	64
26400.7	4490.5	578209	2	-0.336246	0
9174.9	10423.7	708158	2	-0.0130742	0
12287.8	13242.4	1.22657e+06	2	-0.522233	103
27147.3	5839.7	1.5298e+06	2	-0.34268	92
8763.2	9419.2	1.15642e+06	2	0.796544	127
9707.3	10500.6	578209	2	-0.492078	0
18047.2	13539.9	578209	2	-0.310052	0
23054.4	2571	408855	2	0	0
13238.3	13497.3	408855	2	0.317752	0
9724	10573.9	578209	2	-0.437077	0
16291.3	14090.5	408855	2	0.358672	136
24056.8	3165	578209	2	-0.0870843	0
25874.4	4021	1.22657e+06	2	0	64
26753.6	5226	1.22657e+06	2	-0.507162	133
27151.1	5847.1	1.5298e+06	2	-0.326599	92
8782	9410.4	1.00149e+06	2	0.816071	127
13682.2	13896.3	1.63542e+06	2	-0.316653	74
16365.4	14245.4	408855	2	0.390283	0
21784.5	2579.5	408855	2	0.00967193	0
22784.9	3587.6	578209	2	0	0
27305.2	8314.1	578209	2	-0.512956	0
9682.1	10532	708158	2	-0.448509	52
9388.6	9840.5	1.35602e+06	2	0.584068	62
11261.7	12518.2	408855	2	0.110886	0
21062.5	13012.8	708158	2	-0.292467	60
16357.6	14256.9	408855	2	0.586394	0
26394.2	4450.8	1.15642e+06	2	-0.38928	50
27172.6	5802.6	1.00149e+06	2	-0.380405	92
27647.9	6944.4	708158	2	-0.343795	0
8314.9	7772.3	578209	2	-0.343231	73
9211.2	10366.1	408855	2	-0.0092878	0
16236.8	14088.4	578209	2	0.0212658	0
24038.4	3158.6	708158	2	-0.0856073	0
8765.2	9432.5	1.29291e+06	2	0.520326	127
9711.3	10557.4	1.00149e+06	2	-0.475312	52
21111.8	13039.2	1.08173e+06	2	-0.226072	60
18574.6	13841.6	914229	2	-0.272017	0
11499.2	1981.7	408855	2	0.194327	0
8318.3	7819	1.08173e+06	2	-0.385385	73
15937.7	13958.6	708158	2	0.344699	115
26750.2	5206.8	1.08173e+06	2	-0.48884	133
9402.1	9859.5	1.08173e+06	2	0.71638	62
27184.4	5818.2	1.22657e+06	2	-0.347631	92
28378.6	7622.5	408855	2	0	0
21120.9	13035.3	1.08173e+06	2	-0.201039	60
25864.4	3981.2	1.00149e+06	2	0	64
26723.9	5170.9	578209	2	-0.392725	133
24044.5	3121.8	817711	2	-0.182426	0
9383.3	9828.8	1.63542e+06	2	0.671589	62
13659.8	13931.8	1.63542e+06	2	0.103474	74
27187	5869.8	1.22657e+06	2	-0.254483	92
27322.1	10623	1.00149e+06	2	-0.0719446	0
24045.6	3124.9	817711	2	-0.183418	0
8341	7825	1.68575e+06	2	-0.378607	134
16315.6	14076.9	817711	2	0.355866	136
25888.1	3985.3	1.73463e+06	2	0	64
27183.5	5820	1.15642e+06	2	-0.346747	92
8259	7815.8	1.08173e+06	2	-0.470078	73
8783.3	9423.5	1.00149e+06	2	0.610384	127
8779.4	8397.9	408855	2	-0.0980671	0
23129.1	2600.5	578209	2	0	0
25880.3	3980	1.58349e+06	2	0	64
26748.4	5233.2	1.15642e+06	2	-0.507788	133
14972.7	13949.5	408855	2	-0.278926	0
16258	14039.2	1.22657e+06	2	-0.221917	136
24045	3147.4	578209	2	-0.122787	0
13658.4	13912.5	2.08476e+06	2	-0.0544455	74
25909.8	3943.2	578209	2	0	0
27189.8	5823.7	1.29291e+06	2	-0.34316	92
9412.4	9848	1.08173e+06	2	0.838256	62
16320.2	14073.8	708158	2	0.341192	136
17464.3	14350	578209	2	0.0842558	0
24102.8	3176.1	408855	2	-0.159632	0
27632.5	6884.6	408855	2	0.142544	0
8782.2	8395	408855	2	-0.0894727	0
27801.5	10042.6	914229	2	0.632986	0
25891	3990.4	1.78216e+06	2	0	64
24811.7	12707.7	708158	2	0.451779	51
9409.3	9839.9	1.35602e+06	2	0.854013	62
21088.3	13009.8	1.00149e+06	2	-0.25431	60
12272.8	13211.9	1.63542e+06	2	-0.441621	103
13651.6	13913.6	1.9608e+06	2	0.0526454	74
16324.3	14106.6	708158	2	0.721411	136
27588.1	8178.1	408855	2	-0.520569	0
9679.4	10560.3	578209	2	-0.481671	52
15216.1	14229.8	578209	2	-0.294923	55
17454	14331.3	408855	2	0.324715	0
25913.2	3987	1.22657e+06	2	0	64
8804.7	9398.5	1.08173e+06	2	0.608561	127
24053.2	3137.7	817711	2	-0.147443	0
27183.1	5816.8	1.22657e+06	2	-0.359841	92
27587.6	8185.3	408855	2	-0.531417	0
9403.7	9819.4	1.15642e+06	2	0.816025	62
27163.6	10138.9	1.68575e+06	2	-0.226613	59
14836.2	13969.6	408855	2	-0.365753	0
26430.2	4432.7	408855	2	-0.0824888	0
8218.7	7833.2	408855	2	-0.400847	0
8769.6	8509.2	408855	2	-0.108263	0
8780.1	9424.2	1.08173e+06	2	0.62004	127
10599.2	2265.5	578209	2	-0.374541	89
25923.8	3993.1	817711	2	0	64
16376.3	14271.3	578209	2	0.679576	0
27612	6943	578209	2	-0.192316	0
8255.4	7808.6	1.08173e+06	2	-0.470954	73
27309.5	8293.1	578209	2	-0.63997	0
8794.1	9384.8	708158	2	0.565661	127
9404.6	9848.3	1.35602e+06	2	0.735725	62
25909.3	3997.1	1.35602e+06	2	0	64
26750.7	5184.2	1.00149e+06	2	-0.433309	133
23231.6	13023.1	1.15642e+06	2	0.178334	88
13660.1	13898.4	1.82846e+06	2	-0.189519	74
26392.4	4362.8	1.00149e+06	2	-0.505391	63
27300.8	10578.2	408855	2	0.103239	0
16285.2	14167.9	578209	2	0.511683	0
9203.6	10381.3	408855	2	-0.0266597	0
21089.1	13031.8	817711	2	-0.257996	60
24466.8	2739.8	708158	2	-0.272488	53
24044.9	3174.7	578209	2	0	0
26407.8	4392.5	817711	2	-0.301258	63
27182.8	5791.8	708158	2	-0.394117	92
8277.5	7785.3	1.68575e+06	2	-0.438347	73
27658.1	8179.7	708158	2	-0.247679	61
9704.7	10522.1	914229	2	-0.467436	52
26734.2	5237	914229	2	-0.490118	133
27627.1	6894.5	408855	2	0.0211749	0
9397	9818.5	1.22657e+06	2	0.690269	62
19655.5	13821	408855	2	0	0
7682.8	5717.4	578209	2	0	0
8774.3	9436.1	1.08173e+06	2	0.542563	127
27329.1	10622	1.00149e+06	2	-0.0699035	0
21103.9	13043.3	1.00149e+06	2	-0.232127	60
24460.7	2735.7	408855	2	-0.219936	53
27604.4	6925.2	408855	2	-0.0705505	0
8264.5	7836	408855	2	-0.473154	73
27699	8220.3	408855	2	0.112662	61
27180	10129.7	1.35602e+06	2	-0.195918	59
9738.5	10511.4	408855	2	-0.448495	0
15922.4	13983	578209	2	0.408409	0
12693.1	1186.3	408855	2	-0.296813	101
8271.3	7799.4	1.35602e+06	2	-0.453491	73
9423.8	9831.2	817711	2	0.856056	62
27333.1	10629.4	1.00149e+06	2	-0.0654155	0
26021.8	11454.4	408855	2	-0.161317	0
26711.7	5248.6	708158	2	-0.466325	133
27197.9	5825.2	1.29291e+06	2	-0.329055	92
8762.3	9459.8	1.00149e+06	2	0.32543	127
26151.5	11291	817711	2	0.323498	0
25888.4	3986.7	1.78216e+06	2	0	64
27658.2	8303.8	408855	2	0.0831842	0
24488.1	2772.1	1.22657e+06	2	-0.226942	53
27189.1	5842.6	1.29291e+06	2	-0.309497	92
18040.2	13480.3	408855	2	-0.289119	0
8263.1	7814	1.08173e+06	2	-0.467601	73
8788.8	9434.2	914229	2	0.550263	127
26119.9	11305.5	578209	2	0.62167	0
21100.7	12986.3	708158	2	-0.218188	60
12235.3	13151.2	1.41632e+06	2	0.677946	103
9722.5	10542.9	708158	2	-0.39435	52
27566.6	6914.5	708158	2	0.0717714	0
9386.3	9810.8	1.22657e+06	2	0.555216	62
12234.9	13153.5	1.41632e+06	2	0.644702	103
25891.6	3983.8	1.73463e+06	2	0	64
27161.3	5750.4	578209	2	-0.41843	92
9711.9	10539.6	1.08173e+06	2	-0.399678	52
27196.5	10586.6	408855	2	-0.350298	0
9124	10422.4	408855	2	-0.0817983	0
24489.6	2757.8	1.22657e+06	2	-0.278914	53
26783.5	5265.5	1.73463e+06	2	-0.552403	133
27666.1	8213.9	708158	2	-0.151637	61
13632.5	13912.6	1.5298e+06	2	0.181011	74
8248.4	7809	914229	2	-0.476573	73
9411.5	9759.5	708158	2	0.303385	62
24485.3	2808	408855	2	0.0420706	66
21122.1	12988.3	408855	2	-0.15879	60
13638.7	13919.4	1.73463e+06	2	0.202772	74
8737.8	9436.2	914229	2	0.215656	127
9347.9	9866.2	578209	2	0.20541	62
19668.4	13751.8	1.00149e+06	2	0	54
24495.9	2775.4	1.29291e+06	2	-0.2211	53
25891.7	3993.1	1.78216e+06	2	0	64
26751.4	5233.7	1.22657e+06	2	-0.510018	133
9706.9	10562.6	817711	2	-0.483452	52
26375.7	4433.6	817711	2	-0.459044	50
27652.4	6925.7	408855	2	-0.221196	0
8249.4	7805.9	914229	2	-0.474554	73
27693.5	8241.8	408855	2	0.136121	0
8756.5	9449.8	1.41632e+06	2	0.390509	127
9374.8	9811.2	1.08173e+06	2	0.43224	62
21116.4	13020.3	1.15642e+06	2	-0.202176	60
16266.2	14085.1	578209	2	0.195383	136
26417.6	4421.3	408855	2	-0.180235	0
9757.9	10515.3	408855	2	-0.424246	0
24473.5	2766.9	914229	2	-0.160485	53
25874.6	3977.8	1.35602e+06	2	0	64
8752.8	9431.2	1.35602e+06	2	0.442128	127
24818	12719.6	914229	2	0.543033	51
13261.4	13501.4	408855	2	0.344849	0
27163.2	5812.4	817711	2	-0.377358	92
9718.8	10504.6	578209	2	-0.47785	0
25248.4	3908.5	817711	2	-0.0900277	0
25915.6	4002.3	1.15642e+06	2	0	64
27285.7	8320.8	408855	2	-0.388877	0
26004.2	11427.5	408855	2	-0.125414	0
8754.5	9456.4	1.08173e+06	2	0.295152	127
9365.8	9809.5	1.08173e+06	2	0.31453	62
21116.6	13034	1.15642e+06	2	-0.2044	60
25922.7	3960.9	914229	2	0	64
27145.9	5867	2.20175e+06	2	-0.291308	92
13643.5	13911.2	1.68575e+06	2	0.0659764	74
9681.9	10505.7	408855	2	-0.434124	0
26754.7	10685.8	708158	2	0.750762	0
21087.7	13004.2	1.08173e+06	2	-0.253895	60
24498.5	2766.8	1.29291e+06	2	-0.280391	53
26397	4434.8	817711	2	-0.383203	50
25996.7	11465.9	408855	2	-0.286355	0
8319.7	7813.5	1.08173e+06	2	-0.380863	73
25862	3960.1	1.08173e+06	2	0	64
26759.6	5218.8	1.15642e+06	2	-0.507875	133
27543.4	8878	408855	2	-0.373315	0
9695.8	10530.3	1.08173e+06	2	-0.445358	52
26348.4	4432.2	1.00149e+06	2	-0.527174	50
8305.4	7808.5	1.35602e+06	2	-0.404181	73
27659.3	8304.5	408855	2	0.105537	0
8807.2	9430.3	817711	2	0.432128	127
9340.4	9818.9	708158	2	0.180772	62
25991.7	11423.9	578209	2	-0.122347	0
24811.5	12696.3	578209	2	0.5456	51
25895.1	3983.3	1.78216e+06	2	0	64
27173.3	5831.5	1.47415e+06	2	-0.342916	92
21108.3	12985.1	708158	2	-0.184859	60
12267.9	13215.4	1.47415e+06	2	-0.434044	103
13624.4	13946.5	1.22657e+06	2	0.603531	74
16290.5	14121.1	408855	2	0.615141	0
26399.3	4383.6	914229	2	-0.365346	63
9126.7	10436.5	408855	2	-0.0790287	0
9705.4	10528	914229	2	-0.446327	52
8816.2	9408.7	817711	2	0.331835	127
21064.9	12995.4	708158	2	-0.291877	60
26781.6	5261.5	1.58349e+06	2	-0.550862	133
27614.7	8272.9	408855	2	-0.26485	0
9260.8	10946.1	408855	2	0.0588067	0
12745.8	1153.7	408855	2	-0.309653	0
25249	3907.2	817711	2	-0.0902923	0
9352.8	9804.6	817711	2	0.12036	62
27325.9	10624.8	1.00149e+06	2	-0.0734848	0
25982.5	11401.9	408855	2	-0.13496	0
12272.1	13214.5	1.5298e+06	2	-0.444156	103
13644.6	13868.5	408855	2	-0.254704	74
23832.5	3299.8	408855	2	0.0696085	0
26764.6	5252.2	1.29291e+06	2	-0.532634	133
8266.7	7785.8	1.68575e+06	2	-0.452619	73
19668.1	13807.2	408855	2	0	0
25918.5	3976.3	1.08173e+06	2	0	64
27634	8256.8	708158	2	-0.299899	0
15318.2	14203	408855	2	-0.315111	0
24508.6	2777.8	1.08173e+06	2	-0.271546	53
27180.2	5855.8	1.22657e+06	2	-0.276839	92
18037.6	13362.1	408855	2	-0.200425	0
19705	13735.8	708158	2	0	54
16199.3	14082.1	408855	2	-0.130094	0
25892.9	3940.1	578209	2	0	0
26398.9	4432.4	578209	2	-0.363457	50
8811.6	9412.9	914229	2	0.412527	127
9350.8	9830.5	1.00149e+06	2	0.225325	62
10629	2289.8	1.08173e+06	2	-0.408954	89
9691.5	10553.2	1.00149e+06	2	-0.467732	52
21069.6	12989.3	578209	2	-0.289231	60
12257	13139	1.35602e+06	2	0.284072	103
16218.3	14079.1	914229	2	-0.0333819	0
8306	7858.3	408855	2	-0.416821	0
9367.1	9772.4	708158	2	0.193046	62
9146.3	10422.4	408855	2	-0.0298803	0
13612.7	13933.2	1.00149e+06	2	0.727435	74
15254.2	14203.4	408855	2	-0.15811	55
12253.6	13206.2	817711	2	-0.280743	103
8858.8	9344.6	408855	2	0.0675392	0
9705.8	10549.9	1.00149e+06	2	-0.46522	52
24502.8	2770.2	1.35602e+06	2	-0.276523	53
27301.3	8293	708158	2	-0.611352	0
9355.4	9805.6	708158	2	0.210802	62
22887.5	3581.1	408855	2	-0.200314	0
26397.1	4396.7	914229	2	-0.435371	63
26761.9	5275.4	1.78216e+06	2	-0.523506	133
27575.4	6813.5	578209	2	0.943843	0
24805.6	12733	1.00149e+06	2	0.604998	51
15300	14199.8	408855	2	-0.262243	0
10651.9	2279	1.08173e+06	2	-0.443288	89
8243.1	8670.2	408855	2	-0.369284	0
9718.3	10490.9	578209	2	-0.501103	0
21091.3	12985	817711	2	-0.250309	60
18566.7	13809.6	408855	2	-0.329735	0
25859.5	3994.5	1.15642e+06	2	0	64
27285.8	8289.8	408855	2	-0.443601	0
9400.4	9832.2	1.5298e+06	2	0.853759	62
13647.2	13939.5	1.35602e+06	2	0.331047	74
26381.3	4395	578209	2	-0.424606	63
26762.5	5241.5	1.41632e+06	2	-0.531963	133
13651.8	13924.2	1.9608e+06	2	0.166455	74
27646.7	8218.7	817711	2	-0.258013	61
9371.1	9792.9	914229	2	0.320826	62
9692.5	10528.5	1.00149e+06	2	-0.452138	52
25987.1	11407.6	578209	2	-0.135019	0
7980.7	8544.9	578209	2	0.0716568	0
9183.8	10453.2	408855	2	0.0107169	0
17994.4	14312.9	1.00149e+06	2	0	57
7678.1	7179.9	408855	2	-0.31593	0
27653.2	8252.9	1.00149e+06	2	-0.167201	0
9397.7	9795.7	708158	2	0.48811	62
25959.8	11416.1	408855	2	-0.205684	0
24494.8	2778.4	1.22657e+06	2	-0.221983	53
26399.3	4401.5	914229	2	-0.407396	63
8134	7798.2	408855	2	0.160433	0
16272.3	14053	1.00149e+06	2	0.0378346	136
22879.3	3573.8	708158	2	-0.198298	0
27198.4	5817.6	1.08173e+06	2	-0.34441	92
13693.7	13905.3	1.00149e+06	2	-0.257731	74
24507.6	2785.9	1.00149e+06	2	-0.278221	53
26778	5307.7	3.14048e+06	2	-0.506092	133
27630.3	8174.7	408855	2	-0.362033	61
21112.6	13023	1.15642e+06	2	-0.206633	60
25860.6	3928.2	578209	2	0	64
27562.1	6849.7	708158	2	0.512976	0
8753.6	9458.3	1.08173e+06	2	0.313029	127
9405.5	9804.2	1.08173e+06	2	0.785912	62
9673.5	10490.9	408855	2	-0.45248	0
25990.7	11483.1	708158	2	-0.366621	0
27636.5	8141.3	408855	2	-0.423679	0
27289.9	8310.9	578209	2	-0.422853	0
16239.7	14094.6	708158	2	0.0132072	0
18026.3	14313.4	914229	2	0	0
26394.5	4366.3	1.08173e+06	2	-0.52391	63
8801.5	9417.7	1.15642e+06	2	0.610808	127
12290.6	13223.7	1.82846e+06	2	-0.564553	103
21819.6	3020.9	578209	2	-0.497357	58
23835.7	3284.7	408855	2	0.0786648	0
27194.8	5841.9	1.15642e+06	2	-0.308473	92
28372.4	7620	408855	2	0	0
25962	11434.5	408855	2	-0.229624	0
21105.6	13034.9	1.29291e+06	2	-0.231839	60
13675.6	13910.2	1.82846e+06	2	-0.163592	74
24506.5	2784.2	1.08173e+06	2	-0.27893	53
8765.6	9464.4	1.00149e+06	2	0.247459	127
9389.6	9845.6	1.41632e+06	2	0.597552	62
16211.1	14064	708158	2	-0.252704	0
25868.3	3908.6	408855	2	0	0
13655.9	13930.4	1.78216e+06	2	0.116136	74
15336.4	14285.3	408855	2	-0.285523	0
26775.7	5282.6	3.00446e+06	2	-0.54124	133
27538.3	6863.5	408855	2	0.514176	0
9402.9	9825.5	1.29291e+06	2	0.825067	62
10675	2275.2	817711	2	-0.460878	89
16259.7	14055.1	1.00149e+06	2	-0.150328	136
23085.5	2556.5	708158	2	0	0
24505.8	2782.1	1.08173e+06	2	-0.278217	53
25824	3942.6	578209	2	0	64
27213.5	5867.5	578209	2	-0.238967	92
27721.3	7361.2	708158	2	0.840448	0
9394.1	9796.1	817711	2	0.491973	62
26395.4	4367.5	914229	2	-0.499677	63
28421.3	7683	408855	2	0	0
27555.6	8892.7	408855	2	-0.394181	0
23212.5	13026.6	1.35602e+06	2	0.264201	88
27198.6	5846.4	914229	2	-0.291815	92
8743.3	9431.5	1.08173e+06	2	0.387493	127
16617.7	1669.4	817711	2	0	0
22293	1863.3	408855	2	-0.174661	0
10666.6	2292.2	914229	2	-0.41012	89
21782.5	3000	1.00149e+06	2	-0.489381	58
25857.5	3896.7	408855	2	0	0
27691.4	7350	408855	2	0.810415	0
25992.4	11498.6	578209	2	-0.427213	0
19691.8	13714.3	708158	2	0	54
26433.2	4306.2	708158	2	-0.0633542	63
27570.6	6871.6	408855	2	0.418171	0
28404.8	7654.2	408855	2	0	0
8227.2	7807	408855	2	-0.472565	0
27684.3	8166.8	578209	2	-0.201104	61
23159.1	13023.8	1.35602e+06	2	0.350607	88
18567.5	13862.2	578209	2	-0.146674	0
13627.8	13913.6	1.22657e+06	2	0.296683	74
10649.1	2281.4	1.00149e+06	2	-0.432169	89
22866.6	3566.7	578209	2	-0.175949	0
27168	5843.4	1.47415e+06	2	-0.325801	92
9421.9	9797.5	408855	2	0.777777	62
16224.5	14060.2	708158	2	-0.240028	0
26420.4	4325.7	817711	2	-0.322852	63
23075.5	2551.1	408855	2	0	0
27712.5	8143.1	708158	2	-0.317308	0
8787.5	9428.1	1.08173e+06	2	0.529879	127
9424.5	9843.9	1.00149e+06	2	0.961271	62
27166.8	10142.3	1.58349e+06	2	-0.218069	59
9526.2	10452.3	708158	2	0.202468	0
23206.3	13016	1.68575e+06	2	0.321565	88
17984	14288.2	914229	2	0	57
28310.6	8283	408855	2	0.16557	0
22878.5	3554.9	578209	2	-0.200246	0
26396.1	4337	1.29291e+06	2	-0.490749	63
13062	13350.9	578209	2	-0.383018	0
26784.4	5232.8	1.00149e+06	2	-0.548371	133
27198.5	5874.5	1.00149e+06	2	-0.23884	92
8754	9452	1.29291e+06	2	0.294246	127
19679.5	13736	817711	2	0	54
16229.3	14088.8	708158	2	-0.0654424	0
26385.1	4342	1.08173e+06	2	-0.538189	63
27161	5904.2	3.61091e+06	2	-0.209804	92
8205.9	7760.8	817711	2	-0.41581	73
27162.8	10141.5	1.58349e+06	2	-0.243791	59
16368.1	14370.4	578209	2	0.423872	77
24505	2750.6	817711	2	-0.235845	53
21827.1	2958.6	408855	2	-0.477267	0
26408.4	4317.5	914229	2	-0.410048	63
26777.4	5274.1	2.27641e+06	2	-0.542473	133
27166.9	5876.2	2.20175e+06	2	-0.269771	92
8146.6	7787.6	408855	2	-0.0562247	0
9426.3	9875.6	408855	2	0.804062	62
23213.1	13022.2	1.41632e+06	2	0.267352	88
18022.4	14306	914229	2	0	0
11498.2	1982.8	408855	2	0.201087	0
8038.1	8927.5	408855	2	-0.350127	0
21032.9	13081.3	578209	2	-0.346353	0
26434	4336.9	914229	2	-0.0839646	63
9463.8	9866	408855	2	0.686764	0
24495.3	2760.6	1.22657e+06	2	-0.27608	53
21782.9	3002.7	1.00149e+06	2	-0.480082	58
27638.6	8259.4	817711	2	-0.234072	0
10660.7	2283.3	1.08173e+06	2	-0.4418	89
26390.3	4347.5	1.22657e+06	2	-0.538347	63
26794.1	5275.4	1.5298e+06	2	-0.562474	133
27192.8	5864.7	1.08173e+06	2	-0.270591	92
27707.6	7392	708158	2	0.959868	56
8151.5	7833.1	408855	2	0.177558	0
8747.4	9417.5	817711	2	0.623036	127
21041.1	13044.4	408855	2	-0.333455	0
9685.5	10538.5	914229	2	-0.472828	52
16253.6	14054.8	1.00149e+06	2	-0.122449	136
18038.4	14304.1	708158	2	0	0
24479	2752.2	1.00149e+06	2	-0.20505	53
25844.9	3934.6	817711	2	0	64
19679.8	13726.7	914229	2	0	54
26791.3	5260.4	1.35602e+06	2	-0.563954	133
8747.3	9440.2	1.41632e+06	2	0.350898	127
8051.9	8938.2	408855	2	-0.29518	0
19700.5	13755.1	578209	2	0	54
26787.4	5268.2	1.73463e+06	2	-0.560501	133
28322.4	8294.6	408855	2	0.147409	0
26739.3	10713.2	408855	2	0.622998	0
23222.2	13026.4	1.22657e+06	2	0.233059	88
22299	1868.2	408855	2	-0.201219	0
10643.6	2290.2	1.22657e+06	2	-0.41982	89
8764.3	9438.7	1.29291e+06	2	0.506136	127
27165.8	10141.8	1.58349e+06	2	-0.220923	59
12276.7	13200.8	1.63542e+06	2	-0.382045	103
9422.2	9854.7	914229	2	0.841992	62
19688.2	13715.5	708158	2	0	54
13679.9	13926.3	1.29291e+06	2	-0.0606608	74
24470	2764.4	817711	2	-0.157003	53
10650.5	2324.8	1.15642e+06	2	-0.392665	89
19655.3	13758.6	1.08173e+06	2	0	54
16264.1	14031.7	1.00149e+06	2	-0.230366	136
26742.6	5238.5	914229	2	-0.503562	133
26734	10661.8	408855	2	0.610578	0
25833.6	3963.9	817711	2	0	64
27729.6	7456.1	708158	2	0.24344	56
8754.2	9434	1.41632e+06	2	0.457437	127
9426.8	9863.6	708158	2	0.756668	62
16263.8	14033.5	1.00149e+06	2	-0.228609	136
27226.1	5817.3	408855	2	-0.298174	92
27579.7	6906.7	578209	2	0.0537591	0
8004	8962	408855	2	-0.346503	0
12326.2	13220.8	2.27641e+06	2	-0.622572	103
26429.5	4340.9	1.08173e+06	2	-0.207429	63
26796.8	5289.5	1.9608e+06	2	-0.549977	133
27202.2	5847.4	1.00149e+06	2	-0.290965	92
8023	8967.3	408855	2	-0.324975	0
23219.2	13026	1.22657e+06	2	0.262836	88
8760.2	9433.2	1.35602e+06	2	0.467392	127
27167.7	10142.8	1.58349e+06	2	-0.216181	59
26393.1	4346.5	1.29291e+06	2	-0.513831	63
27177.3	5795.7	708158	2	-0.393201	92
23230.1	13028.5	1.15642e+06	2	0.207618	88
19637	13760.5	708158	2	0	54
16273.1	14034.8	914229	2	-0.157319	136
10645.8	2278.5	1.08173e+06	2	-0.431637	89
27173.8	5831.4	1.41632e+06	2	-0.342867	92
27689	7435.5	578209	2	0.415315	56
9570.3	10494.5	408855	2	0.22608	0
19641.5	13756	817711	2	0	54
10610.6	2283.8	914229	2	-0.396661	89
26464.4	4333.9	817711	2	0.283728	63
21037.9	13019.5	408855	2	-0.332817	0
24464.5	2825.2	1.58349e+06	2	0.0863278	66
26790.5	5273	1.73463e+06	2	-0.55687	133
8006	9021.8	408855	2	-0.49525	0
27548	6857.9	817711	2	0.60399	0
27731.8	7371.5	578209	2	0.95001	0
8811.3	9406.2	817711	2	0.420565	127
26788.6	10675.4	708158	2	0.363293	0
15252.3	14221.7	708158	2	-0.161519	55
10627.4	2315.8	1.73463e+06	2	-0.379607	89
7700	5679	578209	2	0	0
27156.8	5818.4	1.08173e+06	2	-0.3649	92
23214.6	13024.4	1.41632e+06	2	0.271422	88
13649.7	13914	1.78216e+06	2	0.0609502	74
16274.8	14023.5	817711	2	-0.127252	136
27142.6	10118.5	708158	2	-0.230897	59
15270	14227.3	408855	2	-0.270964	55
7696.5	5677.4	578209	2	0	0
27165.1	5842.6	1.5298e+06	2	-0.326953	92
8751.6	9438.9	1.41632e+06	2	0.462151	127
26738.9	10672.5	578209	2	0.816883	0
10625.2	2312.4	1.63542e+06	2	-0.380629	89
27579.1	6901	578209	2	0.0753567	0
15256.6	14255.8	408855	2	-0.305258	55
16301	1661.8	708158	2	-0.343584	0
25820.9	3916.2	578209	2	0	64
8278.9	8692	578209	2	-0.461293	0
20585.3	1586.1	578209	2	0	0
24445.9	2820.8	1.9177e+06	2	0.27236	66
26466.2	4319.8	708158	2	0.25521	63
8339	5794.4	408855	2	0	0
27160.8	5860.3	1.9177e+06	2	-0.292436	92
8771.2	9469.9	578209	2	0.265444	127
19661.9	13735.3	914229	2	0	54
26783.8	5284.4	2.89104e+06	2	-0.538101	133
27558	6841.8	578209	2	0.618874	0
21099.3	13019.8	1.29291e+06	2	-0.238223	60
13638.9	13895.5	914229	2	0.016919	74
11223.8	1901.5	408855	2	-0.257879	0
10642	2327.8	1.58349e+06	2	-0.378818	89
8290.5	8684.9	578209	2	-0.445879	0
8736.8	9501.8	817711	2	-0.079972	69
26762.9	10616.7	708158	2	0.368611	0
12282.4	13209.1	1.63542e+06	2	-0.445883	103
24460.5	2844.8	1.08173e+06	2	0.293638	66
26448.4	4341.6	1.00149e+06	2	0.145289	63
27247.3	8333.5	817711	2	-0.0990898	0
19664.7	13760.3	817711	2	0	54
16368.1	14388.7	708158	2	0.300626	77
7717.5	5689.5	408855	2	0	0
8298.1	5838.6	578209	2	0	0
23213.1	13005.7	1.22657e+06	2	0.627972	88
26754.1	10691.4	708158	2	0.764109	0
8189.3	7765.8	578209	2	-0.413254	73
9405.1	9871.8	914229	2	0.611172	62
27134.2	10104.8	408855	2	-0.213517	59
16241.9	13990.6	408855	2	-0.227936	136
26464	4330.6	817711	2	0.172303	63
7677.2	5710.7	408855	2	0	0
8754	9495.8	708158	2	0.108864	69
15242.8	14257.4	578209	2	-0.255631	55
24469.3	2830.5	1.35602e+06	2	0.0899412	66
27180	5832.4	1.5298e+06	2	-0.329049	92
8042	9019.3	578209	2	-0.551276	0
8736.3	9495.8	817711	2	-0.000197803	69
19659.7	13745.3	1.00149e+06	2	0	54
10638.8	2302.3	1.29291e+06	2	-0.408331	89
21775.1	3015	817711	2	-0.322667	58
27581.7	6832	408855	2	0.722091	0
27715.5	7431.7	1.15642e+06	2	0.407274	56
26771.3	5225.7	1.29291e+06	2	-0.490444	133
8053.4	9024.4	708158	2	-0.563176	0
18554.9	13822.2	408855	2	-0.273906	0
11241.5	1905.9	408855	2	-0.0876308	0
24466.8	2814.4	1.08173e+06	2	0.0798736	66
26425.8	4355.6	817711	2	-0.128135	63
27202	5860.1	1.08173e+06	2	-0.25808	92
27722.5	7444.9	1.35602e+06	2	0.326442	56
26785.4	10692.9	578209	2	0.482136	0
20568.2	1625.5	578209	2	0	0
7835.8	5417.3	408855	2	0	0
8288.6	8708.9	408855	2	-0.369617	0
9403.8	9890.3	708158	2	0.642286	62
21751.5	3027.8	578209	2	-0.18783	58
26389.3	4348.8	1.22657e+06	2	-0.539267	63
26748.2	5200.5	914229	2	-0.477204	133
7658.4	5690.8	708158	2	0	0
8718.7	9525.5	817711	2	-0.201299	69
26757.7	10614.9	708158	2	0.351907	0
19641	13751.5	914229	2	0	54
10630.6	2334.2	1.87361e+06	2	-0.363112	89
24457.1	2814.9	1.68575e+06	2	0.163862	66
27558.9	6868.6	708158	2	0.503538	0
9397.7	9889.6	817711	2	0.512534	62
27162.2	10112.1	708158	2	-0.169938	59
15222	14228	708158	2	-0.268913	55
27210.1	5816.8	817711	2	-0.314102	92
21773.7	13160.3	408855	2	-0.218902	0
20587.9	1625.4	578209	2	0	0
10625.4	2330.6	1.87361e+06	2	-0.362457	89
25819.8	3921.7	578209	2	0	64
27642.7	9982.4	578209	2	-0.217487	0
12281.3	13214.7	1.73463e+06	2	-0.501193	103
19642.7	13720.9	408855	2	0	0
26410.1	4345.5	1.08173e+06	2	-0.414124	63
8731.9	9499.1	708158	2	-0.101494	69
10628.2	2320	1.87361e+06	2	-0.37897	89
25828.4	3925.1	914229	2	0	64
8209.1	7691	1.82846e+06	2	-0.429669	73
9425.4	9906.7	408855	2	0.805102	0
16653	13873.2	408855	2	0.31265	0
17989.1	14311.3	1.00149e+06	2	0	57
20581	1623.5	578209	2	0	0
21772.7	2992.5	914229	2	-0.495491	58
27643.9	9981.8	578209	2	-0.217725	0
26763.1	10691.8	708158	2	0.743728	0
16721.6	13702.3	708158	2	-0.261979	68
10640.6	2357.5	817711	2	-0.328299	89
27209.8	5829.5	914229	2	-0.296033	92
8203.8	7709.9	1.41632e+06	2	-0.437359	73
23179.5	13016.5	1.68575e+06	2	0.319554	88
19653.8	13747	1.08173e+06	2	0	54
11106.4	1874.9	1.35602e+06	2	-0.37093	81
25856.8	3953	914229	2	0	64
27169.3	10147	1.5298e+06	2	-0.240723	59
25982	11496.9	578209	2	-0.424996	0
23204	2543.3	408855	2	0	0
26385.7	4342.4	1.08173e+06	2	-0.530596	63
7662.6	7164.9	578209	2	-0.163214	0
8741.7	9510.6	1.00149e+06	2	-0.0651948	69
12256.8	13136.7	1.29291e+06	2	0.324324	103
16671.9	13834.6	408855	2	0.179127	0
19638.7	13727	408855	2	0	0
21763.4	2980.8	708158	2	-0.469753	58
7658.1	5655.7	408855	2	0	0
27713.4	7412.2	817711	2	0.612693	56
23194.1	13012.3	1.78216e+06	2	0.382627	88
26485	4330.5	408855	2	0.464597	63
8743.7	9530.1	708158	2	0.0623981	69
20486.6	13543.1	708158	2	0.917759	0
15914.7	13991.4	408855	2	0.406279	0
15329.7	14299.7	408855	2	-0.277659	0
26747.4	5163.9	578209	2	-0.412312	133
27160.5	5857.9	1.87361e+06	2	-0.307096	92
26485.1	4324.5	578209	2	0.399671	63
27728.2	7436.2	1.22657e+06	2	0.317623	56
9383.1	10762.7	914229	2	-0.248816	67
19984.2	13482.9	578209	2	-0.0906172	0
10626.4	2354	1.41632e+06	2	-0.331116	89
26756.9	5201.8	1.15642e+06	2	-0.490122	133
8231.7	7734.5	1.47415e+06	2	-0.450328	73
21741.9	3028.2	708158	2	-0.145774	58
27149.4	5849.1	1.5298e+06	2	-0.325702	92
27721.1	7427.2	1.29291e+06	2	0.407803	56
10614.7	2339.8	1.68575e+06	2	-0.343869	89
26372.2	4333.2	708158	2	-0.533911	63
8778.5	9568.1	408855	2	0.592607	0
9394.2	9872.6	1.29291e+06	2	0.509331	62
26767.3	5211.2	914229	2	-0.507416	133
27153	10149.5	1.5298e+06	2	-0.29735	59
18587.1	13850.9	578209	2	-0.230963	0
10635.7	2338.5	1.78216e+06	2	-0.363326	89
27755.4	7412.8	408855	2	0.428017	0
15895.8	14034.5	408855	2	0.246989	0
27605.6	8942.2	408855	2	-0.417438	0
9373.7	9836.3	1.29291e+06	2	0.469238	62
27154.4	10141.6	1.63542e+06	2	-0.277139	59
16720.8	13694	708158	2	-0.336549	68
24451.3	2818.2	1.87361e+06	2	0.271986	66
26779.6	5185.7	408855	2	-0.460923	133
27144.3	5850.6	1.68575e+06	2	-0.32577	92
27759.1	7411.6	408855	2	0.448296	0
12279	13206.3	1.5298e+06	2	-0.429233	103
18070.7	13353.6	708158	2	-0.0989364	0
8232.4	7738.4	1.41632e+06	2	-0.447201	73
9432.7	10784.9	1.15642e+06	2	-0.267522	67
18018.2	14315.5	708158	2	0	0
26437.4	4338.3	817711	2	-0.0830211	63
27611.2	8989.1	408855	2	-0.383537	0
8739.8	9546.9	708158	2	0.0229602	69
26140.3	11276.6	408855	2	0.411501	0
20599.2	13966.5	817711	2	0.927631	0
25887	3984.6	1.73463e+06	2	0	64
7658.4	5667.5	408855	2	0	0
9368.5	9837.2	1.15642e+06	2	0.377153	62
13083.7	13355.8	708158	2	-0.193842	0
24455.3	2808.7	1.35602e+06	2	0.180328	66
10640.7	2309.7	1.58349e+06	2	-0.404324	89
25850.3	4029.4	914229	2	0	64
27142	5850.3	1.5298e+06	2	-0.326395	92
9421.8	10748.6	914229	2	-0.283666	67
16741.8	13761.6	708158	2	0.526109	0
27718.4	7353.8	578209	2	0.827323	0
9351.6	9860.6	914229	2	0.187009	62
24473.2	2850.2	708158	2	0.0243243	66
25844.7	3969.9	1.08173e+06	2	0	64
27142.2	5853	1.73463e+06	2	-0.324675	92
15237.3	14228	817711	2	-0.16029	55
26754.4	5316.1	1.29291e+06	2	-0.489565	133
8231	7730.5	1.47415e+06	2	-0.448754	73
8048.2	9046.9	408855	2	-0.608204	0
9388.1	9859.4	1.58349e+06	2	0.49797	62
27153.7	10163	914229	2	-0.314884	59
16703.3	13778.1	408855	2	0.419256	0
14777.7	14179.2	817711	2	-0.486252	75
10634	2323.9	1.9177e+06	2	-0.378705	89
23195.6	2553.8	408855	2	0	0
9137	2787.2	1.68575e+06	2	0	104
21830.3	3032.4	408855	2	-0.47626	58
26416	4296.9	408855	2	-0.202446	63
25894.2	3938.5	578209	2	0	0
27705.4	7434.8	1.15642e+06	2	0.50282	56
8137.4	8556.8	578209	2	0.0275408	0
9354	10760.7	708158	2	-0.239011	67
20623.4	13979.7	914229	2	0.848154	0
15230.5	14246.3	708158	2	-0.201378	55
26749.9	5284	1.00149e+06	2	-0.473972	133
13642.3	13917	1.78216e+06	2	0.1821	74
21796.1	3018.3	708158	2	-0.487446	58
27149.7	5855	1.63542e+06	2	-0.310352	92
20609.3	13952.1	1.29291e+06	2	0.828425	0
20636.1	1536.5	408855	2	0	0
10625.8	2322.6	1.9177e+06	2	-0.376299	89
26385.2	4337.5	1.15642e+06	2	-0.53635	63
7659.1	5720	578209	2	0	0
27704.3	7450.8	817711	2	0.235771	56
8221.7	7743.5	1.41632e+06	2	-0.456481	73
9385.7	9868.7	1.47415e+06	2	0.396912	62
27170.3	10120.6	1.15642e+06	2	-0.184397	59
16741.2	13763.2	708158	2	0.527042	0
24485.6	2835.9	578209	2	0.0370342	66
8290.2	8534.8	408855	2	-0.443128	0
10607.6	2337.9	1.78216e+06	2	-0.330417	89
27659.3	8249.4	708158	2	-0.147155	0
27243.4	8328.7	817711	2	-0.0551419	0
24471.5	2850.2	817711	2	0.0265291	66
27708.5	7452.5	817711	2	0.231417	56
8326.1	8562	408855	2	-0.466011	0
27780.8	10031.5	708158	2	0.722037	0
20635.1	14005.3	914229	2	0.960281	0
15229	14241.3	817711	2	-0.2074	55
21796.9	3013	914229	2	-0.493227	58
27137.5	5846.2	1.5298e+06	2	-0.329878	92
8253.1	7693.8	914229	2	-0.372658	73
27170.5	10147.4	1.5298e+06	2	-0.235863	59
19828.4	13424.7	578209	2	0	0
16431.1	14373	1.00149e+06	2	0.285082	77
23108.3	2544.8	578209	2	0	0
25877.7	3959.2	578209	2	0	64
26411.6	4358.2	1.00149e+06	2	-0.306826	63
27248	8322.7	817711	2	-0.0694163	0
27616.1	8974.2	408855	2	-0.395907	0
8735.7	9572.1	708158	2	-0.0795998	69
9374.3	9862.6	1.29291e+06	2	0.390947	62
9328.4	10819.2	408855	2	-0.231383	0
23215	13017.8	1.35602e+06	2	0.364469	88
20628.1	14007.1	914229	2	0.830011	0
21748	3007.5	578209	2	-0.146591	58
10595.2	2305.4	708158	2	-0.341577	89
27639.7	8214.8	578209	2	-0.33718	61
10591.8	2107.4	408855	2	0.340256	0
21759	3022.1	817711	2	-0.246545	58
25855.9	3942.1	914229	2	0	64
27139.3	5823.9	1.58349e+06	2	-0.365869	92
27726	7429.1	1.15642e+06	2	0.404727	56
27311.5	8304.8	708158	2	-0.564679	0
16750.9	13735.1	408855	2	0.172687	0
18487.8	13840.8	408855	2	-0.010545	0
20617.6	13990.9	914229	2	0.949089	0
10596.3	2327.3	1.41632e+06	2	-0.33087	89
26775.6	5284.6	3.05959e+06	2	-0.540912	133
8003.8	9037.3	408855	2	-0.518071	0
9388.9	10781.6	1.08173e+06	2	-0.209083	67
12269.8	13200.3	1.58349e+06	2	-0.348863	103
13074.8	13366.2	817711	2	-0.300437	0
17966.3	14281.5	708158	2	0	57
25313.5	3720.4	408855	2	-0.372119	0
27729	7402.3	578209	2	0.735544	56
9367.5	9864.4	1.41632e+06	2	0.291358	62
18002	14299.4	1.00149e+06	2	0	57
25847.7	3955.6	1.15642e+06	2	0	64
8351.7	5785.6	408855	2	0	0
27130.8	5812.1	1.58349e+06	2	-0.393273	92
23221.1	12990.3	817711	2	0.690761	88
26400.1	4317.9	817711	2	-0.475575	63
8318.7	8560.8	578209	2	-0.439192	0
8736.4	9579.4	578209	2	-0.078204	69
17961.1	14276.6	578209	2	0	57
25417.7	3693.1	408855	2	-0.340752	0
7656.9	5706.4	817711	2	0	0
27480.8	6748.3	408855	2	0.169913	0
8229.4	7768.4	578209	2	-0.464183	73
12257.3	13137.1	1.22657e+06	2	0.320296	103
26759.6	5299.2	2.83263e+06	2	-0.505463	133
27736.9	7438.4	1.15642e+06	2	0.313059	56
9376.9	10773	1.00149e+06	2	-0.232918	67
9377.7	9869.4	1.41632e+06	2	0.3907	62
27289.8	10602.4	408855	2	-0.177909	0
8197.6	7767.1	578209	2	-0.437814	73
9430.3	10766.2	1.35602e+06	2	-0.289335	67
16726.1	13702	578209	2	-0.252804	68
17994.7	14302.5	1.08173e+06	2	0	57
10553.1	2304.1	817711	2	-0.294442	89
25920	3965.8	1.00149e+06	2	0	64
26410.9	4344.9	1.00149e+06	2	-0.409699	63
9392.1	9841.6	1.41632e+06	2	0.702354	62
7687	5690.7	578209	2	0	0
27125.3	5767.5	914229	2	-0.446009	92
9400.3	10779.2	1.29291e+06	2	-0.233828	67
12223.6	13143	1.08173e+06	2	0.752839	103
27708.3	7410.3	578209	2	0.628569	56
8265	7739.2	1.00149e+06	2	-0.422327	73
18017.8	14316.6	708158	2	0	0
26399.7	4313.6	708158	2	-0.505379	63
27245.6	8323.8	817711	2	-0.0665244	0
8229.1	8673.5	408855	2	-0.290651	0
27192.5	10128.5	578209	2	-0.180207	59
18618.7	13920.4	914229	2	-0.189	0
23116.9	2579.8	578209	2	0	0
24431.6	2836.3	1.5298e+06	2	0.525944	66
27678.9	7435.5	408855	2	0.451008	56
9350.5	9828.9	1.00149e+06	2	0.225182	62
13078	13364.4	708158	2	-0.27339	0
16472.8	14373.1	708158	2	0.00226189	77
10595.9	2328.9	1.47415e+06	2	0	89
26445.2	4316	578209	2	0	63
8696.1	9560.7	1.68575e+06	2	0	69
24122.5	12870.7	578209	2	0	0
20616.3	14002.6	708158	2	0	0
25917.9	3971.6	1.00149e+06	2	0	64
26786.3	5286.4	2.91981e+06	2	0	133
9421.8	10842.1	708158	2	0	72
14755.9	14103.4	408855	2	0	0
15890.4	13914.2	1.00149e+06	2	0	115
7706.7	5718.6	408855	2	0	0
27129.9	5818.5	1.78216e+06	2	0	92
8673.2	9563.4	1.15642e+06	2	0	69
16314.7	1583.5	578209	2	0	0
25327.1	3743.2	408855	2	0	0
26772.4	5303.6	3.21933e+06	2	0	133
8237.7	7747.8	1.47415e+06	2	0	73
8050	9041.1	708158	2	0	0
12235.1	13153.6	1.41632e+06	2	0	103
10556.9	2312.5	708158	2	0	89
27703.6	7453	708158	2	0	56
8722.5	9554.7	1.15642e+06	2	0	69
27162.4	10109.3	708158	2	0	59
9401.1	10795.8	1.47415e+06	2	0	67
14747.9	14106.9	408855	2	0	0
17971	14278.9	708158	2	0	57
25843.8	3960.1	1.08173e+06	2	0	64
7654.1	5701.2	817711	2	0	0
8233.9	7685.8	1.63542e+06	2	0	73
23190.2	12999.9	1.35602e+06	2	0	88
16673.3	13836.6	408855	2	0	0
21737.3	3012.5	578209	2	0	58
26413.4	4272.8	408855	2	0	0
26773.4	5286.9	3.21933e+06	2	0	133
27116.9	5822.3	1.58349e+06	2	0	92
27154.8	10146.5	1.63542e+06	2	0	59
9410.6	10783.5	1.41632e+06	2	0	67
12289.5	13186	1.41632e+06	2	0	103
10634.7	2349.3	1.15642e+06	2	0	89
7675.6	5736.2	408855	2	0	0
8742.1	9558.1	817711	2	0	69
23195	12999.6	1.35602e+06	2	0	88
16742.1	13745.7	817711	2	0	0
18472.6	13861.7	408855	2	0	0
24434.5	2834.8	1.73463e+06	2	0	66
21294.3	2888.3	408855	2	0	0
8207.6	7688.5	1.41632e+06	2	0	73
27166	10117.6	1.00149e+06	2	0	59
9390.2	10761.3	914229	2	0	67
19982.8	13468.2	578209	2	0	0
12822.9	1217.7	1.73463e+06	2	0	101
7697	5717.6	578209	2	0	0
27126.9	5826	1.78216e+06	2	0	92
27719.4	7432	1.22657e+06	2	0	56
8051.2	9022.5	708158	2	0	0
8725.7	9569	1.15642e+06	2	0	69
9357.6	9831.6	914229	2	0	62
20515.5	13487.4	708158	2	0	0
8248.7	7754.1	1.08173e+06	2	0	73
23198.2	13002.6	1.47415e+06	2	0	88
18557.4	13842.7	578209	2	0	0
17991.3	14310.4	1.00149e+06	2	0	57
25331.6	3766.9	408855	2	0	0
25922.8	4023.8	914229	2	0	64
26398.5	4323.9	914229	2	0	63
8703.6	9554.3	1.68575e+06	2	0	69
21021.1	13080.3	578209	2	0	0
15927.5	14031.7	408855	2	0	0
10623.9	2334.4	1.9608e+06	2	0	89
27733.9	7418.7	1.08173e+06	2	0	56
8220.8	7752.9	1.08173e+06	2	0	73
12276	13244.7	708158	2	0	103
7656.2	5693.3	708158	2	0	0
23201.8	13001.7	1.35602e+06	2	0	88
25831	3960.2	914229	2	0	64
27709.1	7381.1	708158	2	0	56
8710.5	9533.1	1.08173e+06	2	0	69
27177	10146	1.47415e+06	2	0	59
8301.5	8673.9	408855	2	0	0
16740.9	13845.8	708158	2	0	0
16306.8	1593.2	578209	2	0	0
25904.6	3975	1.29291e+06	2	0	64
26774.4	5283.2	3.05959e+06	2	0	133
27122.7	5787.6	1.29291e+06	2	0	92
27086.9	6604.5	408855	2	0	0
27731.8	7428.2	1.15642e+06	2	0	56
9389.6	9839.2	1.41632e+06	2	0	62
10620.6	2334.9	1.82846e+06	2	0	89
21760.7	2979.6	708158	2	0	58
8727.5	9522.7	817711	2	0	69
12280.2	13215.9	1.73463e+06	2	0	103
16739.1	13842.8	708158	2	0	0
13664.8	13880.9	1.15642e+06	2	0	74
25839.8	3924.4	578209	2	0	64
27070.7	6596.7	408855	2	0	0
8231.2	7718.3	1.58349e+06	2	0	73
21765.8	2995.7	914229	2	0	58
27668.2	8206.5	708158	2	0	61
9379.2	9857.2	1.41632e+06	2	0	62
27166.9	10148.5	1.58349e+06	2	0	59
12262.2	13195.3	1.22657e+06	2	0	103
20498	13490.3	578209	2	0	0
16735.6	13808.7	408855	2	0	0
8709.7	9550.2	1.41632e+06	2	0	69
13235.1	13491.6	408855	2	0	0
25854.1	3963.3	914229	2	0	64
10623	2319.8	1.78216e+06	2	0	89
27537.6	6718.5	408855	2	0	0
27696.4	8192.5	708158	2	0	61
16295.5	1665.3	708158	2	0	0
27074.8	5735.8	578209	2	0	0
27186.2	10131.6	1.00149e+06	2	0	59
16725	13842	817711	2	0	0
26543.6	4409.3	408855	2	0	0
8247.1	7783.5	817711	2	0	73
9359	10794.4	408855	2	0	67
21806.9	3022.8	708158	2	0	58
27092	5806.7	1.15642e+06	2	0	92
9385.6	9846	1.41632e+06	2	0	62
27146.3	10165.9	708158	2	0	59
13064.3	13352.3	817711	2	0	0
7683.3	5745.8	408855	2	0	0
23167.6	13014.6	1.68575e+06	2	0	88
12279.5	13187.4	1.22657e+06	2	0	103
16732.5	13836	817711	2	0	0
26771.2	5271.1	2.04428e+06	2	0	133
8211.9	7710	1.58349e+06	2	0	73
8699.8	9542.3	1.29291e+06	2	0	69
17983.7	14305.2	1.08173e+06	2	0	57
18987.7	1683.3	408855	2	0	0
9395.4	10807.7	1.15642e+06	2	0	67
12256	13164.7	1.35602e+06	2	0	103
19836.6	13417.7	578209	2	0	0
10518.6	2128.4	408855	2	0	0
27093.8	5730	708158	2	0	0
17986.5	14294.9	1.08173e+06	2	0	57
24435.3	2833.8	1.73463e+06	2	0	66
21791.7	3008.4	914229	2	0	58
25309.2	3733.1	578209	2	0	0
8208.7	7709.6	1.41632e+06	2	0	73
9380.9	9843.6	1.41632e+06	2	0	62
21268	2843.7	914229	2	0	0
26766	5238.3	1.41632e+06	2	0	133
27080.1	5786.7	817711	2	0	92
12220	13115.8	708158	2	0	0
15947.8	13949.1	1.00149e+06	2	0	115
18504.4	13998.1	408855	2	0	0
23206.1	12982	408855	2	0	88
18032	14298.3	708158	2	0	0
8184.5	7689.9	708158	2	0	73
27161.3	10157.9	1.5298e+06	2	0	59
19847.3	13427.3	578209	2	0	0
21258.2	2846.7	1.00149e+06	2	0	0
10608.9	2347.7	1.73463e+06	2	0	89
8706.6	9521.8	578209	2	0	69
20647.5	14011.9	708158	2	0	0
21246.8	2844.2	914229	2	0	0
26776.2	5287.6	3.24519e+06	2	0	133
27088.1	5834.6	708158	2	0	92
27633.8	8228.9	578209	2	0	61
16486.5	14354.7	408855	2	0	77
25927	3965.1	914229	2	0	64
8315.2	8544.6	408855	2	0	0
9357.2	9843.2	1.08173e+06	2	0	62
23195.8	12999.5	1.35602e+06	2	0	88
18553.4	13897.1	408855	2	0	0
21249.6	2898	578209	2	0	0
27137.7	10142.5	914229	2	0	59
8208	7715.9	1.41632e+06	2	0	73
16742.5	13796.9	408855	2	0	0
20489.8	13485.7	408855	2	0	0
18584.7	13897.2	408855	2	0	0
20633.5	1572.3	408855	2	0	0
11098.2	1907.2	817711	2	0	81
7727.1	5698.4	408855	2	0	0
27646.9	8955.9	408855	2	0	0
8708.8	9541.7	1.29291e+06	2	0	69
24443.3	2833.2	1.82846e+06	2	0	66
21256.1	2832	817711	2	0	0
25897.4	4040.6	914229	2	0	64
18026.1	13439.5	408855	2	0	0
26765.3	5254	1.41632e+06	2	0	133
21264.2	2891.8	578209	2	0	0
21083.6	13020.6	1.08173e+06	2	0	60
15083.6	941.5	408855	2	0	0
26783.2	5260.2	1.5298e+06	2	0	133
7757.1	5637	408855	2	0	0
27088.7	5839.4	578209	2	0	92
20533.8	13493	408855	2	0	0
10622.9	2334	1.87361e+06	2	0	89
25888	3995.8	1.78216e+06	2	0	64
27663	8207.5	817711	2	0	61
9397.2	9821.4	1.29291e+06	2	0	62
27295.1	10595.1	578209	2	0	0
20587.5	14025.5	408855	2	0	0
12255	13230.9	817711	2	0	103
12850.7	1239.2	1.47415e+06	2	0	101
26762.8	5249.3	1.29291e+06	2	0	133
8712.4	9550.6	1.29291e+06	2	0	69
26761.5	10627.5	708158	2	0	0
23232.6	12996.8	578209	2	0	88
21019.8	13086.6	578209	2	0	0
27701.3	8263.4	708158	2	0	0
15046.8	957.4	708158	2	0	112
9370.3	9782.8	578209	2	0	62
9350.7	10766.6	817711	2	0	67
25631.3	11855.3	408855	2	0	0
11064.6	1870.4	578209	2	0	81
21650.4	13081.6	408855	2	0	0
16410.5	14360.2	1.58349e+06	2	0	77
12850.5	1259.9	1.08173e+06	2	0	101
21259	2832.8	914229	2	0	0
25895.2	3994.6	1.73463e+06	2	0	64
27088.4	5833	817711	2	0	92
9454.7	10736.5	408855	2	0	67
18010.6	13463.4	408855	2	0	0
11126.4	1849.2	1.00149e+06	2	0	81
7806.3	5656.6	408855	2	0	0
9398.8	9731.5	708158	2	0	62
18609.6	13878.9	578209	2	0	0
11086.7	1909.4	708158	2	0	81
7799.3	5670	708158	2	0	0
27092.1	5779.4	1.08173e+06	2	0	92
8716.8	9558.5	1.29291e+06	2	0	69
27800.8	10026.7	817711	2	0	0
21659.7	13074.8	408855	2	0	0
13402.3	13505.9	708158	2	0	0
16690.2	13777.2	408855	2	0	0
16471.9	14389.6	708158	2	0	77
21260.9	2851.5	914229	2	0	0
25415.3	3727.9	408855	2	0	0
8237.2	7697.5	1.58349e+06	2	0	73
27708.6	8262	817711	2	0	0
23189.6	12999.4	1.47415e+06	2	0	88
25946.7	4022.9	578209	2	0	64
26779.4	5235.3	1.08173e+06	2	0	133
8681.5	9536.7	817711	2	0	69
9403.7	9766.5	578209	2	0	62
25418.6	3727	408855	2	0	0
15890.9	13936.8	1.00149e+06	2	0	115
10639.4	2321.4	1.68575e+06	2	0	89
7784.8	5666.3	578209	2	0	0
8231.5	7730.4	1.47415e+06	2	0	73
9351	10776	914229	2	0	67
20483.7	13529	914229	2	0	0
18604.3	13917.3	708158	2	0	0
25300	3759.6	578209	2	0	0
24769.3	12656.1	408855	2	0	0
21294.5	2891.1	408855	2	0	0
26773.2	5263.5	1.78216e+06	2	0	133
27646.7	8119.6	408855	2	0	0
9344.9	9751.2	708158	2	0	62
11828.5	1775.9	408855	2	0	0
25949.5	3938.7	408855	2	0	0
7790.3	5677.2	578209	2	0	0
27111.1	5803.7	1.47415e+06	2	0	92
9367.7	10776.1	1.00149e+06	2	0	67
12234.5	13183.1	1.29291e+06	2	0	103
8691.9	9566.9	1.73463e+06	2	0	69
18616.9	13854.7	408855	2	0	0
26781.6	5249.1	1.63542e+06	2	0	133
12925.1	13501.5	817711	2	0	0
12839.9	1205	1.22657e+06	2	0	101
8229.7	7733.9	1.5298e+06	2	0	73
20516.5	13464.9	408855	2	0	0
10662.9	2307.7	708158	2	0	89
24443.5	2828.5	1.9177e+06	2	0	66
27120.5	5860.7	1.29291e+06	2	0	92
9376.9	9877.9	1.35602e+06	2	0	62
9253.9	10945	408855	2	0	0
26739.7	5197.1	1.00149e+06	2	0	133
8216.6	7681.9	1.68575e+06	2	0	73
8705.2	9569.5	1.41632e+06	2	0	69
10981.8	1904.2	408855	2	0	0
10623.3	2278.7	914229	2	0	89
9413.3	10809	1.15642e+06	2	0	67
12243.8	13165.4	1.63542e+06	2	0	103
18582.6	13829.6	578209	2	0	0
16404.5	14376.2	1.29291e+06	2	0	77
26775.2	5256.1	1.63542e+06	2	0	133
27111.6	5824.3	1.5298e+06	2	0	92
14603.1	14421.2	408855	2	0	0
10978.8	1949.5	408855	2	0	0
21262.6	2854.1	817711	2	0	0
8687.1	8490.8	578209	2	0	0
26803.1	10666.6	578209	2	0	0
23188.8	12995.3	1.29291e+06	2	0	88
13641.3	13882	578209	2	0	74
8678.6	9567.3	1.41632e+06	2	0	69
9382.2	10785	914229	2	0	67
18617.9	13922	914229	2	0	0
21264.7	2880.1	408855	2	0	0
25946.4	4023	578209	2	0	64
26771.4	5264.9	1.73463e+06	2	0	133
24447	2829	1.9177e+06	2	0	66
27122.5	5812.7	1.63542e+06	2	0	92
8384	5852.5	578209	2	0	0
9417.1	9974.8	408855	2	0	0
25496.8	11924.6	408855	2	0	0
23184.8	12996.2	1.58349e+06	2	0	88
8698.9	9564.6	1.73463e+06	2	0	69
12252.1	13238.9	708158	2	0	103
12793.3	13506.5	408855	2	0	0
24454.3	2832.4	1.9177e+06	2	0	66
25928.5	4016.1	1.08173e+06	2	0	64
27121.5	5756.7	708158	2	0	92
9395.4	10787.9	1.22657e+06	2	0	67
12247.4	13226.3	817711	2	0	103
26786.6	5232	914229	2	0	133
8695.4	9566.2	1.63542e+06	2	0	69
27184.8	10571.5	408855	2	0	0
23162.1	13000.4	2.23939e+06	2	0	88
20511.9	13475.6	578209	2	0	0
14759.7	14217.1	578209	2	0	75
12271.6	13132.8	914229	2	0	103
16382.2	14301.6	408855	2	0	0
20619.3	1601.2	578209	2	0	0
18946.4	1626.4	408855	2	0	0
23176.2	12985.4	1.5298e+06	2	0	88
10624	2348	1.78216e+06	2	0	89
27121.3	5819.7	1.68575e+06	2	0	92
7982.9	8412.4	408855	2	0	0
12250.8	13146.9	1.63542e+06	2	0	103
7756.9	5645.3	408855	2	0	0
16390.3	14353.8	1.22657e+06	2	0	77
11837.3	1759.6	578209	2	0	0
25919.9	4015	914229	2	0	64
8257.2	7678.9	708158	2	0	73
18631.9	13924.5	708158	2	0	0
21230.9	2903.4	408855	2	0	0
9410.7	9821.4	1.22657e+06	2	0	62
23167.2	12986.2	1.9608e+06	2	0	88
20622.9	1600.3	578209	2	0	0
27725.1	8322.2	408855	2	0	0
8689.1	9555.1	1.58349e+06	2	0	69
12249.9	13142.1	1.47415e+06	2	0	103
15936.4	13981.8	578209	2	0	0
27104.1	5813.5	1.47415e+06	2	0	92
20633.8	1553.2	578209	2	0	0
18084.8	13356	578209	2	0	0
15888.9	13938.9	1.00149e+06	2	0	115
27727.5	8297.4	914229	2	0	0
23165.2	12990.3	2.08476e+06	2	0	88
8681.9	9561.2	1.5298e+06	2	0	69
12236.3	13107.6	408855	2	0	0
13411	13503.1	578209	2	0	0
8241.1	7676.2	1.08173e+06	2	0	73
18650.8	13879.9	578209	2	0	0
16287.4	1590.4	408855	2	0	0
25340	3704.4	408855	2	0	0
27111.4	5857	708158	2	0	92
9378.9	9877.2	1.35602e+06	2	0	62
9413.4	10768	1.35602e+06	2	0	67
15934.3	13958.6	708158	2	0	115
25911.9	4116.4	408855	2	0	0
8694.4	9567.2	1.68575e+06	2	0	69
9365.8	9884	914229	2	0	62
23168.3	12991.7	2.04428e+06	2	0	88
16373	14366.5	708158	2	0	77
27118.9	5814	1.63542e+06	2	0	92
25487.3	11915.3	408855	2	0	0
12245.5	13131.6	1.22657e+06	2	0	103
15923.1	13949.8	914229	2	0	115
8694	9549.2	1.5298e+06	2	0	69
27320.1	10624.7	1.00149e+06	2	0	0
24460.3	2834.8	1.58349e+06	2	0	66
23157.8	12983.4	2.16346e+06	2	0	88
16406.3	14354.4	1.73463e+06	2	0	77
27115	5819.7	1.63542e+06	2	0	92
8579	8545.7	578209	2	0	0
8713	9579.3	914229	2	0	69
10650.7	2325.3	1.22657e+06	2	0	89
27651.4	8275.4	408855	2	0	0
12237.2	13139.7	1.41632e+06	2	0	103
16643.7	13855.9	408855	2	0	0
16409.4	14400.9	1.35602e+06	2	0	77
25936.6	3959.9	817711	2	0	64
8705.9	9571.4	1.41632e+06	2	0	69
9415.6	10796.2	1.35602e+06	2	0	67
23154.3	12990.7	2.31284e+06	2	0	88
9341.1	9846.2	817711	2	0	62
26839.3	10644.1	408855	2	0	0
16727.3	13733.1	408855	2	0	0
13210.9	1425.5	578209	2	0	0
12232.1	13160.9	1.41632e+06	2	0	103
16432.7	14410.5	914229	2	0	77
20623.3	1591.8	578209	2	0	0
21815.2	2947.7	408855	2	0	0
9371.3	9861	1.41632e+06	2	0	62
12934.1	13387	708158	2	0	0
15897.7	13962.5	578209	2	0	115
16299.7	1674.3	708158	2	0	0
11041.4	1910.4	914229	2	0	0
13677.4	13906.7	1.87361e+06	2	0	74
8376.5	5880	1.29291e+06	2	0	70
27697.9	8250.3	708158	2	0	0
9385.5	9892.4	1.00149e+06	2	0	62
9414.3	10764.4	1.22657e+06	2	0	67
8683.5	9576.4	1.41632e+06	2	0	69
26135	11896.6	408855	2	0	0
18066.8	13358.3	817711	2	0	0
24448.8	2826.5	1.9608e+06	2	0	66
25405.6	3688.3	408855	2	0	0
12932.2	13360.4	578209	2	0	0
13679.9	13889.6	1.41632e+06	2	0	74
14573	14417.4	578209	2	0	0
13238.5	1451.9	578209	2	0	0
9394.5	9914.9	578209	2	0	62
12247	13177.3	1.41632e+06	2	0	103
16432.5	14355.2	1.22657e+06	2	0	77
27127.3	5782.8	1.22657e+06	2	0	92
27639	8963.3	408855	2	0	0
26096.6	11867.3	408855	2	0	0
25971.8	3941.7	408855	2	0	0
9362	10787	708158	2	0	67
23156.8	12996.7	2.27641e+06	2	0	88
18072.6	13418.3	408855	2	0	0
24341.9	13467.5	914229	2	0	76
16402.7	14324.9	1.00149e+06	2	0	77
27128	5852.1	1.35602e+06	2	0	92
27697.3	8272.9	578209	2	0	0
26105.3	11862.2	408855	2	0	0
16295	1659.2	708158	2	0	0
25976.6	3978.9	708158	2	0	0
12255.5	13148.6	1.35602e+06	2	0	103
10596.3	2255.5	408855	2	0	89
24448.3	2826.5	1.9608e+06	2	0	66
26404	4279.5	408855	2	0	0
8173.5	7646.3	578209	2	0	73
8692.2	9549.2	1.47415e+06	2	0	69
21554.3	13020.4	408855	2	0	0
24332.1	13530.9	1.08173e+06	2	0	76
10633	2316.7	1.78216e+06	2	0	89
27120.9	5834.8	1.47415e+06	2	0	92
11026.2	1967.5	408855	2	0	0
24453.7	2830.6	1.9177e+06	2	0	66
8698.9	9569.4	1.58349e+06	2	0	69
12254.8	13162.2	1.29291e+06	2	0	103
10600.9	2278.1	708158	2	0	89
25341.6	3687.1	408855	2	0	0
25964.1	3999.1	408855	2	0	0
9443.1	10763	708158	2	0	67
18080	13409.1	408855	2	0	0
23147	12995.2	2.23939e+06	2	0	88
15436.6	14383.3	1.29291e+06	2	0	71
24450.8	2823.6	2.00297e+06	2	0	66
9528.8	10462.5	708158	2	0	0
15929.1	14017.3	408855	2	0	0
9383.7	9867.9	1.35602e+06	2	0	62
15439.1	14407.9	914229	2	0	71
27107.5	5850.2	578209	2	0	92
8678.5	9579.2	1.22657e+06	2	0	69
18064.2	13371.9	708158	2	0	0
15060.1	976	1.00149e+06	2	0	112
10610.6	2292	1.00149e+06	2	0	89
25271.8	3738.5	408855	2	0	0
7872.2	8472.6	408855	2	0	0
12231.1	13176.4	1.22657e+06	2	0	103
16662	13745	578209	2	0	68
20582.2	1582.6	578209	2	0	0
27128.9	5845.1	1.63542e+06	2	0	92
24446.8	2825.9	1.9608e+06	2	0	66
9454.7	10744.5	578209	2	0	67
11009.5	1933.1	408855	2	0	0
23130.4	13005.5	1.5298e+06	2	0	88
8683.4	9569.1	1.5298e+06	2	0	69
25716.1	11767.7	578209	2	0	0
18053.9	13366.7	708158	2	0	0
24360.5	13497.8	578209	2	0	76
25314.3	3768.6	708158	2	0	0
27649.4	10022.8	914229	2	0	132
19862.1	13505.8	914229	2	0	0
18567.7	13849.9	817711	2	0	0
20594.6	1604.8	408855	2	0	0
11039.4	1897.9	1.00149e+06	2	0	0
8362.7	5881.7	1.78216e+06	2	0	70
8292.5	8540.7	408855	2	0	0
23148.7	13000.9	2.23939e+06	2	0	88
20596.2	1590.5	708158	2	0	0
10659.5	2279.4	1.08173e+06	2	0	89
12252.9	13184.6	1.15642e+06	2	0	103
25945.7	3934.1	408855	2	0	0
27127.5	5827.5	1.78216e+06	2	0	92
9402.2	10759.6	1.15642e+06	2	0	67
15899.9	13931.1	1.00149e+06	2	0	115
24458	2834.8	1.63542e+06	2	0	66
8684.3	9581.3	1.22657e+06	2	0	69
23154	12984.5	2.23939e+06	2	0	88
24337.4	13542.7	1.08173e+06	2	0	76
15407.4	14396.5	1.15642e+06	2	0	71
11062.1	1926.2	408855	2	0	0
27100	5809.2	1.29291e+06	2	0	92
9369.4	9898.6	578209	2	0	62
27456.2	6713.4	408855	2	0	0
24437.2	2827.6	1.78216e+06	2	0	66
24348.9	13467.8	1.08173e+06	2	0	76
15862.9	13971.7	578209	2	0	115
27127.1	5830.1	1.82846e+06	2	0	92
8674.3	9581.5	1.00149e+06	2	0	69
14591.2	14415.9	708158	2	0	0
11082.9	1888.5	1.08173e+06	2	0	81
25972.2	3923.3	408855	2	0	0
27453	6721.8	408855	2	0	0
10618.8	2304.7	1.35602e+06	2	0	89
26423.5	4317.5	708158	2	0	63
9376.9	9862.6	1.47415e+06	2	0	62
12255.2	13145.5	1.41632e+06	2	0	103
15831	13901.5	708158	2	0	115
27106.1	5885.5	1.35602e+06	2	0	92
9403.7	10807.9	1.22657e+06	2	0	67
23156.3	13036	708158	2	0	88
15414	14435.3	578209	2	0	71
12808.6	1202.8	1.5298e+06	2	0	101
27141.1	5825.9	1.41632e+06	2	0	92
12259.8	13140.6	1.29291e+06	2	0	103
9404.6	10805.8	1.29291e+06	2	0	67
21043.7	13133.1	408855	2	0	0
24387	13457.8	708158	2	0	0
24122	12868.9	578209	2	0	0
18537	13866.1	578209	2	0	0
13667.4	13901.7	1.82846e+06	2	0	74
25278.3	3800.1	408855	2	0	84
8308.4	5849.9	708158	2	0	0
11047.4	1901.9	817711	2	0	0
27752.7	8370.7	408855	2	0	0
10644.3	2312.5	1.47415e+06	2	0	89
23142.2	13016.5	1.41632e+06	2	0	88
8377.5	5889.5	1.68575e+06	2	0	70
9394.8	9958.8	578209	2	0	0
27131	5862	1.87361e+06	2	0	92
9423.5	10783.7	1.35602e+06	2	0	67
23122.3	13023	1.08173e+06	2	0	88
21044.3	13129.7	408855	2	0	0
11084.9	1904	708158	2	0	81
25980.6	3964.8	408855	2	0	0
7849.9	5354.7	408855	2	0	0
27487	6734	408855	2	0	0
10646.2	2317.6	1.41632e+06	2	0	89
24443	2817.2	1.82846e+06	2	0	66
8202.7	7690.2	1.29291e+06	2	0	73
9406.9	9972.4	708158	2	0	0
23159.3	13003	2.20175e+06	2	0	88
18531.8	13838.9	408855	2	0	0
13649.4	13914.9	1.87361e+06	2	0	74
27147.3	5908	3.964e+06	2	0	92
12267.2	13223.5	1.29291e+06	2	0	103
11046.4	1896.8	817711	2	0	0
10612.4	2301.6	1.08173e+06	2	0	89
23154.6	13000.8	2.23939e+06	2	0	88
17954.8	13776.2	408855	2	0	0
18634.9	13930.3	817711	2	0	0
27134.1	5931.5	2.27641e+06	2	0	92
8211.9	7640.4	1.08173e+06	2	0	73
16485.7	14371.7	708158	2	0	77
27241.5	8323.4	817711	2	0	0
8555.7	8533.4	578209	2	0	0
20942.6	13080.8	408855	2	0	0
23144.5	13021.5	1.00149e+06	2	0	88
27130.9	5892.7	3.05959e+06	2	0	92
9439	10797.4	817711	2	0	67
26122.6	11894.1	408855	2	0	0
12282.6	13212.9	1.68575e+06	2	0	103
16458.5	14395.1	817711	2	0	77
24409.1	2827.5	408855	2	0	0
18546.1	13907	408855	2	0	0
20978.5	13991	408855	2	0	0
27139.5	5877.4	2.31284e+06	2	0	92
9400.6	10817.3	1.00149e+06	2	0	67
25988.6	3983.8	408855	2	0	0
13651.4	13934.4	1.63542e+06	2	0	74
24420.7	2807.1	408855	2	0	66
10637.9	2292.1	1.15642e+06	2	0	89
25315.9	3747.3	708158	2	0	0
19868.2	13506.5	708158	2	0	0
25962.8	3987.3	578209	2	0	0
8553.2	8533.1	578209	2	0	0
27663.7	10019.3	1.08173e+06	2	0	132
26815.9	10624.1	578209	2	0	0
17952.3	13789.2	408855	2	0	0
18516.3	13851.5	408855	2	0	0
23140.7	12984	1.73463e+06	2	0	88
12278.3	13212.6	1.63542e+06	2	0	103
10982.1	1919.2	408855	2	0	0
10636.5	2263.7	578209	2	0	89
8347.3	5865.9	708158	2	0	70
15882.1	13949.8	1.08173e+06	2	0	115
8388.2	5924.6	817711	2	0	70
27612.8	8259.4	408855	2	0	0
18579.8	13829.8	578209	2	0	0
8186.1	7704.7	578209	2	0	73
9416	10761.2	1.15642e+06	2	0	67
25720.1	11756.7	578209	2	0	0
15859.1	13939	1.00149e+06	2	0	115
24428.4	2818	1.41632e+06	2	0	66
19900.9	13485.1	408855	2	0	0
25317.3	3793.8	578209	2	0	0
27790.8	8826	578209	2	0	0
12234.3	13175.2	1.22657e+06	2	0	103
12907.6	13491.9	408855	2	0	0
15895.6	13908	817711	2	0	115
8358.5	5892.3	2.12448e+06	2	0	70
9442.4	10783.9	1.08173e+06	2	0	67
15086.2	1106	408855	2	0	0
23166.6	12988	2.04428e+06	2	0	88
18531.3	13883.4	578209	2	0	0
27162.4	5890.8	3.03215e+06	2	0	92
9386.1	9912	708158	2	0	62
24357.9	13484.2	1.00149e+06	2	0	76
16452.8	14402.9	914229	2	0	77
15453.5	14379.8	914229	2	0	71
11009.7	1914.8	578209	2	0	0
24439	2823.5	1.78216e+06	2	0	66
26711.9	5221.6	708158	2	0	133
8155.1	7645.9	408855	2	0	73
12729.6	1198.7	708158	2	0	101
27136.1	5897.7	3.44508e+06	2	0	92
28262.4	8504.8	408855	2	0	0
11270.8	12523.6	408855	2	0	0
20993.8	13141.1	408855	2	0	0
24365.9	13477	708158	2	0	76
15853.8	13925.1	817711	2	0	115
27148.9	5907.8	3.9216e+06	2	0	92
27416	6659.7	408855	2	0	0
9399.8	10765.8	1.15642e+06	2	0	67
15878.3	13949.7	1.00149e+06	2	0	115
18534.4	13868	578209	2	0	0
11079.6	1884.4	914229	2	0	81
24387.6	13455	708158	2	0	0
16416.8	14410.6	1.00149e+06	2	0	77
10619.7	2328.4	1.87361e+06	2	0	89
23145.1	13000.4	2.08476e+06	2	0	88
13662.6	13965.1	578209	2	0	74
25579.3	3128.7	408855	2	0	0
25290.8	3782.5	708158	2	0	0
27168.4	5917.9	3.03215e+06	2	0	92
9390.9	9919.7	578209	2	0	62
21593.6	13084	817711	2	0	79
9185.4	2801.4	1.15642e+06	2	0	104
9349	10837.5	408855	2	0	0
21041.1	13032.5	578209	2	0	0
15850.2	13959.7	817711	2	0	115
25300.1	3797	708158	2	0	0
27123	5891.6	2.71204e+06	2	0	92
23160.7	12981	1.9177e+06	2	0	88
12247.4	13155.9	1.63542e+06	2	0	103
24373.9	13449.1	1.00149e+06	2	0	0
16612.2	1666.5	817711	2	0	0
11074.2	1884	1.00149e+06	2	0	81
27147.4	5916.1	3.87874e+06	2	0	92
10606.8	2317.7	1.41632e+06	2	0	89
8611.2	8551.2	408855	2	0	0
24363.9	13438.4	708158	2	0	0
26013.9	4002.7	408855	2	0	0
27128.9	5902.7	3.16698e+06	2	0	92
12746.2	1159.7	408855	2	0	0
9408.9	10787	1.41632e+06	2	0	67
23163.4	13002.5	2.20175e+06	2	0	88
24348	13467.9	1.00149e+06	2	0	76
13668.9	13926.1	1.73463e+06	2	0	74
26001.2	4003	578209	2	0	0
27150.4	5904.6	3.81355e+06	2	0	92
27591.8	10015.6	408855	2	0	0
18700.5	13987.1	578209	2	0	0
16443.7	14411.7	817711	2	0	77
12034.1	1761.6	408855	2	0	0
10607	2317.9	1.41632e+06	2	0	89
16596.9	13743.8	408855	2	0	0
9346	10828.3	578209	2	0	0
14547.7	14409.6	408855	2	0	0
11103.4	1855.2	1.29291e+06	2	0	81
8361.4	5891.7	2.04428e+06	2	0	70
26805	10642.9	408855	2	0	0
23157.5	12996.7	2.27641e+06	2	0	88
16450.5	14386.2	817711	2	0	77
13229.6	1449.3	708158	2	0	0
11101	1889.9	1.08173e+06	2	0	81
24437.1	2819	1.68575e+06	2	0	66
27144.3	5910.2	3.9216e+06	2	0	92
13002.5	13401	408855	2	0	0
18682.7	13990.3	914229	2	0	0
10619.2	2335.4	1.82846e+06	2	0	89
9185.3	3368.9	1.41632e+06	2	0	102
16473.2	14372.3	708158	2	0	77
15033	1074.5	1.15642e+06	2	0	112
27151.7	5935.9	2.86199e+06	2	0	92
18670.6	14000.7	578209	2	0	0
25683.1	11780.6	578209	2	0	0
12227.1	13152.3	1.15642e+06	2	0	103
16702.1	13705.2	708158	2	0	68
10611.6	2335.2	1.9608e+06	2	0	89
26716.4	5237.3	817711	2	0	133
27158.7	5897.3	3.39621e+06	2	0	92
15934.6	13935.7	1.47415e+06	2	0	115
15031.6	1066.5	1.22657e+06	2	0	112
23177.2	12984.3	1.5298e+06	2	0	88
11087.4	1869.6	1.15642e+06	2	0	81
9166.9	2757.7	1.08173e+06	2	0	104
8396.7	5862.9	408855	2	0	0
12249.9	13182.4	1.47415e+06	2	0	103
18682.6	13972.4	817711	2	0	0
12051.4	1729.7	578209	2	0	0
18962.6	1693.8	578209	2	0	0
9428.2	10787.3	1.35602e+06	2	0	67
23155.6	12996.8	2.31284e+06	2	0	88
16590.1	13735.2	408855	2	0	0
15911.3	13959.4	817711	2	0	115
10620	2334.6	1.78216e+06	2	0	89
25993.9	4013.8	408855	2	0	0
7647.1	5849.3	1.29291e+06	2	0	83
8358.1	5889.5	1.9608e+06	2	0	70
25714	11773	578209	2	0	0
7589	5910.4	817711	2	0	85
8216.6	7700.3	1.9608e+06	2	0	73
23162.8	12986.1	2.12448e+06	2	0	88
24347.7	13484.7	1.22657e+06	2	0	76
18946.5	1721.5	578209	2	0	0
15900.1	13913.8	817711	2	0	115
12042.8	1719.9	578209	2	0	0
25473.7	3445.4	408855	2	0	0
9422.7	10784.2	1.35602e+06	2	0	67
18677.3	13967	578209	2	0	0
12022.4	1751.1	408855	2	0	0
16326.7	1597.4	408855	2	0	0
10579.2	2324.7	1.22657e+06	2	0	89
27152.3	5881.1	2.68104e+06	2	0	92
26447.5	4331.5	1.00149e+06	2	0	63
[truncated: 6,256 more rows]

## Sheet: 2 min 1
X	Y	Lr	Ch	DoC	Cluster ID
25104.4	24765.2	301085	2	-0.3629	0
28170.7	21640.1	301085	2	0.485179	0
17955.9	26405	521495	2	-0.475705	0
28741.1	20476.6	301085	2	-0.279524	471
25219.9	12787.6	301085	2	-0.317605	0
25660.8	23880.9	301085	2	-0.357862	0
23324.8	11409.9	796597	2	-0.484741	450
29682.4	13693.2	425799	2	0	0
28703.4	20438.8	952116	2	-0.269466	471
27813.7	22602.6	425799	2	0.342616	474
14688.6	23601.2	602171	2	-0.164009	496
30408.5	17478.2	602171	2	-0.369498	221
26520.8	11928.1	602171	2	0.226616	454
18383	13574.4	301085	2	-0.017036	0
16921	14677.5	425799	2	-0.34983	447
25012.8	24690.5	301085	2	-0.177531	0
23372.9	11405.7	602171	2	-0.453633	450
30423	17501.8	737506	2	-0.265302	221
13731.9	21966.6	301085	2	-0.466	0
28899.3	12762.3	673247	2	0.0176526	0
16695.4	14987.8	301085	2	0	0
25017.2	24753.7	301085	2	-0.356615	0
20600.7	25484.6	425799	2	0.286298	400
28451.1	12291.3	301085	2	-0.189371	0
15089.1	16464	521495	2	0.301381	0
14050.9	22445.1	521495	2	-0.484191	0
27423.8	22431.8	301085	2	-0.393108	0
22893.7	25192.7	301085	2	0.18222	0
29733.1	13756.5	425799	2	-0.150224	0
30416.1	17485.2	737506	2	-0.307367	221
25815.3	11377.1	301085	2	0.153515	0
26480.5	11933.6	301085	2	0.285329	454
28731.5	20447.8	673247	2	-0.249542	471
14811.5	23611.3	521495	2	-0.152044	537
17531.9	25245.4	301085	2	0.0797422	0
17583.5	14235.2	301085	2	0.624357	0
29530.4	18197.1	425799	2	-0.107956	0
19688.6	12816.8	425799	2	-0.291155	464
14715	16893.1	301085	2	-0.275995	0
27721.8	22620.8	301085	2	0.469281	0
14815.6	23615.5	602171	2	-0.148122	537
18356.1	13625.4	301085	2	-0.0926536	0
30346.2	17464.8	301085	2	-0.397317	0
14251.7	17729.4	301085	2	0.432109	0
14049.5	22456.6	521495	2	-0.448946	0
20553.6	25519.6	903256	2	0.584359	400
16754.5	14911.5	301085	2	-0.271313	0
26799.5	23728.5	673247	2	-0.290431	0
20271.1	24789.3	425799	2	-0.189053	0
29266.9	12530.9	851598	2	0.807363	357
14905.9	16779.4	301085	2	-0.358122	0
14462.6	17801.6	301085	2	0.270072	0
17539.1	25215.9	737506	2	-0.149346	335
17927	26300.3	301085	2	-0.575375	0
29988.2	18768.8	602171	2	0.655989	293
29252.7	12531.6	673247	2	0.884471	357
17521.7	13572.7	301085	2	-0.0476461	0
16705.8	14975.3	301085	2	0.0018532	0
14108	22381.9	425799	2	-0.589971	0
14801.7	23547	521495	2	-0.220596	0
24902.6	24296.1	521495	2	-0.509682	452
17486.8	25184.7	903256	2	-0.102991	335
20543.2	25530.9	737506	2	0.486639	400
28804.6	12665.6	796597	2	0.0022625	103
19672.5	12813.3	521495	2	-0.289841	464
23636.3	24876.9	673247	2	-0.280859	541
28866.8	12596	301085	2	-0.0812772	0
29239.5	19598.2	301085	2	0.390426	0
27551.7	22340.9	301085	2	-0.240698	0
14812.3	23567.4	301085	2	-0.167008	0
17526.9	25197.1	796597	2	-0.172539	335
19666	12787.8	425799	2	-0.307096	464
29451.9	14612.2	301085	2	-0.312281	461
15191.4	16355.7	425799	2	-0.368812	334
13420.8	19992.3	521495	2	-0.0752318	352
17030.3	24960.7	301085	2	-0.243089	0
29284.2	12473.5	602171	2	0.826789	357
14462.9	17808.2	301085	2	0.333993	0
28806.2	20363.3	602171	2	-0.185547	170
27220.5	22670.5	425799	2	0.677617	0
17526.8	25204.3	851598	2	-0.123839	335
19676.7	12797.2	521495	2	-0.307263	464
29457.9	14552.6	301085	2	0.108302	0
25655.3	23830.9	301085	2	-0.428366	165
17493.5	13555.9	425799	2	-0.0476863	0
27244.2	22617.6	425799	2	0.299303	383
14385.6	23735	301085	2	-0.0284254	0
18988.4	26250.2	425799	2	-0.369375	0
17614	14258.9	301085	2	0.145821	0
14742.6	23545.3	521495	2	-0.338013	496
26694.7	23717.4	425799	2	-0.436705	0
16968.7	24998.8	425799	2	0.0661924	487
29293.1	12514.1	521495	2	0.82091	357
18830.1	13366	673247	2	-0.0855361	337
13544.8	19384.6	602171	2	-0.381047	278
13370.7	20030	425799	2	0	0
18627.3	24128.5	301085	2	0.421031	0
25849.1	11194.8	602171	2	-0.202706	0
17603.3	14275.9	425799	2	0.0279251	0
30396.6	17430.7	301085	2	-0.308684	0
14415.7	23724.6	425799	2	-0.24812	0
19651.3	12805.7	301085	2	-0.273338	464
14392.7	17716.3	301085	2	-0.236327	0
28800.1	20318.4	521495	2	0	170
23657.7	24881.8	425799	2	-0.155387	541
18844.3	13382.5	903256	2	-0.0580975	337
13448.6	19993.8	673247	2	-0.091358	352
25026.3	24169	737506	2	0.0166134	391
27655.2	12650.7	301085	2	0.186815	0
30407.4	17422.3	301085	2	-0.147667	0
13868.8	18869.2	425799	2	-0.395258	0
26772.6	23575.5	301085	2	-0.45654	0
28474.2	12138.9	425799	2	0.604528	228
19664.2	12802	602171	2	-0.289892	464
28531.4	15010.8	301085	2	-0.212883	0
13438.3	19907.5	301085	2	-0.104834	0
17472.1	13594.4	301085	2	-0.122239	0
18658.8	24152.7	602171	2	0.722017	0
18934.4	25480.9	796597	2	-0.551622	529
29270.3	12517.6	1.04299e+06	2	0.828674	357
19649.6	12839.2	301085	2	-0.230302	0
17514.1	14465	301085	2	0.372899	0
28529.5	21867.6	301085	2	0.114262	0
17608.9	26546.3	301085	2	0.169763	0
27498	12428.1	301085	2	0.0808651	0
13816	18903.3	301085	2	-0.278446	0
14447.6	23674.1	301085	2	0.120481	0
25159	24217	425799	2	0.555168	0
22851.5	25253.5	301085	2	0.344332	0
23445.8	11392.5	796597	2	-0.421798	450
24298	11418.7	1.20434e+06	2	0.953766	458
21911.9	11739.2	425799	2	-0.25892	0
28544.5	21955.5	425799	2	0.335467	0
28484.6	14978.8	301085	2	-0.0427895	0
29870.7	16244.4	521495	2	0.349517	0
14464.3	17751.8	301085	2	0.257265	0
28517.4	21864.6	425799	2	0.0981906	0
17901.3	25275.1	602171	2	-0.404575	323
18905.5	12937.1	425799	2	0.107602	0
17566	14296.4	521495	2	0.145742	0
29956.5	14926.4	301085	2	-0.331294	0
18675.1	24154.3	673247	2	0.713748	0
24217.3	24659.6	301085	2	-0.164604	424
21759.3	11743.6	301085	2	-0.407709	0
28478.7	12126.6	602171	2	0.56045	228
19647.6	12840.1	301085	2	-0.230176	0
17477.6	13563.3	301085	2	-0.0396351	0
18361.9	13566.5	301085	2	0.196645	0
27656	12633	425799	2	0.0633872	0
29282	12512.2	903256	2	0.837847	357
29867.6	16257.6	425799	2	0.373667	0
28039.2	21605.6	521495	2	-0.328725	528
17466.7	13581.5	301085	2	-0.11563	0
29967.9	14913.1	521495	2	-0.309325	0
24305.5	24571.5	301085	2	-0.248404	0
19004.5	25487.6	425799	2	-0.549703	529
25851.8	11300.1	301085	2	0.127078	0
29283.6	12518.5	903256	2	0.824855	357
18375	13570.9	425799	2	0.0322155	0
17601.5	14291.3	425799	2	0.00939353	0
14082.4	17232.5	301085	2	0.255691	0
27547.2	22324.3	301085	2	-0.370613	0
24115.5	24314.9	301085	2	0.209165	0
28446.3	12115.7	602171	2	0.637345	549
29385.9	18751.8	425799	2	-0.217407	0
28763.6	20498.4	301085	2	-0.291779	0
28503.2	21862.6	301085	2	0.0173241	0
27674.6	22204.7	425799	2	-0.3135	0
14383	23724.7	425799	2	0.00537698	0
19815.3	12711.9	521495	2	-0.480853	0
29514.7	16873.5	301085	2	0.0981151	0
21278.3	25436	425799	2	0.0549045	0
17794.5	26370.7	301085	2	-0.471344	0
29981.1	14916.2	425799	2	-0.314963	0
15117.2	15931	425799	2	0.161071	0
27673.7	22219.2	521495	2	-0.300002	0
28006.2	12833.7	521495	2	-0.368663	0
25204.8	13048.6	301085	2	-0.0510469	0
29118.9	14451.7	301085	2	0.414846	0
30407	17466.2	602171	2	-0.359839	221
28794.8	20373.6	521495	2	-0.17777	170
24090.4	24251.7	521495	2	0.0777649	0
29517.2	16858.3	425799	2	-0.0758478	0
28429	18158.7	521495	2	-0.0906581	104
13850.5	18772.6	301085	2	-0.316532	0
21287	13369.7	673247	2	0.580791	0
23701.4	11372.2	301085	2	-0.409756	0
28865.3	13639	425799	2	-0.382772	0
30408.7	17453	425799	2	-0.340733	221
14133.5	17873.6	425799	2	-0.318072	0
13257.1	18941.5	301085	2	-0.389848	0
28056	21649.9	521495	2	-0.238697	528
27666.7	22228.7	425799	2	-0.298222	0
26275.2	24095.3	301085	2	0.681856	0
26774.5	24282.1	301085	2	0.0577618	0
25809.2	11365.4	301085	2	0.20551	0
25909.3	13119.9	602171	2	0.186816	82
28430.8	11624.4	903256	2	0.291085	81
19839	12694.4	521495	2	-0.535716	464
28813.5	20261.2	602171	2	-0.179839	385
17864.7	26270.4	301085	2	-0.0785789	0
18816.7	13354.3	425799	2	0.000536913	337
13902.5	18793.6	301085	2	-0.42833	0
28033.4	21660.7	301085	2	-0.294573	528
24125.4	24221.4	301085	2	0.0639956	131
18300	25234.4	521495	2	-0.048891	0
28429.7	12104.6	673247	2	0.534257	549
19847.7	12699.7	673247	2	-0.537049	464
28435.3	11621	952116	2	0.295007	81
21346.5	13384.2	425799	2	0.357354	0
14141.6	17897.2	425799	2	-0.378734	0
17758.5	26278.1	425799	2	-0.249714	0
18866.1	26379.5	301085	2	0.364118	0
27930	12899.2	425799	2	-0.472633	105
25892.5	13107.3	737506	2	0.097202	82
14456.7	23679.7	301085	2	0.153697	0
21184.8	25375.3	425799	2	-0.112823	0
24457.3	11418.5	796597	2	-0.160508	441
18864.2	13364.5	521495	2	-0.131388	337
29121	14449	301085	2	0.339069	0
28497.3	14977.1	301085	2	-0.0786923	0
14107.6	17855.7	301085	2	-0.0668389	206
28050.3	21688.1	301085	2	-0.166097	0
28449.7	11617.6	796597	2	0.223986	81
19846.3	12723.6	851598	2	-0.53498	464
29978.2	14925.5	425799	2	-0.327074	0
15247.2	17347.6	301085	2	0	0
14410.9	23724.9	425799	2	-0.203979	0
23148.9	25186.5	602171	2	-0.437496	492
20383	25507.5	521495	2	0.0412985	192
27994.1	12875.2	602171	2	-0.53457	0
19796.6	12733.6	673247	2	-0.468827	0
25892	13077.4	301085	2	0.167644	82
14843.2	17770.1	301085	2	0	0
16925.4	25385.9	602171	2	0.234906	551
22376.6	11389.8	673247	2	-0.181766	514
14649.2	16883.2	521495	2	-0.450459	483
29276.7	19822	301085	2	0.506419	0
28028.2	21633.9	737506	2	-0.342931	528
27573.6	22248.3	521495	2	-0.510648	0
23105.4	25168.2	425799	2	-0.373213	0
28431.9	11613.1	903256	2	0.309222	81
18861.4	13380.8	851598	2	-0.179776	337
14169.2	17846.2	301085	2	0.306113	0
13371.8	20305.7	425799	2	-0.0978426	0
28470.4	20989.2	521495	2	0.641101	517
24112.5	24320.7	301085	2	0.210321	0
20314.2	12369.9	521495	2	-0.236158	80
19952.3	25489.9	425799	2	0	0
28439.3	11627.7	851598	2	0.297268	81
21056.7	11954.7	301085	2	-0.433341	0
24220.5	24461.7	301085	2	-0.28441	0
14842.2	17785.5	301085	2	0	0
14005.9	18856	301085	2	0.128631	0
27560.5	22251.5	521495	2	-0.523065	0
24107.7	24269.4	425799	2	0.103106	0
22383.1	11388.1	602171	2	-0.182788	514
29162	14517.2	673247	2	0.697026	160
28467.2	20817	301085	2	0.33768	517
27706.9	22617.8	301085	2	0.463506	0
18661.3	24142.9	521495	2	0.607308	0
28443.7	11624.8	851598	2	0.220024	81
21043.2	11962	301085	2	-0.452115	0
29274.2	12502	952116	2	0.841497	357
26851	24172.8	301085	2	-0.153461	0
26853.6	12053.6	673247	2	-0.16847	550
18875.2	13340.5	301085	2	-0.181528	0
29373.2	15488.8	602171	2	-0.410002	527
13597.1	19578.8	673247	2	0.326628	232
21881.3	11751	301085	2	-0.316314	0
27674.9	12630.5	301085	2	-0.240495	0
28501.8	20815.7	602171	2	0.606183	517
17516.3	26439.9	301085	2	-0.114859	0
29352.3	15377.7	521495	2	-0.481694	0
28406.1	18128.5	673247	2	-0.178332	104
24093.2	24263.3	521495	2	0.0742083	0
21754.6	11739.2	425799	2	-0.402616	0
26254	11787.9	301085	2	0.233469	491
19803.3	12762.4	1.08558e+06	2	-0.481674	464
29138.1	14541.8	521495	2	0.939184	0
14941.1	17629.4	301085	2	0	0
14107.5	17878.5	602171	2	-0.269323	206
29384.5	18749.1	425799	2	-0.218281	0
27565.2	22248.6	521495	2	-0.519669	0
24667.6	24055.4	425799	2	-0.109656	0
17816.9	26284.4	673247	2	-0.0661349	297
24797.8	11464.9	301085	2	-0.339672	0
14652.1	16838.2	521495	2	-0.322096	483
13690.9	19406.7	737506	2	0.0231833	0
22836.3	25071.1	602171	2	-0.400897	0
28396.1	14652.2	425799	2	-0.453521	0
28453.3	20919.8	737506	2	0.222875	517
24617.2	11470.4	602171	2	-0.440624	494
19798.5	12779.3	1.20434e+06	2	-0.458482	464
14133.8	17860.4	425799	2	-0.102587	0
24666.6	24049	425799	2	-0.0516501	0
18654.6	24178.7	602171	2	0.865452	0
24105	24239.9	521495	2	0.0964877	0
18911.5	13379.6	602171	2	-0.365296	0
29155.2	14521.9	602171	2	0.811562	160
28363.6	18132.9	673247	2	-0.176555	104
29390.9	18741.1	425799	2	-0.0260825	0
25909.7	13076.2	602171	2	0.339213	82
29356.7	16034.4	425799	2	0.320542	121
28442	21060.4	301085	2	0.536289	517
24653.5	24051.6	425799	2	-0.00540059	0
18665.4	24146.2	521495	2	0.60868	0
19819.9	25497.2	673247	2	-0.159349	542
28394.8	11630.6	425799	2	0.889857	81
18864.8	13342.8	301085	2	-0.160921	0
13302.6	19833.3	301085	2	0.219527	0
27939.9	21714	602171	2	-0.367923	528
24096.5	24254.8	602171	2	0.0727125	0
26837.7	24182.4	301085	2	-0.205251	0
22825.8	25131	521495	2	-0.282839	115
16871.5	25370.8	1.56449e+06	2	-0.025305	551
24720.8	11458.6	425799	2	-0.293642	276
29286.4	12488.3	903256	2	0.708371	357
29328	18735.3	903256	2	-0.367272	390
27519.8	22301.7	301085	2	-0.54486	433
28499.2	12113.6	952116	2	0.190591	228
18866.8	13414.2	301085	2	-0.0781423	337
29406.6	16174.6	796597	2	-0.441269	117
16941.4	25536.5	301085	2	0.7437	0
17691.3	26296.8	301085	2	-0.398989	0
28396.5	18116.7	521495	2	-0.218397	104
13937	22083.5	301085	2	-0.34189	338
24794.4	23064	796597	2	-0.417576	259
22068.6	25263.8	425799	2	-0.291841	223
27984.3	11504.7	521495	2	-0.175372	0
28440	21032.9	521495	2	0.31265	517
27479.3	22291.9	521495	2	-0.605059	433
26851.4	22958.9	796597	2	-0.641043	540
17028.7	24951.8	301085	2	-0.338611	0
21385.9	25614.7	301085	2	-0.372499	315
28467.1	12128.2	425799	2	0.673121	228
29258.8	12523.6	952116	2	0.917425	357
18869.6	13394.9	602171	2	-0.143977	337
28529.7	14993.6	301085	2	-0.14942	0
29078.6	19785	301085	2	0.014841	0
27978.6	21696.3	602171	2	-0.403837	528
21798.2	11737.7	602171	2	-0.392452	200
29359.3	15312.7	301085	2	-0.421489	0
18670.1	24166.9	602171	2	0.837825	0
28429.1	11613.6	851598	2	0.403489	81
21339.5	13396.4	425799	2	0.434871	0
14910.7	17872.5	301085	2	0	0
28412.2	18079.9	301085	2	-0.27651	0
21789.4	11742	602171	2	-0.398089	200
25162.8	13054.2	301085	2	-0.0203891	0
13422.9	19750.6	301085	2	0.399976	0
28810.3	21585.2	903256	2	0.506836	92
23070.7	25228	851598	2	-0.121604	341
21364	25572.1	301085	2	-0.341955	315
24264.9	11461.3	425799	2	0.709235	458
28416.5	11616.6	796597	2	0.623814	81
19812.7	12793.9	903256	2	-0.452099	464
28015.9	12809.8	425799	2	-0.164965	0
18839.7	13416.7	301085	2	0.0613129	0
28408.4	18098.8	301085	2	-0.241283	0
29079.8	19753.9	301085	2	-0.385312	442
28035.2	21622.6	673247	2	-0.279212	528
24069.5	24217.8	301085	2	0.0892531	0
15103.6	15994.1	301085	2	0.491199	0
14450	17606	301085	2	0.175901	0
16924.9	25479.8	737506	2	0.711572	551
18221.1	26214.3	602171	2	-0.0956138	0
25784.3	11616.1	425799	2	0.351168	210
28388.2	18134.4	1.04299e+06	2	-0.184352	104
27694	22755.7	521495	2	-0.154872	191
15199.9	23856.7	521495	2	0	0
18501.5	25388.7	301085	2	-0.407835	350
28432.9	11605.9	673247	2	0.308615	81
21800.2	11743.2	602171	2	-0.387501	200
28558.6	12120.7	425799	2	0.0938395	228
20335.1	12358.5	737506	2	-0.221772	80
14636.4	16840.1	521495	2	-0.277268	483
14309.9	17693.8	602171	2	-0.173721	0
13946.6	18900.5	301085	2	-0.151399	0
13158.6	19481.5	602171	2	-0.379963	425
29069.6	19722.9	1.1661e+06	2	-0.59797	442
24759.4	23019.8	301085	2	-0.355116	0
19788.2	12753.6	521495	2	-0.451342	464
21305.8	13376.8	301085	2	0.69714	0
28049.7	21600.8	425799	2	-0.313781	528
19998.7	25445.3	521495	2	-0.152297	292
28888	12632.2	851598	2	-0.0590331	143
29375.3	15495.2	521495	2	-0.39714	527
14876.3	22292.5	673247	2	-0.141945	0
26847.3	22959.3	796597	2	-0.645266	540
24088.6	24161.7	521495	2	0.0679968	131
21492.4	25593.9	425799	2	-0.388145	0
28411.2	11630.4	521495	2	0.629535	81
28105.9	12860.1	521495	2	-0.0014968	0
18910.8	13295	301085	2	-0.078405	0
15094.7	15984.4	301085	2	0.40365	0
28443.4	20986.1	673247	2	0.405806	517
20780.4	25485.4	737506	2	-0.491416	348
23514.6	11349.8	425799	2	-0.337647	0
28392.1	18147.2	1.04299e+06	2	-0.157549	104
29096.7	19655.6	521495	2	-0.567037	442
27707.8	22711.7	602171	2	0.354953	191
24108.3	24192.8	737506	2	0.080952	131
15094	15956.2	301085	2	0.0982326	0
13339.6	20410.5	425799	2	-0.0123379	0
28024.2	21557.5	903256	2	-0.347169	327
21488	25590.9	425799	2	-0.367248	0
20346.2	12347.1	673247	2	-0.393249	80
22425	11362.1	521495	2	-0.029905	0
19788.7	12798	521495	2	-0.401618	464
28794.8	12678	602171	2	0.00234225	103
13959.6	19357.7	301085	2	0.103321	0
29100.3	19634.2	521495	2	-0.582657	455
28027.7	12843.8	301085	2	-0.115997	0
29509.2	17633	602171	2	-0.390238	87
28390.9	18150.6	1.08558e+06	2	-0.129255	104
28046.1	21549.1	903256	2	-0.305545	327
27664.5	22686.6	521495	2	0.206544	0
20338.8	12342.5	602171	2	-0.290713	80
29270.4	15566.7	301085	2	-0.392013	0
24097	24222	301085	2	0.10339	0
24291.1	11450.8	602171	2	0.808049	458
28472.4	11617.3	521495	2	0.026554	81
21795.8	11739.9	602171	2	-0.38682	200
13386.6	20418	425799	2	-0.215774	0
20604.2	25434.3	425799	2	0.132929	400
28403.2	18143.1	952116	2	-0.158796	104
13955.9	18885	301085	2	-0.163076	0
26590.6	11310.7	425799	2	-0.183354	0
24274.4	11410.6	673247	2	0.725201	458
30180.7	18136	602171	2	-0.170893	137
26514.3	23192	301085	2	-0.258029	0
25135.3	24210	301085	2	0.648263	0
14831.9	15815.5	301085	2	-0.201837	0
13896	18914.2	521495	2	-0.35951	146
29040.8	19760.6	673247	2	-0.53336	442
22396.5	11390.1	602171	2	-0.152809	514
20346.3	12345.3	602171	2	-0.350593	80
29381.1	15877.9	301085	2	0.259257	0
30367.2	17440.6	301085	2	-0.32215	0
28379.5	18139	952116	2	-0.160103	104
30209.7	18148.6	521495	2	-0.297637	137
27673.9	22686.5	521495	2	0.300232	0
17533.4	26196	425799	2	-0.0982514	0
28250	13045	425799	2	-0.466812	112
25776.4	23740.2	425799	2	-0.117396	314
21248.2	25423.2	602171	2	0.01669	267
20346.6	12339.9	521495	2	-0.355221	80
18830.1	13384.9	796597	2	0.118285	337
21366.1	13408.8	301085	2	0.168843	0
13879.7	18898.8	851598	2	-0.411771	146
27673.2	22699.2	521495	2	0.168698	0
24167.3	24553.9	425799	2	-0.380661	0
23724.6	24918.9	1.2774e+06	2	0.0881682	289
28545.8	13498.8	301085	2	-0.186697	0
29515.6	17600.5	425799	2	-0.355136	87
30200.8	18113.4	521495	2	-0.273326	137
18816	13404.2	673247	2	0.124644	337
23490.4	24381	301085	2	-0.104138	0
29504.3	17597.6	602171	2	-0.376668	87
14533.5	23004.8	602171	2	0.629587	380
22006	25374.4	425799	2	-0.376724	0
30208.1	18157.2	521495	2	-0.298639	137
28689	20470.3	737506	2	-0.307275	471
25867.5	24522.6	301085	2	-0.203458	255
26598	11312.7	301085	2	-0.218962	0
22470.5	11383.3	301085	2	0.293734	0
28919.9	12783.5	425799	2	0.06414	0
18819.6	13406.6	602171	2	0.134266	337
21353.7	13402.4	521495	2	0.246434	0
26172.9	23480	301085	2	0.183827	0
24237	11429.4	602171	2	0.359725	458
14903.5	17861.1	301085	2	0	0
30204.3	18142.1	602171	2	-0.3149	137
27693	22730.7	737506	2	0.0976901	191
26899.8	23528.3	521495	2	-0.40806	0
24252.3	10771.6	602171	2	0.578947	0
25520.4	10798.8	673247	2	-0.379635	439
25431.9	11553.3	521495	2	-0.336428	306
17565.7	14125.5	737506	2	0.353794	302
30460	15884	301085	2	-0.445512	0
22431.2	11371.4	425799	2	-0.0113629	0
26586.8	11342.7	301085	2	-0.370993	0
21820.8	11720.5	521495	2	-0.332662	200
28892.9	12771.5	425799	2	-0.0596453	0
18856.9	13394.6	796597	2	-0.0712791	337
30194.9	18140.1	602171	2	-0.275825	137
27650.2	22716.3	521495	2	0.0193565	191
25851.2	24494.3	602171	2	-0.231775	255
24260.4	11408	737506	2	0.577699	458
25175.9	13062.4	425799	2	-0.0274187	0
29060.7	19756.2	737506	2	-0.439969	442
14433.1	20513.2	425799	2	0	0
25443.1	11529.5	301085	2	-0.286684	0
20340	12370.5	602171	2	-0.387048	80
23465.5	11456.8	796597	2	-0.43278	450
25668.7	11480.3	301085	2	0.37091	0
18838.6	13393.7	673247	2	-0.000128371	337
30079.9	14907.2	521495	2	-0.153226	94
28615.9	20647.8	796597	2	-0.610332	412
26944.4	23574.5	425799	2	-0.395654	0
20341.1	12369.4	602171	2	-0.379473	80
30261.5	17335.7	301085	2	0.362695	0
21969.1	24581.7	521495	2	-0.125038	0
16868.4	25458.6	4.49616e+06	2	0.606889	551
25804.4	10721.1	301085	2	-0.0316709	0
22462	11382	301085	2	0.0680369	0
29189.4	12497.2	425799	2	0.825397	234
30074	14916.8	521495	2	-0.157846	94
13711.3	19463.9	301085	2	0.685933	477
29058	19685	903256	2	-0.530538	442
28467	11617.3	602171	2	0.0983319	81
29503.2	13429.7	425799	2	-0.317244	0
28379	18139	952116	2	-0.160099	104
30162.8	18128.6	425799	2	-0.0980428	137
23736.2	24922.4	851598	2	0.157808	289
27111.3	11888.8	301085	2	0.229623	0
20346.7	12367	602171	2	-0.442775	80
29408.8	15943.5	521495	2	0.605644	317
27678.3	22696.1	521495	2	0.256943	0
28892.6	12624.9	796597	2	0.0155021	143
22593.4	13452.8	301085	2	-0.410858	0
28491.1	13507.6	301085	2	0.0999078	0
28238.6	21557.2	425799	2	0.0284047	0
19976	25442.8	301085	2	-0.0858833	292
22437.9	11351.3	425799	2	0.162635	0
21154.4	12070.5	301085	2	-0.285938	0
18914.1	13388	673247	2	-0.392132	0
29063.5	13420	301085	2	-0.210834	0
16636.4	14883	521495	2	-0.258474	0
30237.7	17488.4	425799	2	-0.512709	181
29483.4	17640.9	1.1661e+06	2	-0.399873	87
30159.2	18139.2	301085	2	-0.0753427	137
21975.4	24585.5	521495	2	-0.113013	0
24264.1	24568.2	673247	2	-0.376268	418
24274.6	11386.2	301085	2	0.681035	0
28005.6	12886.1	602171	2	-0.44547	0
25849.6	24524	425799	2	-0.24267	255
29230.5	12480.1	1.08558e+06	2	0.71907	234
29339.1	15421.3	425799	2	-0.483768	0
28983.7	16074.9	425799	2	0.204058	0
28365.9	18156.7	521495	2	-0.127521	104
15069.9	19634.9	425799	2	-0.00140464	0
28535.9	21932.1	521495	2	0.188531	0
23729.8	24921.2	1.20434e+06	2	0.0890711	289
30367.7	17521.4	425799	2	-0.417671	0
30170	18106	301085	2	-0.119325	137
16920.2	25545.5	301085	2	0.625748	0
25818.3	10726.9	521495	2	0.139427	0
30416.1	15838.5	425799	2	-0.50981	446
27737.6	22015	521495	2	0	0
21965.7	24578.1	521495	2	-0.11293	0
24553	24608	425799	2	0.145523	0
29463.7	17608.4	737506	2	-0.382613	87
13578.7	19133.9	796597	2	-0.0684746	175
13379.4	19750.9	301085	2	0.335504	0
16892.1	25512.2	673247	2	0.716573	551
24492.7	10547.9	521495	2	0.223173	0
28466.7	11659.4	301085	2	0.0496282	0
29512.7	13417.2	425799	2	-0.292617	0
30366.3	17522.9	425799	2	-0.399733	0
29079.9	19664.9	673247	2	-0.545744	442
28521.7	21960.9	301085	2	0.585388	0
21961.5	24575.6	521495	2	-0.111628	0
23725.5	24892.3	1.34649e+06	2	0.088557	289
23849.8	11368.5	301085	2	-0.396121	0
21755.9	11722.7	301085	2	-0.373203	0
25181.7	13046.1	301085	2	-0.0400689	0
24797.8	23066	851598	2	-0.416955	259
20310.9	12386.6	602171	2	-0.271079	80
29380.2	15473.9	301085	2	-0.39766	527
28395.3	18140.7	998587	2	-0.159602	104
28055.9	21578.1	425799	2	-0.280149	327
28538.5	21942	521495	2	0.35485	0
27949.2	12962.5	425799	2	-0.486787	0
24275.4	11411.4	602171	2	0.730927	458
29388.4	18507.3	301085	2	0.615271	135
24829.9	23067.3	1.1661e+06	2	-0.418689	259
27716	23301.7	301085	2	0.158821	0
20324.4	12401.8	301085	2	-0.307605	80
29118	19674.5	425799	2	-0.635987	442
14573.4	21375.4	301085	2	-0.135201	0
28049.2	21548.1	737506	2	-0.275281	327
23804.1	24888.9	301085	2	0.509115	0
24717.7	11112.5	425799	2	0.300471	0
28390.9	18141.3	998587	2	-0.159416	104
20313.8	12399.3	425799	2	-0.259256	80
25896.1	24392.2	425799	2	0.410835	0
23750.7	24908.1	602171	2	0.325455	289
29435.4	17632	301085	2	-0.33703	87
24802	23002.4	301085	2	-0.34325	259
26343.2	23288.2	796597	2	-0.520922	493
16895.8	25505.2	521495	2	0.77171	551
29406.6	15565.5	602171	2	-0.276916	527
14627.4	16751.1	301085	2	0.177489	0
29040.6	19697.2	796597	2	-0.603217	442
17779.6	26332	301085	2	-0.330461	0
22471.1	11563.3	301085	2	-0.34918	0
20311.3	12370.6	425799	2	-0.24395	80
30453.8	15943.3	521495	2	-0.411398	0
28373	18137.9	796597	2	-0.160388	104
14570.5	21363.4	301085	2	-0.205362	0
25302	24552.4	301085	2	0.289328	0
23398.4	11399.8	602171	2	-0.398091	450
21378.2	13317.7	301085	2	0.125154	0
14196.8	17746.4	673247	2	0.561171	470
13340.2	20395.8	521495	2	0.00151244	0
28046.5	21557.5	903256	2	-0.306158	327
27140.2	21612.7	301085	2	0.106119	0
27117.1	23300.9	301085	2	0.34216	0
17754.3	26313.4	521495	2	-0.39637	297
20328.4	12381	602171	2	-0.271643	80
29241.2	12461.5	851598	2	0.840113	234
29430.2	15990	425799	2	0.458298	0
23722.6	24909.4	1.34649e+06	2	0.0880143	289
18216.6	25351.9	425799	2	-0.418493	225
23422.8	11437.4	602171	2	-0.425012	450
28468.5	11641.9	425799	2	0.137936	0
29044.3	13638.3	425799	2	-0.510636	257
29076.6	19709.1	1.20434e+06	2	-0.570442	442
28004.2	21549.4	796597	2	-0.376856	327
27097.3	23213.3	301085	2	0.359137	0
30085.6	14874.4	301085	2	-0.235551	94
28709.7	20487.4	301085	2	-0.343021	471
22401.7	11378.8	301085	2	-0.0763948	514
23511	11411.2	851598	2	-0.478625	450
29056.9	13653	673247	2	-0.48291	257
28036.2	21540.3	998587	2	-0.327709	327
17690.4	26331.2	301085	2	-0.519381	0
14246.7	17700.7	425799	2	0.138132	393
28376.5	18138.9	952116	2	-0.160107	104
27153	22712.9	673247	2	0.48991	478
29494.7	17653.3	673247	2	-0.377133	87
23708.3	24938.8	602171	2	-0.032509	289
21370.6	13309.7	301085	2	0.140955	0
29066.8	19731.4	1.04299e+06	2	-0.611646	442
26758.2	24273.5	301085	2	0.0715639	0
24288.5	11418.8	1.12656e+06	2	0.937403	458
15340.2	16253.3	521495	2	-0.113002	0
13959.2	16655.9	301085	2	-0.382584	0
25227.1	22537.5	425799	2	-0.159658	0
24214.9	24559.9	521495	2	-0.396631	418
17515.1	25188.5	737506	2	-0.0762369	335
19438.5	25446.8	521495	2	-0.436308	410
29060.4	19722.3	1.12656e+06	2	-0.615309	442
28029.4	21539.4	998587	2	-0.349498	327
16902.8	25455.2	2.70977e+06	2	0.84224	551
23424.9	11411.6	903256	2	-0.436307	450
28468.5	11616.2	602171	2	0.0975334	81
27118.5	11906.7	425799	2	0.304174	0
30071.7	14879.2	425799	2	-0.218978	94
30397.6	15822.9	521495	2	-0.463018	446
29474	17667.7	425799	2	-0.348446	87
28368	18149.6	851598	2	-0.129367	104
14278.6	22519	301085	2	-0.251414	0
27102.9	22710.1	602171	2	0.540398	478
17886.5	26415.4	301085	2	-0.499796	0
29070.2	13673.4	521495	2	-0.425334	257
23727.1	24914.9	1.24141e+06	2	0.0891958	289
20625.2	25465	673247	2	-0.0687499	400
24297	11430.3	1.20434e+06	2	0.948647	458
17758.8	26318.6	425799	2	-0.434803	297
29065.8	13668.6	673247	2	-0.486068	257
30438.7	15836.8	301085	2	-0.496375	0
29463.1	17631.8	1.20434e+06	2	-0.385134	87
29092.7	19703.9	737506	2	-0.56558	442
28058.3	21523.1	673247	2	-0.220597	327
27138.8	12023.2	301085	2	0.0418603	0
24796.6	23092.7	673247	2	-0.434488	259
25996.3	23541.2	952116	2	-0.351629	536
23719.5	24904.3	1.34649e+06	2	0.0877947	289
17766.6	26309.8	602171	2	-0.387123	297
25402.9	10819.8	301085	2	-0.364806	0
23431.7	11458.1	425799	2	-0.396606	450
29181.5	14434.3	301085	2	0.662033	0
29092.1	19666.3	602171	2	-0.570575	442
13390.2	20432.5	301085	2	-0.230983	0
24990	24265.2	301085	2	0.00476114	0
24299.9	11400.2	673247	2	0.828232	458
29226.9	12470.8	1.08558e+06	2	0.834762	234
13198.7	18696.8	301085	2	0.485241	0
28030.2	21557	952116	2	-0.325009	327
21247.4	25418.6	673247	2	0.0164322	267
23457	11412.3	673247	2	-0.398005	450
25657.7	11593.5	425799	2	-0.654446	0
18239.6	13864.6	301085	2	-0.112247	0
27065.4	21719.7	301085	2	0.227637	0
24331.9	11449	602171	2	0.673006	458
13510.2	20022.6	301085	2	-0.169171	0
28622.3	20670.2	425799	2	-0.629231	151
24818.7	23075.4	1.04299e+06	2	-0.416986	259
23711.2	24930.1	903256	2	-0.0326792	289
29114	14523.4	301085	2	0.760736	0
28814.2	12672.2	673247	2	-0.0638221	103
29744	15982	521495	2	-0.0414749	0
29461.7	17641.1	952116	2	-0.384929	87
24855.9	23029.1	602171	2	-0.365635	259
27350.1	23199.3	301085	2	-0.415476	0
25115.3	24485	301085	2	0.417044	0
23609.6	24880	602171	2	-0.301009	541
25917.1	11079.2	602171	2	-0.235868	0
23427.9	11409	952116	2	-0.430547	450
24311.8	11429.9	1.3124e+06	2	0.824896	458
28161.3	12776.3	602171	2	0.616142	0
30245.1	17452.1	301085	2	-0.515124	0
17770.1	26301.8	602171	2	-0.331442	297
30456	15791	301085	2	-0.479364	0
14624.7	16737.6	301085	2	0.31344	0
29492.5	17644.7	796597	2	-0.394044	87
13283.1	20407.6	425799	2	-0.333162	0
24246.9	24564	737506	2	-0.388179	418
29504.8	17645.1	796597	2	-0.3698	87
29045.6	19713.1	903256	2	-0.557132	442
27051.3	22774.8	301085	2	0.138352	288
24801.6	23072.8	1.04299e+06	2	-0.421876	259
23715.7	24910.3	1.3124e+06	2	0.0243669	289
20784	25529.2	796597	2	-0.427618	348
27721.6	18789.3	301085	2	0.0586778	0
24242.9	24588.8	602171	2	-0.365262	418
16868.3	25403.7	2.44603e+06	2	0.278391	551
24302	11429.5	1.24141e+06	2	0.948353	458
30413.1	15843.4	673247	2	-0.496978	446
28973.4	16044.7	301085	2	0.207312	0
28010.5	21551.7	952116	2	-0.360703	327
27119.2	22683.9	602171	2	0.642163	478
26750.9	24110.4	521495	2	-0.485797	0
19585.6	25117.5	301085	2	0.10791	0
25219.2	11499.7	425799	2	0.293835	0
29041.5	19725.4	673247	2	-0.55946	442
29737.6	13224.6	521495	2	0	0
16844	14685	425799	2	-0.358416	0
29512.7	17628	673247	2	-0.390359	87
13332.9	20412.9	425799	2	-0.0278006	0
27087.5	22746.7	521495	2	0.228895	0
24215	24539.7	521495	2	-0.371572	418
23719.3	24909.6	1.34649e+06	2	0.0876775	289
24310.1	11442.4	952116	2	0.801928	458
29262.1	14058.8	301085	2	-0.189939	0
13595.9	20007	602171	2	-0.201239	403
28036	21557.4	903256	2	-0.328743	327
25988.5	23575.9	521495	2	-0.242733	536
22995.9	25093.7	301085	2	-0.328993	0
19582.5	25124.7	425799	2	0.106125	0
29179.9	12489.9	301085	2	0.695879	234
19503.5	12963.8	301085	2	0	0
30261.9	17468	301085	2	-0.544551	0
27726.4	18793.8	301085	2	0.0760416	0
13580.6	19921	521495	2	-0.352853	0
23740.7	24898.4	998587	2	0.234925	289
26701.6	11047.5	301085	2	0.421179	0
24256.6	11425.9	673247	2	0.587561	458
29268.7	14058.9	301085	2	-0.18954	0
30116.7	14849.1	521495	2	-0.283154	0
30378	15866.5	952116	2	-0.453433	446
29500.6	17625.3	796597	2	-0.39524	87
28699.2	20428.5	796597	2	-0.248624	471
25119.3	24087.5	673247	2	0.403922	368
20705.5	25448.1	301085	2	-0.476661	0
17783.9	26280.4	602171	2	-0.224002	297
27111.2	11836.7	301085	2	0.474765	0
24834	22991.3	301085	2	-0.365771	0
23451.9	11356.9	301085	2	-0.305126	450
22347.7	11388.5	1.04299e+06	2	-0.180775	514
25832.5	10875	301085	2	0.382602	365
24289.2	11419.7	1.12656e+06	2	0.939124	458
30394.5	15843.2	602171	2	-0.479908	446
14463.2	21119.2	737506	2	-0.20778	0
27151.9	22681.6	673247	2	0.623025	478
30309	17533.7	301085	2	-0.474731	0
28383.5	18115.2	425799	2	-0.218966	104
29931.5	18767.2	425799	2	0.321223	0
28032.7	21551	998587	2	-0.326271	327
22872.9	25164.6	301085	2	-0.115138	0
20741.8	25435.1	1.04299e+06	2	-0.559597	311
22367.5	11387.8	851598	2	-0.185505	514
16877.7	14750.3	301085	2	-0.274088	0
16261.4	15103.1	301085	2	-0.378736	0
13800.1	21355.9	673247	2	0.314044	320
27185.7	22678.6	425799	2	0.717994	0
16895.5	25412.4	2.51906e+06	2	0.65199	551
30421.6	15861.2	301085	2	-0.455119	446
29061.1	19706.1	1.08558e+06	2	-0.600475	442
19576.4	25444.9	301085	2	-0.367537	0
24287.2	11443.3	737506	2	0.833656	458
27125.5	11842.9	301085	2	0.462275	0
24857.4	22983.7	301085	2	-0.385287	0
26213.1	23432.5	521495	2	0.456302	493
22039.9	24250.9	301085	2	0	0
23495.6	11408.8	796597	2	-0.453913	450
28092.2	12821.5	673247	2	0.269216	275
29493.1	17616.6	952116	2	-0.371836	87
29077.5	19720.9	1.12656e+06	2	-0.576125	442
27985.6	21559.1	425799	2	-0.397814	0
23716.6	24908.5	1.3124e+06	2	0.0244269	289
29424	18585.1	301085	2	0.450402	0
28798.2	20349.7	602171	2	-0.124374	170
27140.9	22726.7	425799	2	0.430211	478
22376.2	11379.3	737506	2	-0.0326736	514
24278.9	11460.9	521495	2	0.778524	458
28801.5	12690.8	301085	2	0.0318645	103
19522.6	12934.6	425799	2	0	0
29476.2	17640	1.2774e+06	2	-0.395825	87
29029.3	19737.4	673247	2	-0.610522	442
26544.1	23164.7	737506	2	-0.35438	523
20657.5	25406.5	301085	2	-0.316158	0
23527.6	11352.5	425799	2	-0.360155	0
26538.6	11712.8	737506	2	-0.185873	204
28982.7	16057.8	521495	2	0.202676	0
13262	18958.3	301085	2	-0.427492	0
29080.2	19797.5	425799	2	0.22911	0
26887.3	22937.6	602171	2	-0.577267	540
24319.5	11441.1	851598	2	0.683965	458
27460.1	11970.8	796597	2	0.447403	240
28794.3	12657.6	602171	2	0.131593	103
22906.8	25183.8	521495	2	0.0900818	0
22408.1	11403.7	301085	2	-0.201591	514
27100.7	22707.4	521495	2	0.561236	478
29486.4	17640.9	1.1661e+06	2	-0.395065	87
29059.3	19743.8	952116	2	-0.568516	442
23749.5	24872.5	673247	2	0.316114	289
14113	22503.9	301085	2	-0.528753	0
24817	23058	1.24141e+06	2	-0.415802	259
23393.8	11442.9	903256	2	-0.448235	450
28740.3	12621	301085	2	0.530723	0
27713	21897.2	425799	2	0	245
26788.2	23007.4	796597	2	-0.559409	540
24136.8	24525.6	301085	2	-0.376052	197
17834.8	26284.6	796597	2	-0.174239	297
25786	11431.5	301085	2	-0.105295	0
30219.5	18172.5	301085	2	-0.221409	137
29068.1	19805	301085	2	0.262089	0
25311.9	23441.8	425799	2	0	0
20721.8	25479.7	301085	2	-0.449255	0
28535.7	13324.5	301085	2	-0.438082	0
26025.3	13451.9	301085	2	-0.38626	0
18389.9	13830.9	301085	2	-0.162013	0
29493.7	17631.8	1.1661e+06	2	-0.403821	87
28373.3	18165	796597	2	-0.0897218	104
28648.6	20681.4	521495	2	-0.631794	151
23173	24576.7	301085	2	0.126532	0
16891.5	25417.5	3.28445e+06	2	0.652419	551
27116.5	22710.2	737506	2	0.510134	478
26695.3	24116.5	301085	2	-0.514639	0
23390.7	11457.5	851598	2	-0.450641	450
27440.4	11962.2	425799	2	0.366135	240
14871.8	15928.5	301085	2	-0.388572	0
29626.6	16869.7	425799	2	-0.237544	0
16906.2	25362.6	737506	2	-0.0476053	551
20742.7	25453.4	673247	2	-0.473933	311
26677.7	11340.3	301085	2	-0.275259	0
28729.4	12600.8	602171	2	0.236757	0
17501.1	14290	425799	2	0.401795	0
30266.6	17428.5	301085	2	-0.396865	0
29510.4	17612.6	673247	2	-0.371662	87
29065.3	19769.1	301085	2	-0.315987	442
24297.7	24525.2	425799	2	-0.407518	0
23393.8	11460.3	903256	2	-0.445436	450
30460.7	15882.3	301085	2	-0.442718	0
14244.8	17825.5	301085	2	0.0980228	470
26646.9	24135.7	425799	2	-0.277167	0
18380.3	13900.1	301085	2	0.0684046	0
13225.8	18818.9	301085	2	0.0806349	0
25078.6	24205.2	301085	2	0.393352	391
20753.9	25449.3	737506	2	-0.537341	311
29044.9	13674.9	796597	2	-0.34534	257
26995.3	22772.1	521495	2	-0.172027	288
26657.6	24099.1	425799	2	-0.274554	0
23746.2	24910.9	903256	2	0.236449	289
18384.2	13914.5	301085	2	0.148854	0
27442.9	20700.3	301085	2	-0.245935	0
24805.3	23090.8	851598	2	-0.42359	259
20669.5	25422.4	602171	2	-0.464668	0
17790.3	26204.5	301085	2	-0.0520879	0
29391.8	15532	673247	2	-0.342561	527
29472.5	17644.6	1.20434e+06	2	-0.393311	87
24763.5	24656.2	673247	2	-0.320015	149
23730.8	24903	1.3124e+06	2	0.157149	289
27475.9	11978.5	1.04299e+06	2	0.529945	240
29073.9	13670.4	425799	2	-0.498147	257
16407.6	14842.8	301085	2	-0.170165	0
13691.6	19437.5	301085	2	0.400982	0
13576.7	19975.2	602171	2	-0.254186	403
23357.5	11506.2	602171	2	-0.372557	450
26486.8	11891.2	998587	2	0.676046	454
29391.7	15492	602171	2	-0.360085	527
26747.6	24115.6	602171	2	-0.509209	0
14572.1	24394.4	602171	2	-0.609792	434
16890.3	25449.6	4.7415e+06	2	0.715983	551
17798.6	26285.7	737506	2	-0.193339	297
27107.4	22754.8	301085	2	0.222362	0
21976.9	25350.1	301085	2	-0.406108	0
23358.1	11444.8	903256	2	-0.464403	450
27480.7	11984.4	998587	2	0.535204	240
29020.2	19869.1	521495	2	0.294338	442
13279.3	20468.5	425799	2	-0.462349	0
24850.8	23091.8	673247	2	-0.384247	259
14596.6	24393.8	301085	2	-0.524529	434
16897.4	25438.6	3.80846e+06	2	0.840836	551
30221	17490.4	521495	2	-0.531987	181
28618.8	20672	301085	2	-0.612112	151
15031.9	16546.7	521495	2	0.32061	0
29465.7	17606.3	737506	2	-0.383723	87
28398.1	18171.5	673247	2	0	104
13655.9	19906	521495	2	-0.0716525	0
18949.9	13318.4	425799	2	-0.207599	0
29365.6	16008.4	673247	2	0.606908	121
13679.1	20973	301085	2	0.318379	519
24839.8	23105.7	521495	2	-0.428948	259
18024.2	25678.9	425799	2	0.786606	397
30626.7	16003.3	301085	2	-0.0614654	0
14161.7	16495.1	301085	2	-0.058636	0
29052.7	19743.6	851598	2	-0.582882	442
13566.8	19870.7	301085	2	-0.293436	0
23711.4	24917.1	1.3124e+06	2	0.0240894	289
16895.5	25426.4	3.48532e+06	2	0.809846	551
27591	11965.1	602171	2	-0.414407	167
19905.6	12648.3	796597	2	-0.297856	464
18939.7	13405.5	301085	2	-0.439981	0
17626.9	14260.1	425799	2	-0.0188662	0
14324.6	17770	425799	2	-0.360142	0
13661.4	19153.5	521495	2	0.164101	437
24812.4	23072.7	1.24141e+06	2	-0.417182	259
23324.2	11503.9	602171	2	-0.392039	450
29750.1	13724.5	602171	2	-0.0901527	0
30229.1	17512.6	602171	2	-0.546374	181
13310.8	20480.8	425799	2	-0.231733	0
26807.1	24108.8	301085	2	-0.396248	0
19917.1	12650.2	851598	2	-0.323282	464
17601.7	14233.3	301085	2	0.38547	0
13553.9	19896.7	301085	2	-0.299759	0
28492.5	20872.7	602171	2	0.37808	517
24213.9	24552.7	521495	2	-0.401224	418
28125.2	12764.4	602171	2	0.781402	0
29685.8	13756	301085	2	0	0
14051.1	16712	301085	2	-0.261801	0
30252.5	17524.8	673247	2	-0.517789	181
28394	18162.4	851598	2	-0.0902456	104
24814.9	23073.5	1.20434e+06	2	-0.416937	259
16902.1	25031.1	301085	2	0.183097	0
17801.9	26289.1	737506	2	-0.235338	297
23424.2	11410.8	903256	2	-0.427767	450
29288.7	13890.7	425799	2	-0.0871696	0
28413.3	18150.7	673247	2	-0.129101	104
30211.2	18126.9	521495	2	-0.302806	137
13293.2	18643.5	301085	2	0.072809	0
29064.3	19725.6	1.08558e+06	2	-0.599617	442
24193	24552.7	301085	2	-0.369459	197
23731.8	24924.7	952116	2	0.0890948	289
18838.2	25513.5	425799	2	0.565086	0
21680.7	11785.2	737506	2	-0.400955	0
29370.3	15427.6	301085	2	-0.428304	0
30338.9	17524.3	301085	2	-0.469108	0
27131.1	23319.1	425799	2	0.285431	0
28469.9	11616.7	521495	2	0.095181	81
27805.9	12360	425799	2	-0.334428	0
28150.6	16200.9	301085	2	-0.122798	0
13289	18647.6	301085	2	0.132526	0
24799.2	23086.8	737506	2	-0.423964	259
18032.5	25707.1	602171	2	0.74549	397
29269.8	13902.1	301085	2	-0.0984647	0
29062	19729.5	1.04299e+06	2	-0.621374	442
14014.6	22938.9	301085	2	-0.392989	0
20317.2	24758.8	301085	2	-0.233132	0
23718.7	24861.7	737506	2	0.0221337	289
23377.4	11440.5	851598	2	-0.465959	450
29403.5	15524.1	796597	2	-0.314069	527
29296.9	13889.8	301085	2	-0.0582599	0
28843.7	21465.7	301085	2	0.34911	0
27711.9	22541.7	301085	2	0.316161	0
24836.5	23103.5	521495	2	-0.428849	259
26807.6	24093.5	301085	2	-0.288508	0
21685.5	11768	521495	2	-0.410681	0
29069.4	19713.8	1.20434e+06	2	-0.593307	442
27438.6	20719.3	301085	2	-0.232087	0
17797	26296.7	673247	2	-0.243333	297
23309.7	11481.5	673247	2	-0.41802	450
21627.3	13164.6	673247	2	-0.117395	0
15444.5	16248	301085	2	-0.143107	532
13290	20414.7	425799	2	-0.311564	0
24811.8	23105.2	425799	2	-0.389075	259
23725.7	24896.3	1.34649e+06	2	0.0891228	289
20803.9	25473.4	425799	2	-0.455119	348
17564.5	14189.1	425799	2	0.475763	0
29393.1	15995.2	301085	2	0.882732	0
14930.9	16915.4	301085	2	-0.0473333	0
24276.6	24527.9	301085	2	-0.371059	0
30400.6	15835.3	673247	2	-0.497528	446
15455.1	16103.3	521495	2	0.0449096	481
30176.8	18201.8	425799	2	-0.0637455	0
29090.8	19709.8	796597	2	-0.540107	442
28528.5	20752.2	521495	2	0.0391145	0
20729.9	25419.2	998587	2	-0.579182	311
23369.2	11497.1	673247	2	-0.407475	450
28401.8	18158.3	998587	2	-0.0909698	104
25007	12445.4	425799	2	0.0560756	0
13270.2	20452.3	425799	2	-0.521936	0
27492.2	20676.5	301085	2	-0.409227	0
24791.1	23056.5	673247	2	-0.414056	259
23716.5	24917.8	1.2774e+06	2	0.0247896	289
19032.7	25457.7	673247	2	-0.565357	529
20740.2	25427.8	998587	2	-0.571748	311
23309	11485.8	673247	2	-0.417718	450
21685.8	11769.7	521495	2	-0.411922	0
19963.1	12632	425799	2	-0.211431	464
17776.4	26307.8	425799	2	-0.316606	297
29313.8	13860.9	521495	2	-0.0951323	0
29369.8	16012.6	737506	2	0.606691	121
29063.9	19734.8	952116	2	-0.594359	442
23375.4	11439.6	903256	2	-0.456275	450
30268.7	17508.4	851598	2	-0.581958	181
13272.6	20448.4	301085	2	-0.503282	0
26753.1	24115.5	602171	2	-0.520843	0
24255.4	24568	673247	2	-0.377376	418
19022.5	25441.7	796597	2	-0.599613	529
29130	13043.8	301085	2	-0.06699	0
14059.3	18190.9	425799	2	0.399305	0
29088.4	19700.3	796597	2	-0.566898	442
24815.4	23046.1	952116	2	-0.373976	259
25496.4	10803	521495	2	-0.439953	439
29326.4	13864.2	521495	2	-0.0718451	0
15423.7	16261.3	425799	2	-0.152194	532
13523	19987	301085	2	-0.195498	403
24204	24578.6	301085	2	-0.343144	418
22067	24905.5	737506	2	0	0
23695.8	24911.7	903256	2	-0.0867973	289
18748.3	26044.8	301085	2	-0.363071	0
23362.9	11474.9	796597	2	-0.439167	450
30378.4	15869	952116	2	-0.444659	446
29375.5	16012.7	796597	2	0.606583	121
29405.8	18063.3	425799	2	-0.435271	0
19272.3	12753	301085	2	-0.0376141	0
29469.2	17629.5	1.3124e+06	2	-0.389249	87
14084.5	18163.8	301085	2	0.523015	0
30182.8	18121	602171	2	-0.20096	137
22071.7	24897.1	602171	2	0	0
23353.7	11474.2	851598	2	-0.44075	450
13225.2	18836	301085	2	-0.011666	0
13292.4	20415.2	425799	2	-0.293926	0
23721.8	24913.8	1.37975e+06	2	0.0877821	289
20723.1	25426.7	851598	2	-0.563501	311
19916.3	25602.1	301085	2	-0.252813	0
21627	13136.9	301085	2	-0.159352	0
15357.5	16288.6	301085	2	-0.363295	0
29212.4	19705.7	301085	2	-0.170673	0
17741.3	25605.3	521495	2	0.664062	0
24682.1	10492.3	602171	2	-0.445613	0
23330.7	11465.1	602171	2	-0.447352	450
29466.9	17639.2	1.1661e+06	2	-0.388449	87
25223	22539.9	425799	2	-0.205041	0
24827.6	23011.9	602171	2	-0.363152	259
26783.9	23007.9	737506	2	-0.499577	540
24229.9	24561.3	602171	2	-0.398354	418
29313.2	13867.3	521495	2	-0.0868695	0
30383.5	15861	1.04299e+06	2	-0.459521	446
14751	16783	301085	2	-0.371013	374
17743.1	25628.2	737506	2	0.298809	0
24646.3	10482	425799	2	-0.425191	0
29255	19715.8	737506	2	0.495412	136
13322.9	21322.1	521495	2	-0.260824	0
27666.1	22788.6	301085	2	-0.587598	0
23708.4	24922.8	1.24141e+06	2	-0.033433	289
23351.7	11486.9	796597	2	-0.424181	450
25821	11558.7	301085	2	0.245561	0
21636.4	13147.2	521495	2	-0.135137	0
30397.1	15846.7	673247	2	-0.481993	446
13589.1	19979.9	425799	2	-0.27036	403
24681.1	10487.7	602171	2	-0.449694	0
30213.9	17491.7	521495	2	-0.520132	181
24813.7	23081	998587	2	-0.423257	259
25798.6	11459.1	301085	2	-0.352365	0
13661.7	19590.4	521495	2	0.60502	295
28648.7	20595.6	796597	2	-0.521145	412
23385.2	11466.6	737506	2	-0.444963	450
24978.6	12450.8	301085	2	-0.0334312	0
29338.5	13830.9	425799	2	-0.116764	0
21425	25533.3	301085	2	-0.339609	0
17751	26282.2	425799	2	-0.253504	0
30331.3	15876.4	425799	2	-0.382931	446
23061.2	25242.4	1.08558e+06	2	-0.021864	341
24680.4	10477.3	602171	2	-0.400695	0
29432.4	15984.2	425799	2	0.460991	0
30350.9	17476	301085	2	-0.433753	0
16877.7	25383.3	1.62139e+06	2	0.0512499	551
28551.9	13238.7	602171	2	-0.422152	0
29350.8	13823.9	521495	2	-0.0994883	0
29094.8	14578.9	301085	2	0.39343	0
29638	15015.3	301085	2	0.0888103	0
24823.1	23074.6	1.08558e+06	2	-0.423195	259
29369.5	15999.8	602171	2	0.723753	121
16861	25361.8	1.24141e+06	2	0.158559	551
22307.9	11571.5	301085	2	-0.402916	0
28478.4	11637.2	301085	2	0.0860943	0
30262.3	17421.7	301085	2	-0.320543	0
27069.4	21280.5	602171	2	-0.41322	274
23676.6	24934.7	301085	2	-0.0723365	289
17800.1	26317.1	737506	2	-0.305526	297
21414	12635	301085	2	-0.299069	0
17500.8	14234.8	903256	2	0.852526	329
29160.9	14616	301085	2	0.463279	0
30395.6	15871.3	796597	2	-0.458865	446
29264.3	19712.2	851598	2	0.428777	136
18774.6	25401.7	521495	2	-0.541704	340
14792	16917.9	301085	2	-0.239291	0
24524.3	23627.2	425799	2	0.0952017	0
25061.3	24114.7	673247	2	0.22577	391
23671	24902.8	521495	2	-0.112975	289
17560.6	25357.7	301085	2	0.155922	0
23387.9	11449.5	998587	2	-0.451647	450
28636.1	20684.6	521495	2	-0.578506	151
25987.5	23567.1	796597	2	-0.269342	536
26505.1	11878.9	602171	2	0.727193	454
30244.8	17463.1	425799	2	-0.517553	0
29473.6	17627.1	1.34649e+06	2	-0.390414	87
13861.9	18734.9	521495	2	-0.363455	0
27783	22546	425799	2	0.375466	0
25857.6	11457.6	301085	2	-0.114216	0
22320.8	11577	301085	2	-0.422824	0
21625.2	13170.1	602171	2	-0.110184	0
29326.6	13860.3	521495	2	-0.0843091	0
30380.8	15861.1	998587	2	-0.455594	446
29259.2	19716.5	737506	2	0.535194	136
24823.5	23062.5	1.20434e+06	2	-0.41693	259
14838.3	23525.8	301085	2	-0.135385	0
23702.4	24911.8	1.08558e+06	2	-0.0342946	289
14929.3	16793	425799	2	-0.352095	0
29474.8	17625.3	1.2774e+06	2	-0.393081	87
28003.9	21612.7	602171	2	-0.329407	528
19518.4	25464.6	301085	2	-0.390001	0
25841	11416.5	602171	2	-0.105322	0
18995.5	13124.1	796597	2	0.840244	86
30215	17481.5	425799	2	-0.487255	181
27069.5	21260.1	737506	2	-0.447531	274
20767.3	25514.3	903256	2	-0.468863	348
29477.5	17615.7	1.12656e+06	2	-0.393857	87
13669.7	19915.9	301085	2	-0.0647202	0
25867.2	11411.7	425799	2	-0.065006	0
20649.6	12157.3	301085	2	0.649273	0
21632.1	13164.1	673247	2	-0.109965	0
14520.6	17381.3	425799	2	-0.331134	0
29273	19713.4	952116	2	0.391402	136
25071.1	24123.2	796597	2	0.313084	391
23706.9	24909.8	1.20434e+06	2	-0.0334643	289
24675.8	10488.3	602171	2	-0.442455	0
25497.4	23868	602171	2	-0.398613	241
28156	12760.3	602171	2	0.576598	0
28920.5	13869.6	425799	2	-0.118077	0
30385	15877.4	851598	2	-0.445212	446
30665.8	16774.8	521495	2	-0.0896668	0
14520.8	17337.1	521495	2	-0.39115	395
13606.9	20021.1	673247	2	-0.252571	403
26540.4	11142.8	301085	2	0.602527	0
25851.7	11416.3	673247	2	-0.109951	0
21163.9	12065.6	301085	2	-0.271781	0
27485.6	11966.7	737506	2	0.542909	240
21631.2	13169.2	602171	2	-0.111042	0
14214.2	17700.3	425799	2	0.269325	393
13928.7	21957.2	425799	2	-0.420189	0
26737.6	24118.4	602171	2	-0.452618	0
19544.4	25505.9	425799	2	-0.401098	0
20697.7	25468.3	425799	2	-0.382189	0
19277.3	26259	301085	2	-0.372976	472
30673.5	16789.2	521495	2	-0.0813832	0
28349.3	17517.6	301085	2	-0.298329	0
29270.5	19717.1	903256	2	0.487139	136
28514.7	20801	425799	2	0.581124	517
25855.8	11414.9	602171	2	-0.112836	0
19876.9	12774.1	301085	2	-0.472426	464
21625.1	13166.7	602171	2	-0.113154	0
13635.3	19911.7	425799	2	-0.277025	0
18773.4	26040.7	425799	2	-0.413204	0
17670.7	26331.9	301085	2	-0.290545	0
24677.8	10488.5	602171	2	-0.446909	0
26086.7	23481.4	602171	2	-0.407018	536
26738.5	24068.6	425799	2	-0.408791	0
24606	11439.5	737506	2	-0.426307	531
23461.9	11499.3	602171	2	-0.389512	0
28569.9	13307.8	521495	2	-0.498918	0
29568.9	13554	301085	2	-0.218212	0
28142.2	16189.5	521495	2	0	0
29281.4	19720.8	903256	2	0.429529	136
28248.2	21748.3	301085	2	-0.189222	172
25832.7	11421.3	521495	2	-0.129149	0
27863.5	11814.2	425799	2	-0.400924	0
14189.1	18742.9	521495	2	0.27752	0
13376.5	19616.7	425799	2	0.230887	0
25046.5	24204.9	425799	2	0.100115	391
23692.1	24910	796597	2	-0.08727	289
23413.1	11465.5	602171	2	-0.404641	450
28444.8	11629.4	737506	2	0.223547	81
26503.2	11876.1	673247	2	0.826697	454
28546.7	13323.3	301085	2	-0.411927	0
30376.7	15846.2	796597	2	-0.426512	446
26703.5	24060.4	425799	2	-0.452735	0
16925.2	25412.4	1.04299e+06	2	0.462015	551
19444.7	25551.5	521495	2	-0.0424034	410
19887.6	12671.3	1.20434e+06	2	-0.445527	464
28882.4	13859.4	301085	2	-0.167163	0
29310.9	19729.5	301085	2	0.276361	136
20106.7	26005.6	301085	2	-0.0121904	0
20784.3	12092	673247	2	0.718197	236
29439.9	16200.8	602171	2	-0.473262	117
23682.8	24894	521495	2	-0.13584	289
19892.1	12705.5	1.04299e+06	2	-0.544287	464
17985	25710	673247	2	0.442729	397
23505.5	11437.8	998587	2	-0.460239	450
29427	16220.4	602171	2	-0.499716	117
29283.2	19711.7	1.12656e+06	2	0.291575	136
13974.2	23161.4	602171	2	0.369692	0
24530.3	23626	425799	2	0.0760643	0
26736.5	23595	602171	2	-0.360295	101
23694.2	24923.9	903256	2	-0.0146867	289
23049.8	25246	903256	2	0.0416681	341
16864.3	25362.5	1.2774e+06	2	0.0691742	551
19543.3	25514.3	521495	2	-0.392028	0
20105.9	26075.7	301085	2	0.37073	0
16595.5	15014.2	425799	2	0	0
30346.4	15875.8	602171	2	-0.40603	446
28101.1	21736.4	521495	2	0.167842	0
28525.9	12110.2	851598	2	0.0713728	228
29566.3	14829.9	301085	2	-0.194875	0
23640.9	24919.8	425799	2	-0.227388	0
17802.2	26238.9	301085	2	0.495767	0
30366.9	15856.2	998587	2	-0.446098	446
24807.5	23034.2	521495	2	-0.399144	259
18084.1	25775.4	521495	2	0.77122	126
20799.1	12080.9	673247	2	0.604761	236
28177.5	12773.7	425799	2	0.700621	0
19570.4	25488.2	521495	2	-0.418134	485
25814.3	11480.6	301085	2	-0.499541	0
24833.5	23095.9	602171	2	-0.423695	259
30372.5	15856.4	903256	2	-0.457222	446
28426.7	18151.7	521495	2	-0.12864	104
14942.4	24204.4	301085	2	0.0492849	0
16930.4	25355.7	521495	2	0.047371	551
20817.9	12146.7	301085	2	0.154526	0
29596.5	15550	425799	2	0.0781437	0
29407.7	16223.2	602171	2	-0.508868	117
24821.5	23068.4	1.08558e+06	2	-0.413874	259
17831.1	26299.6	796597	2	-0.220706	297
18470.1	26430.1	425799	2	0.303557	0
15444	16058	425799	2	-0.297513	481
14238.1	16302.1	301085	2	-0.488243	0
25065.3	24190	602171	2	0.158509	391
16847.2	25414.9	2.37075e+06	2	0.220876	551
19559.8	25519	301085	2	-0.330561	0
24835.1	23039.3	851598	2	-0.387055	259
25841.2	11410.1	673247	2	-0.0779135	0
29214.2	12499.2	796597	2	0.956507	234
29493.2	17602.1	521495	2	-0.401959	87
14645.8	18771.7	301085	2	-0.393964	0
29284.1	19706.1	998587	2	0.289492	136
14528.8	24057.5	301085	2	-0.248366	0
23676.5	24916	673247	2	-0.11235	289
22343.5	11378.4	952116	2	-0.101724	514
26518	11897.2	521495	2	0.574583	454
28866.4	14527.8	301085	2	-0.310743	0
13761.6	16952.9	602171	2	-0.546226	98
12939.8	20576.6	425799	2	0.0360121	0
27839.4	22036.3	851598	2	0	0
24822.3	23019.9	673247	2	-0.377376	259
17804	26341.5	737506	2	-0.404064	297
23333.4	11434.3	796597	2	-0.470257	450
19868.2	12723.1	1.1661e+06	2	-0.542156	464
29285.9	19714.3	1.08558e+06	2	0.345102	136
28706.4	20515.9	425799	2	-0.36636	471
14599.1	23257.6	425799	2	-0.397791	405
29492.5	17602.3	521495	2	-0.401451	87
23877.7	23333.8	301085	2	0	0
26709.2	24098.3	301085	2	-0.499638	0
26090.3	24246.7	301085	2	-0.152506	0
21116.5	12024	425799	2	-0.372818	260
29603	15546.2	425799	2	0.0932225	0
30401.4	15908.8	301085	2	-0.397281	446
28416.5	18151.2	673247	2	-0.128938	104
27837.6	22052.8	673247	2	0	0
24798.3	23075.9	998587	2	-0.421892	259
21327.7	25488.7	301085	2	-0.0864603	0
18096.4	25598.2	521495	2	-0.414109	0
30446.2	17513.6	425799	2	-0.0460052	221
30191.9	18251.2	521495	2	0.0225433	0
12921.3	20580.2	521495	2	-0.127914	0
14496.6	23221.7	903256	2	-0.507399	405
18974.9	25447.4	673247	2	-0.633234	529
17840.1	26291.2	796597	2	-0.225396	297
27015.5	12089.4	301085	2	-0.147921	0
29440.5	16247.4	521495	2	-0.492373	0
29285.8	19702.6	998587	2	0.316376	136
19929.2	12672.5	851598	2	-0.451276	464
28257.3	13099.6	521495	2	-0.447996	112
14643.4	18810.2	301085	2	-0.41632	0
24822	23055.1	1.24141e+06	2	-0.404619	259
25481.8	23918.2	301085	2	-0.410204	241
22013.2	24928.2	301085	2	0	0
22354.5	11365.6	737506	2	-0.0367253	514
29604.4	15555.8	425799	2	0.109908	0
30351.7	15884.7	301085	2	-0.40995	446
30464.2	17477.7	521495	2	-0.152501	221
13694.1	17673.2	301085	2	-0.527827	0
29481.4	17622.3	1.20434e+06	2	-0.394076	87
28389.6	18168.2	851598	2	0	104
30179.9	18210.5	425799	2	-0.00861571	0
29299.2	19704.4	851598	2	0.195845	136
12943.3	20591.7	301085	2	0.0345083	0
26720.2	24062.1	673247	2	-0.494157	0
19931.9	12671.7	796597	2	-0.455072	464
25070.7	24181.4	602171	2	0.324521	391
28857.7	14519.3	301085	2	-0.199969	0
30371.7	15891	673247	2	-0.429221	446
13948.8	16648.2	301085	2	-0.237354	0
12922.1	20605.7	425799	2	-0.252589	0
27221.3	23614.2	1.08558e+06	2	-0.380418	399
16839.9	25352.5	425799	2	0.620602	551
19007.5	25453.4	737506	2	-0.593498	529
21248.3	25565.4	602171	2	0.0665434	199
22307.3	11361.2	796597	2	-0.107171	0
21390	12577.8	301085	2	-0.420905	0
30053.4	14927.3	425799	2	-0.199185	94
17800.7	26286.5	673247	2	-0.192045	297
21093.2	12054.7	425799	2	-0.415191	0
19931.9	12686.2	673247	2	-0.489005	464
29302.3	19707.8	851598	2	0.210407	136
28646.9	20598.4	851598	2	-0.523299	412
16913.6	25403.9	1.41222e+06	2	0.432405	551
19694.6	26122.4	425799	2	0.0867078	0
30385.5	15876.9	851598	2	-0.450789	446
25520.4	23859.1	737506	2	-0.435058	241
14474.1	24115.1	301085	2	-0.491292	0
21147.6	12004.6	737506	2	-0.343711	260
27896.9	12779.5	425799	2	-0.463388	157
29294.4	19724.5	673247	2	0.395084	136
13593.1	21697.9	301085	2	0.0802048	0
14066.5	23370.9	521495	2	-0.172372	444
27197.3	23587.5	301085	2	-0.338572	399
26350	24196.3	521495	2	-0.170153	0
19500.6	24680.4	301085	2	0.0927469	0
17863.4	26306.7	425799	2	-0.328198	297
23955.1	11371.3	301085	2	-0.385109	269
29405.7	15576.1	425799	2	-0.295927	527
13859	18889.1	301085	2	-0.355207	146
23090.8	25010.5	425799	2	-0.308509	0
22366.8	11595.7	851598	2	-0.469862	180
21117.4	11997.2	737506	2	-0.388189	260
29477	17628.2	1.2774e+06	2	-0.39515	87
13587.4	19668.4	903256	2	-0.16207	189
24869.2	23075.7	301085	2	-0.381729	0
19732.7	26095.2	301085	2	0.0455752	0
23353	11433.1	673247	2	-0.477989	450
24014.3	11408	796597	2	-0.431626	269
27469.4	12347.4	301085	2	0.0112394	0
19919.6	12689.2	737506	2	-0.507253	464
29268.7	19693	521495	2	0.33044	136
27366.6	20597.8	602171	2	-0.127231	0
21132.7	12010.9	796597	2	-0.362307	260
15290.3	15408.2	425799	2	0.0268375	0
30371.3	15906.3	673247	2	-0.487394	446
12912.6	20584.7	425799	2	-0.171736	0
26710.4	24070.5	521495	2	-0.513519	0
14935.2	24206.1	301085	2	0.0463062	0
16897.3	25443.2	3.9372e+06	2	0.839245	551
16402.6	15063.4	301085	2	-0.259717	0
13671	20694.9	796597	2	-0.391754	351
24837.6	23045.3	998587	2	-0.397982	259
25693.8	23754.1	737506	2	-0.396416	346
24935.7	11029.5	301085	2	0.26197	0
23380	11402.4	673247	2	-0.446671	450
25826.5	11398.8	301085	2	0.0533747	0
22359.3	11595.5	673247	2	-0.482882	180
30062.8	14911.1	673247	2	-0.157777	94
28670	20521.6	521495	2	-0.378581	471
22509.8	25189.2	737506	2	0.266501	205
12915.6	20570.2	521495	2	-0.0391132	0
25038.9	24144.1	737506	2	0.081695	391
26708.7	12025.2	673247	2	-0.459453	0
24824.9	23061.6	1.20434e+06	2	-0.415931	259
29574.8	15535.7	301085	2	0.00757716	0
13455.5	19906	301085	2	-0.136427	0
14526.2	23255.8	796597	2	-0.483314	405
23418.5	23662.4	301085	2	0.550939	0
15327.6	16392.6	673247	2	-0.405803	108
29421.9	18370	301085	2	-0.0943124	0
19711.1	26135.9	425799	2	0.0530327	0
24562.5	11121.7	521495	2	-0.273547	0
19289.3	12279.5	301085	2	0	0
29768.7	14375.7	1.08558e+06	2	-0.315372	209
29165.4	19744.6	425799	2	0.0464653	0
12914.1	20540.1	301085	2	-0.0337651	0
23342.3	11450.3	903256	2	-0.438063	450
14321.1	17824.2	425799	2	-0.32319	0
26730.9	24058.7	425799	2	-0.482517	0
30434.2	17505	602171	2	-0.134758	221
18918.6	25582.3	425799	2	0.141971	0
23882.1	11414.2	952116	2	-0.240077	530
12923.7	20543.5	301085	2	0.0237298	0
24778.4	23094.8	301085	2	-0.387021	259
14550.1	23266.2	737506	2	-0.475874	405
25084.6	24124.1	796597	2	0.499974	391
23067.8	25220	737506	2	-0.112155	341
21144.6	11943	425799	2	-0.315702	260
29663.1	13623.9	425799	2	0	0
29810.1	14381.1	602171	2	-0.468834	209
30458.7	17452.4	521495	2	-0.3217	221
27630.5	22139.6	602171	2	-0.311665	290
29069.7	14815.2	301085	2	-0.433811	0
16908.9	25403.4	1.7296e+06	2	0.423597	551
26180.9	10826.1	425799	2	-0.213141	0
30432	15936.6	425799	2	-0.372723	0
30174	18192.3	521495	2	-0.0617668	0
26717.8	24080.5	521495	2	-0.514778	0
12901.1	20560.7	301085	2	-0.0628187	0
29735.4	14402.4	425799	2	-0.136818	209
30185.3	18182.5	301085	2	-0.0492078	0
16908	25427.5	2.23291e+06	2	0.825889	551
23386.1	11464.4	737506	2	-0.447107	450
19907.9	12643.5	673247	2	-0.309002	464
30422.3	17507.3	521495	2	-0.273249	221
24818.3	23024.5	737506	2	-0.377597	259
22336.6	25277.5	602171	2	-0.3432	291
22666.7	12044.4	301085	2	-0.216074	0
29481.3	17627.1	1.2774e+06	2	-0.396605	87
13312.3	18567.8	521495	2	0.667435	0
29285.6	19695.5	851598	2	0.217063	136
28653.3	20606	796597	2	-0.527625	412
12917.5	20613.6	425799	2	0	0
30473.2	17499.7	602171	2	0	188
25468.5	23921.7	425799	2	0	241
22423	11590.9	602171	2	0	180
30197.8	18256.3	425799	2	0	0
23387.9	24990.1	301085	2	0	0
19178.2	12877.9	301085	2	0	0
24834	23061.4	1.12656e+06	2	0	259
14542.7	23246.1	737506	2	0	405
24840.3	10687.2	425799	2	0	0
25808.8	11472.2	425799	2	0	0
30373.3	15906.9	673247	2	0	446
29474.2	17618.8	1.1661e+06	2	0	87
29288.8	19699.6	851598	2	0	136
23447.5	24986.4	301085	2	0	0
19584.3	25139.1	301085	2	0	0
16879.6	25442.1	5.59241e+06	2	0	551
29061.5	14877.7	425799	2	0	0
30081	15021	425799	2	0	378
24462.4	24443.2	521495	2	0	0
27300.1	11253.7	425799	2	0	0
22422.3	11591.1	602171	2	0	180
29542.2	17043.5	301085	2	0	0
29380.7	18362.1	425799	2	0	153
24856.8	23037.9	521495	2	0	259
25779.1	11405.9	301085	2	0	0
20017.7	12159.8	301085	2	0	0
18818.1	25537.3	602171	2	0	0
27273.6	11270.5	301085	2	0	0
29024.2	19891.7	521495	2	0	442
24850.8	23047.4	903256	2	0	259
27251.3	23278.2	301085	2	0	0
22785.3	25325.4	425799	2	0	0
21142.3	11951.3	521495	2	0	260
19876.1	12672	1.12656e+06	2	0	464
29083.1	14862.2	602171	2	0	0
29462.2	17618.5	1.12656e+06	2	0	87
29410.7	18347.2	602171	2	0	153
23364.6	11457.8	737506	2	0	450
24989	12447.9	521495	2	0	0
13888.1	18325	301085	2	0	0
29068.2	19737.3	952116	2	0	442
24831.6	23050.5	1.1661e+06	2	0	259
15269.8	23877.8	425799	2	0	0
22441.5	11586.1	425799	2	0	180
19932.7	12656.4	851598	2	0	464
25925.7	13156.7	425799	2	0	0
30477.3	17478.3	602171	2	0	221
14532.2	23242.6	851598	2	0	405
27632.9	23269	301085	2	0	0
17413.8	25884.6	301085	2	0	0
23327.2	11413.7	737506	2	0	450
29069.6	14863.7	673247	2	0	0
28289.8	21802.6	301085	2	0	0
21124.5	11969.9	737506	2	0	260
19888.8	12680.8	1.12656e+06	2	0	464
30372.2	15917.9	521495	2	0	446
12928	19470.6	301085	2	0	0
24826.4	23047	1.08558e+06	2	0	259
28968.5	19936.7	602171	2	0	442
12392.5	20420.4	301085	2	0	0
25627.3	23810.9	602171	2	0	165
22522	25245.8	673247	2	0	0
16919	25411.9	1.3124e+06	2	0	551
19617.8	25484.6	425799	2	0	485
29458.6	17639	952116	2	0	87
13871.2	22780.5	301085	2	0	0
29383	18352.2	602171	2	0	153
14342.1	18782.4	301085	2	0	0
22519.2	25229.9	521495	2	0	0
21161.2	11967.9	673247	2	0	260
19825.7	12754.4	903256	2	0	464
30350.4	15850.6	737506	2	0	446
29562.5	16846.4	301085	2	0	0
28652.3	20608.4	796597	2	0	412
16866.3	25390.4	1.92789e+06	2	0	551
19655.4	25498.1	301085	2	0	485
27274	11254.4	521495	2	0	0
18178.5	13047.5	301085	2	0	0
29405.4	18350.3	521495	2	0	153
24846.7	23032.1	796597	2	0	259
25546.6	24501.7	301085	2	0	0
21643	25339.7	521495	2	0	0
19884.5	12669.7	1.20434e+06	2	0	464
19597.9	25516.6	737506	2	0	485
28799.5	12666	737506	2	0	103
29097.8	14202.4	301085	2	0	0
30033.8	14892	425799	2	0	94
28280.6	15640.6	301085	2	0	0
30464.1	17447.4	425799	2	0	221
14166.6	17654.9	425799	2	0	501
24824.8	23073	1.08558e+06	2	0	259
17726.3	26329.7	425799	2	0	0
29426.3	16191.5	673247	2	0	117
25560.4	24501.5	301085	2	0	0
16904.5	25390.8	1.44395e+06	2	0	551
19593.8	25495.7	737506	2	0	485
14464.2	17432.8	301085	2	0	0
12777	20510.6	521495	2	0	0
27211.4	23635.9	796597	2	0	399
26496.3	23917	425799	2	0	339
24259	11372	425799	2	0	0
17567.1	14194.2	425799	2	0	0
28303	15644	425799	2	0	0
15136.9	16349.4	425799	2	0	334
27802.5	22541	301085	2	0	0
24023.8	11427.9	425799	2	0	269
19928.7	12643.5	737506	2	0	464
29328.1	18424.5	301085	2	0	0
14757.2	20077.3	521495	2	0	0
14878.2	23625.6	425799	2	0	0
20369.7	25510.4	425799	2	0	192
19736.7	25871.3	301085	2	0	0
14482	17430.3	301085	2	0	0
23440.3	11415.8	903256	2	0	450
28298.9	15659.7	425799	2	0	0
13367.7	18271.4	737506	2	0	208
13870.9	22036.4	673247	2	0	359
24827.2	23041	952116	2	0	259
22056.2	25493.2	301085	2	0	0
27695.8	11889.6	521495	2	0	0
18220	13027.1	425799	2	0	0
29378.2	16772.8	425799	2	0	420
23751.4	24402.1	521495	2	0	0
19174.2	12862.4	425799	2	0	0
16416.4	14841.9	301085	2	0	0
30369.3	15860.5	903256	2	0	446
24799.4	23057.2	851598	2	0	259
16871.9	25424.6	4.62536e+06	2	0	551
28482.8	12051	301085	2	0	0
21430.5	12645.4	301085	2	0	0
28290.1	15668	301085	2	0	0
13959.4	19348.1	301085	2	0	0
27227.6	23625.9	1.04299e+06	2	0	399
23748.3	24385.3	521495	2	0	0
23069.9	24999.9	602171	2	0	0
21648	25619.7	301085	2	0	0
25778.8	11448	301085	2	0	0
25576.3	12797.3	301085	2	0	0
17578.5	14090.4	903256	2	0	302
26586.7	11461.2	521495	2	0	0
21120.4	11953.3	673247	2	0	260
12852.7	19846	425799	2	0	0
24808.3	23033.5	602171	2	0	259
15019.6	23843.2	737506	2	0	203
29042.4	13648.7	673247	2	0	257
29501.8	14457.9	301085	2	0	193
21114.2	11969.2	673247	2	0	260
27117	12255	425799	2	0	0
21445.3	12590.5	301085	2	0	0
14864.8	16919.8	301085	2	0	507
27240.4	23606.4	796597	2	0	399
18042.4	25585.8	425799	2	0	0
17952.6	26422.7	602171	2	0	0
17587.5	14138.3	602171	2	0	302
28297.7	15633.9	425799	2	0	0
30351.6	15854.1	737506	2	0	446
29114.7	19404.5	425799	2	0	509
13801.8	21369.4	425799	2	0	320
24618.7	24425.9	425799	2	0	404
21119.1	11966.2	737506	2	0	260
19901.4	12679.9	851598	2	0	464
27914.2	12880	602171	2	0	105
24840	23082.9	737506	2	0	259
19725.3	25821.7	301085	2	0	0
29144.3	14551.7	425799	2	0	0
15023.4	23804.3	425799	2	0	0
24411	24442.6	737506	2	0	0
29491	17649.4	851598	2	0	87
21790.8	25407.3	425799	2	0	324
19344	25660.5	425799	2	0	0
23509.2	11368.9	425799	2	0	0
30362.9	15838.7	673247	2	0	446
28072.4	21504	602171	2	0	327
24882.2	23071.5	301085	2	0	0
17995.8	25615.1	301085	2	0	0
25668.3	23781.6	952116	2	0	346
22338.6	11423	737506	2	0	514
29026.3	13648.7	673247	2	0	257
17586.4	14064.8	796597	2	0	302
24848.6	23075.4	521495	2	0	259
19857.5	12659.1	425799	2	0	464
19178.6	12856.1	301085	2	0	0
29012.1	19821.6	673247	2	0	442
28509.7	12099.9	673247	2	0	228
24841.6	23017.6	602171	2	0	259
16933.8	25412.7	737506	2	0	551
19332.5	25650.5	425799	2	0	0
17591.6	14067	425799	2	0	302
14002.3	19289.5	301085	2	0	0
28564.8	20852.5	425799	2	0	0
24840.4	23059.5	1.04299e+06	2	0	259
23430.9	11398.2	998587	2	0	450
28429	11630.9	903256	2	0	81
21128	11959.6	796597	2	0	260
24999.7	12452.1	425799	2	0	0
19867.4	12740	952116	2	0	464
18900.8	13417.6	301085	2	0	0
28985.7	19822.1	521495	2	0	442
16907.1	25418.4	2.08598e+06	2	0	551
27937.8	12936.4	425799	2	0	0
29455.2	17632.8	903256	2	0	87
27631.2	19255.2	903256	2	0	114
28823.2	13036	301085	2	0	0
24846.5	22979.7	425799	2	0	0
25598.8	10784.6	425799	2	0	0
27726.4	22005.7	602171	2	0	0
14291.9	22833.1	903256	2	0	438
27237.8	23619.7	998587	2	0	399
15023.7	23795.8	425799	2	0	0
21153.7	11972.7	673247	2	0	260
27618.2	19261.1	952116	2	0	114
16848.4	25446.6	2.87217e+06	2	0	551
29625.3	14658.6	301085	2	0	0
26760.7	23000.8	602171	2	0	540
25525.8	24649.4	425799	2	0	361
26371.8	23262.2	602171	2	0	493
27224.2	23629.1	998587	2	0	399
15102.7	16443.3	602171	2	0	0
28998.3	19838.9	521495	2	0	442
28543.1	12104.1	521495	2	0	228
13708.3	18148.3	301085	2	0	0
28837.6	12974	425799	2	0	0
15088.1	16453.6	673247	2	0	0
28646.2	20678.3	521495	2	0	151
25813.4	11661.2	673247	2	0	210
29458.2	17618.8	998587	2	0	87
12713.1	20965.4	602171	2	0	262
23546.4	24893.8	301085	2	0	251
16895.4	25381.8	1.37975e+06	2	0	551
28550.5	12103.6	425799	2	0	228
27812.6	22524	301085	2	0	0
24776.6	10560.4	602171	2	0	0
21141.5	11990.8	903256	2	0	260
29468.8	17617.9	1.12656e+06	2	0	87
24803.2	23064.3	1.04299e+06	2	0	259
27200.8	24095.5	425799	2	0	0
19422.4	25703.1	301085	2	0	0
25765.3	11624.3	602171	2	0	210
15103	16399.2	602171	2	0	308
27620	19243.3	673247	2	0	114
21149.3	11974.1	737506	2	0	260
18605.3	13005.5	301085	2	0	0
29475.8	17631.7	1.3124e+06	2	0	87
24813.2	23009.2	602171	2	0	259
16894.2	25366.1	1.04299e+06	2	0	551
24756.8	10549.1	521495	2	0	0
22706.6	11572.1	673247	2	0	413
19940.6	12659.2	673247	2	0	464
15111.2	16407.2	425799	2	0	308
12905.8	19567.5	425799	2	0	0
29466.5	17654.3	796597	2	0	87
17911.2	25314.9	602171	2	0	323
14348.6	17514.3	301085	2	0	0
18905.9	26013.6	796597	2	0	171
24765.1	10550.5	602171	2	0	0
22827.9	11534.5	737506	2	0	440
26283.6	23345.1	903256	2	0	493
25457.6	23946.2	521495	2	0	241
23137.8	25201.2	425799	2	0	492
17881.9	25872.1	737506	2	0	512
25753.5	11627.7	521495	2	0	210
16930.6	25399.5	851598	2	0	551
24802.3	10547.8	425799	2	0	0
30353.8	15833.4	425799	2	0	446
18268.9	26209.2	425799	2	0	505
13752.1	17198.2	673247	2	0	258
24556.1	24442.9	903256	2	0	404
28479.5	12061.2	301085	2	0	0
29421	16258.2	521495	2	0	0
27629.1	19250.3	796597	2	0	114
17456.1	24766.2	301085	2	0	0
16898.5	25404.3	2.06414e+06	2	0	551
23494.2	11435.6	998587	2	0	450
22879.8	11577.2	521495	2	0	440
17321.9	16251.9	301085	2	0	0
29867.2	16328.3	301085	2	0	0
28898.1	19975	425799	2	0	0
27128.4	22698.6	737506	2	0	478
14058.7	23388.1	602171	2	0	444
23839.7	24688.6	521495	2	0	534
16916	25392.3	998587	2	0	551
17569.1	14130.2	673247	2	0	302
29415.5	16220.9	602171	2	0	117
13915	21984.1	425799	2	0	0
19087.5	25463.9	673247	2	0	473
18526.5	26128.5	301085	2	0	0
17327.5	16232.7	673247	2	0	0
13953.2	16738.8	425799	2	0	0
29497.8	19925.7	301085	2	0	0
13754.7	21639	851598	2	0	451
16871.4	25377.3	1.64911e+06	2	0	551
22735.6	11548.2	903256	2	0	413
26805.6	12125.6	602171	2	0	521
29075.8	13048.2	425799	2	0	0
29368	14434.8	301085	2	0	0
28154.5	15108.9	425799	2	0	0
21824.9	25404.5	998587	2	0	324
17571.3	14153.6	425799	2	0	302
13923.5	16718.3	425799	2	0	0
25802.9	10785.4	521495	2	0	0
28807	13636.9	425799	2	0	0
21818.8	25409.3	903256	2	0	324
19419.1	25454.7	521495	2	0	410
13763.3	17543.2	301085	2	0	0
14361.1	18780.2	425799	2	0	0
28409.7	20945.4	602171	2	0	517
26273.8	23349.9	851598	2	0	493
24047	11382.7	796597	2	0	269
27614.4	19269	737506	2	0	114
29077.6	13032.2	521495	2	0	0
30388.9	17201.1	425799	2	0	0
13769.7	17559.6	301085	2	0	0
28423	20890.1	521495	2	0	517
22420	11617.1	425799	2	0	0
17573.6	14109.8	851598	2	0	302
29312.7	14710.4	521495	2	0	416
28018.7	12829.1	673247	2	0	0
13730.4	17543.9	301085	2	0	0
14892.1	23590.9	521495	2	0	0
25593.9	23812.6	737506	2	0	165
17614.8	24943.7	425799	2	0	190
21823.2	25424.2	952116	2	0	324
17698.7	25955.3	301085	2	0	502
29554.6	16434.8	851598	2	0	448
14519.1	20494.9	425799	2	0	0
17615.2	24958.8	521495	2	0	190
16894.3	25436.7	4.32139e+06	2	0	551
29061.6	13049.1	301085	2	0	0
29390.4	18549.5	425799	2	0	135
14895.9	23640.5	301085	2	0	0
22390.4	11609.3	602171	2	0	180
26643.6	11098.9	521495	2	0	139
21152.5	11994.1	673247	2	0	260
19241.9	12748.9	521495	2	0	0
19932.5	12654.5	796597	2	0	464
28044.4	12805.2	301085	2	0	275
17544.2	14180.8	301085	2	0	0
28161.3	15108	425799	2	0	0
26262.5	11850.8	673247	2	0	161
14985	16593.5	301085	2	0	0
19235.2	12748.5	521495	2	0	0
13780.4	16946.3	737506	2	0	98
14090.4	23368.8	301085	2	0	444
24924.4	24239.2	602171	2	0	452
24375.7	24528.4	301085	2	0	0
18154.4	25900.8	425799	2	0	0
26681.4	11115.4	602171	2	0	139
23368	23734.9	425799	2	0	0
16865.7	25380.2	1.64911e+06	2	0	551
29739.8	15750.7	521495	2	0	0
14964.2	16602.4	301085	2	0	0
16187.5	17546.5	301085	2	0	0
27608.3	19254.2	602171	2	0	114
28864.6	13022.1	301085	2	0	0
29747.3	15748.1	673247	2	0	0
14411.4	17410.3	1.08558e+06	2	0	457
29193.9	14463.3	673247	2	0	0
13867.9	18573.2	521495	2	0	0
27612.6	19248.9	673247	2	0	114
24044.3	24719.7	521495	2	0	282
17540.5	14118.4	521495	2	0	302
16899	25408.2	2.21252e+06	2	0	551
25716.9	11647.9	673247	2	0	466
14406.8	17392.1	737506	2	0	457
21452.3	12602.4	425799	2	0	0
28861.3	13024.3	301085	2	0	0
29018.2	19747.8	602171	2	0	442
29408	18354.6	521495	2	0	153
28819.8	20158.9	301085	2	0	0
12395	20423.9	301085	2	0	0
28828.6	13010.5	425799	2	0	0
25807.1	23660.8	425799	2	0	488
24575	11426.4	998587	2	0	531
21818.7	11733	521495	2	0	200
14144.7	23544.3	521495	2	0	272
17749.6	14257.8	425799	2	0	0
16874	25390.3	1.88028e+06	2	0	551
23369.2	11492.5	851598	2	0	450
25434.1	11523	301085	2	0	0
25475.5	12286.1	1.04299e+06	2	0	85
29410.4	18329.1	673247	2	0	153
23753.4	24863.8	673247	2	0	289
12807.8	21004.6	301085	2	0	0
27508.2	21771.5	425799	2	0	0
16869.4	25419.2	3.97159e+06	2	0	551
21416.3	12583	425799	2	0	0
29544.9	13525	425799	2	0	0
29230.8	14893.2	301085	2	0	0
28810.3	20174	301085	2	0	0
21574.9	25698	521495	2	0	0
13985.3	16502.5	602171	2	0	0
24927	24291.3	425799	2	0	452
16858.3	25412	2.88791e+06	2	0	551
21419.1	12585.9	425799	2	0	0
27839	13364.3	301085	2	0	0
29551.9	13537.1	301085	2	0	0
28842.7	20238.2	521495	2	0	385
14607.6	24109.4	521495	2	0	230
19951	12619.8	673247	2	0	464
14676.7	23415.6	851598	2	0	524
25169.8	24187.5	521495	2	0	0
16834.1	25411.4	1.67637e+06	2	0	551
21562.4	25692.2	521495	2	0	0
17595.4	14119.8	425799	2	0	302
28863	20158.2	425799	2	0	248
17822.2	26302.6	602171	2	0	297
21391.3	12563.6	301085	2	0	0
14418.4	23080.8	602171	2	0	0
16915.4	25310.3	425799	2	0	0
25942.8	11005.7	425799	2	0	0
21445.1	12618.3	301085	2	0	0
15099.1	23860.9	301085	2	0	0
20094.4	26075.1	301085	2	0	0
21022.7	12007.1	673247	2	0	0
29713	17355.4	301085	2	0	0
25164.1	24190	602171	2	0	0
16834	25414.4	1.75561e+06	2	0	551
26646.1	11102.1	521495	2	0	139
27763.3	22542.9	425799	2	0	0
25261.8	11025.7	301085	2	0	0
28494.5	19702.4	903256	2	0	0
26313.5	23352.1	425799	2	0	493
29394	15533.5	673247	2	0	527
29554.6	16480.8	301085	2	0	0
12802.4	21014.2	425799	2	0	0
25024.8	10737.2	425799	2	0	0
16916.9	24995.5	425799	2	0	0
26471.5	11896.6	952116	2	0	454
28483.5	19698.2	903256	2	0	0
13633.9	22754	301085	2	0	0
26958.6	21549	301085	2	0	0
13515.5	22342.4	952116	2	0	504
25678.6	11484.3	425799	2	0	0
16879.9	25359.9	1.24141e+06	2	0	551
24492.5	11386.5	521495	2	0	0
25491.6	12285.4	998587	2	0	85
28479.5	19706.8	903256	2	0	0
16251.5	15056.4	425799	2	0	436
29388.9	15530.6	673247	2	0	527
17510.2	14244.1	521495	2	0	329
14048.2	17060.8	425799	2	0	0
14418.1	17661.3	425799	2	0	0
13613	19344.7	796597	2	0	0
28475.9	19707.2	851598	2	0	0
26064.2	12389.9	425799	2	0	0
23294.8	24405.2	602171	2	0	102
17573.1	14311.6	425799	2	0	0
28288	17786.2	301085	2	0	0
13031.5	19487.5	425799	2	0	0
30373.3	17430.6	301085	2	0	0
13670.3	18361.3	301085	2	0	0
27392.8	22498.1	301085	2	0	0
28284.6	17793.4	301085	2	0	0
27209.8	24085.4	425799	2	0	0
20885.7	25382.7	301085	2	0	0
16902.9	25432.2	2.87217e+06	2	0	551
15455.8	16269.9	301085	2	0	0
27646.2	19245.1	425799	2	0	114
14538.1	23249.3	796597	2	0	405
24035.7	11394.2	673247	2	0	269
29179.8	14454.7	602171	2	0	0
27787.4	22618.8	602171	2	0	474
19846.7	12749.7	796597	2	0	464
29022	13659.2	737506	2	0	257
28229.2	21284.1	521495	2	0	0
16895.3	25441	4.27923e+06	2	0	551
17843	26345.8	602171	2	0	297
29218.7	14491.4	301085	2	0	0
14848.4	16895.2	851598	2	0	507
29445.3	19093.4	301085	2	0	0
13146.2	19244.7	521495	2	0	0
13782.2	21378	796597	2	0	320
13748	22183.1	521495	2	0	0
27130.3	23080.6	425799	2	0	0
16890.1	25429.1	4.35274e+06	2	0	551
29677.5	13709.1	521495	2	0	0
14815.8	16933	301085	2	0	507
17735.8	25246.3	602171	2	0	369
13900.6	22116.6	425799	2	0	359
20283.7	25534.9	425799	2	0	0
21418	12589.9	425799	2	0	0
29049.5	13667	796597	2	0	257
30515.4	16050.6	425799	2	0	0
15129.1	19318	602171	2	0	0
17479.9	26166.9	602171	2	0	0
17563.2	14116.2	851598	2	0	302
13927.2	18407.7	301085	2	0	0
18129.7	25219.3	301085	2	0	0
18188.1	26206.1	301085	2	0	0
28145.6	20230.2	425799	2	0	0
18866.6	26012.8	521495	2	0	171
14058.2	22434.4	425799	2	0	0
17600	14153.7	737506	2	0	302
29051.1	13668.7	796597	2	0	257
28892.5	20851.3	301085	2	0	0
27106.4	23087.6	301085	2	0	0
29684	13727.2	425799	2	0	0
29205.2	14571.3	425799	2	0	0
29428.2	17776.5	673247	2	0	150
24571.8	11438.9	851598	2	0	531
29682.2	13710.2	521495	2	0	0
29429.1	17764	521495	2	0	150
30064.1	14971.3	425799	2	0	378
12586.3	20083.1	851598	2	0	453
26649.5	11111.6	602171	2	0	139
29028.5	13678	903256	2	0	257
16891.9	25579.8	425799	2	0	551
25483.4	12287.2	1.08558e+06	2	0	85
17604.4	14143.7	673247	2	0	302
19828.4	12751.2	998587	2	0	464
28824.1	12673.7	521495	2	0	103
14862.4	16732.2	425799	2	0	374
14836.8	17580.1	301085	2	0	0
29360.8	18069	425799	2	0	423
29556.8	14435.3	425799	2	0	0
19440.5	25479.7	673247	2	0	410
29040.3	13687.6	673247	2	0	257
14539.4	23161.2	425799	2	0	405
16877.4	25378	1.62139e+06	2	0	551
17586.6	14065.5	796597	2	0	302
29531.7	14675.8	425799	2	0	0
29363.1	18100.3	851598	2	0	423
25038.7	22582.3	602171	2	0	99
27071.9	23535.2	425799	2	0	0
27446.3	12344.1	521495	2	0	0
13942.4	18819.7	301085	2	0	0
16899.4	25379.9	1.20434e+06	2	0	551
29598.4	13448.1	301085	2	0	0
16914.6	25421.9	1.62139e+06	2	0	551
29132.3	19466.7	952116	2	0	509
29605.6	13451.9	301085	2	0	0
17569.3	14102.4	796597	2	0	302
13508	20769.7	301085	2	0	0
28524.6	20876.8	425799	2	0	0
25614.7	10795	673247	2	0	0
26267.5	24060.6	425799	2	0	495
17806.4	26338.3	903256	2	0	297
29038.8	13678.2	903256	2	0	257
29361.6	18098.9	851598	2	0	423
14877.3	22480.2	301085	2	0	0
18155.9	25946.4	301085	2	0	0
27939.6	12922.9	301085	2	0	0
15045.8	16423.6	521495	2	0	382
20629	25467.5	521495	2	0	400
17595.4	26261.1	425799	2	0	0
18235.6	13883.8	301085	2	0	0
28891.1	14313.2	301085	2	0	0
27638.8	19271.2	851598	2	0	114
16860.4	25358.1	1.20434e+06	2	0	551
24781.4	12314.4	521495	2	0	0
13656	19184.2	1.04299e+06	2	0	437
22398.1	25257.4	301085	2	0	0
20590.2	25454.3	602171	2	0	400
18833.1	25640	301085	2	0	0
29944.8	15881.6	521495	2	0	0
26437.5	11927	301085	2	0	0
29155.6	19556.6	301085	2	0	0
29346.5	18076.8	673247	2	0	423
15585.1	23364.1	301085	2	0	0
16894.2	25424.4	3.4983e+06	2	0	551
17594.1	14109	425799	2	0	302
15831.7	16739.9	301085	2	0	0
14942.8	16802.3	301085	2	0	0
27550	20175	425799	2	0	0
25128.3	24089.8	673247	2	0	368
18819.4	25627.6	301085	2	0	0
16696.4	25983.2	301085	2	0	0
29017.1	13703	301085	2	0	257
14639.4	18781.4	301085	2	0	0
29207.9	19857.6	301085	2	0	0
17834.8	25231.7	425799	2	0	0
29420.9	15818.8	301085	2	0	0
15414.4	16167.9	301085	2	0	0
14285.5	21529	301085	2	0	0
26258.8	23372.9	673247	2	0	493
16893.5	25401	1.97435e+06	2	0	551
[truncated: 23,701 more rows]

## Sheet: 2 min 2
X	Y	Lr	Ch	DoC	Cluster ID
23229.6	11323.3	747791	2	0.27726	0
14770.9	13062.8	1.05754e+06	2	0.322083	0
14474.2	15147.1	1.05754e+06	2	-0.280447	0
13424.8	19816	747791	2	-0.140914	0
14731.4	20660.6	1.05754e+06	2	-0.377919	0
14963.2	22395.9	747791	2	-0.250544	0
24242.8	25788.6	747791	2	0.743642	55
17804.5	11165.2	1.05754e+06	2	0	0
13879.9	14499.5	747791	2	-0.455195	0
25645.6	24393.6	747791	2	-0.475968	0
20464.1	26566.9	1.49558e+06	2	0.844362	0
22643	11800.9	1.05754e+06	2	0	0
16551.7	25972	1.05754e+06	2	0.389485	0
22088.5	12253.6	1.05754e+06	2	0	0
13325	14149.7	1.05754e+06	2	-0.410881	0
14469.1	15138.5	1.05754e+06	2	-0.280345	0
17801.9	11176	1.29521e+06	2	0	0
14418	12104	747791	2	-0.115405	0
17008.2	11351.2	747791	2	0	0
13885.2	14504.9	747791	2	-0.44818	0
25562.5	15576	1.29521e+06	2	-0.167284	44
12894.3	18296.5	1.83171e+06	2	0	0
26419.7	19423.3	1.05754e+06	2	0	21
14737.4	20673.8	1.29521e+06	2	-0.406989	0
18097.8	25583.5	747791	2	-0.179026	0
22063.3	12254.3	1.29521e+06	2	0	0
13729.3	13338	1.05754e+06	2	-0.218185	0
16941.9	24636.9	747791	2	0	0
18744.5	26226.3	747791	2	0.0483084	0
21230.9	10786.7	747791	2	0.0657879	0
23225.6	11333.6	747791	2	0.168279	0
14796.4	13072.6	1.05754e+06	2	0.51182	0
13336.1	14122.9	747791	2	-0.453376	0
18084.4	25583.3	1.05754e+06	2	-0.187271	0
16999.8	11356.2	747791	2	0	0
22643.6	11770.1	747791	2	0	0
17708	26558.9	1.05754e+06	2	0	0
16247.8	9936.3	747791	2	-0.147561	0
14411	12098.3	747791	2	-0.111322	0
24145.9	13414.6	747791	2	0.15552	0
13332.5	14162.1	1.05754e+06	2	-0.401841	0
12895.8	18292.7	1.83171e+06	2	0	0
26448.4	19426.6	1.49558e+06	2	0	21
25632.9	24402.7	747791	2	-0.456209	0
18078.3	25576.4	747791	2	-0.184943	0
16615.8	25977.5	747791	2	0.421022	0
21898.2	26604.7	747791	2	0.0215861	0
14480.3	15130.4	1.05754e+06	2	-0.251726	0
14663	22068.7	747791	2	-0.786389	0
18753.8	26234.4	747791	2	-0.113582	0
16241.3	9938.4	747791	2	-0.159207	0
20568.5	10514.4	747791	2	-0.348461	0
23258.7	11270.6	747791	2	0.335375	0
15120.7	12149.2	747791	2	0	0
27151.8	19976.2	747791	2	-0.435497	0
23370	25237.4	747791	2	0	0
17801.5	11158.2	1.05754e+06	2	0	0
12892.2	18287.2	1.83171e+06	2	0	0
26437.5	19438.5	1.05754e+06	2	0	21
20862.8	27656.1	1.05754e+06	2	-0.126557	0
21219.2	10770.4	747791	2	0.112009	0
15233.1	11320.5	1.05754e+06	2	-0.208969	0
14785.5	13065.1	1.29521e+06	2	0.320652	0
13319.5	14121.8	1.05754e+06	2	-0.422458	0
26499.1	20062.6	1.05754e+06	2	0	0
17801.7	11185.6	747791	2	0	0
24133.4	13408.8	747791	2	0.117077	0
12891.5	18287.2	1.83171e+06	2	0	0
14750.5	20666.8	1.05754e+06	2	-0.373408	0
16948.1	24622.6	747791	2	0	0
17700.8	26540.6	1.29521e+06	2	0	0
26510	20061.7	1.05754e+06	2	0	0
13994.4	23064.4	747791	2	0	0
25635.8	24371.8	747791	2	-0.492327	0
23357.7	25227.1	747791	2	0	0
18055.7	25513	5.54577e+06	2	0	54
24590.8	14156.7	747791	2	0	0
14783.2	13058.7	1.29521e+06	2	0.316306	0
13319.8	14163.4	1.05754e+06	2	-0.392759	0
27161.5	19974.2	747791	2	-0.426487	0
24649.9	24023.4	747791	2	0	0
18055.7	25519.5	5.3924e+06	2	0	54
21223.1	10771.4	1.05754e+06	2	0.108252	0
12890.2	18300.7	1.83171e+06	2	0	0
26468.9	19371.6	1.49558e+06	2	0	0
26507.3	20057.6	1.05754e+06	2	0	0
20487.8	26581.8	747791	2	0.834364	0
24586	14172.2	747791	2	0	0
14234	21435.6	747791	2	0	0
13988.8	23076.5	1.05754e+06	2	0	0
17707	26540.2	1.67211e+06	2	0	0
21902.3	26602.3	747791	2	0.0136223	0
21742.4	11126.6	747791	2	-0.324449	72
23251.5	11252.1	747791	2	0.347478	0
22645.9	11781.8	1.29521e+06	2	0	0
13696.1	13297.2	1.83171e+06	2	0.178758	80
14735.2	20670.8	1.29521e+06	2	-0.411529	0
20480.5	26574.6	1.49558e+06	2	0.96216	0
12554.4	17591.1	1.29521e+06	2	-0.116419	0
12893	18303.3	1.83171e+06	2	0	0
25662	24343.4	1.05754e+06	2	-0.482938	0
14318	12337.5	1.05754e+06	2	0	17
18074.5	25517.9	4.84624e+06	2	0	54
17718	26528.2	1.49558e+06	2	0	0
22664.2	11774	747791	2	0	0
26432.7	19390	2.59042e+06	2	0	21
27182.1	19963.5	747791	2	-0.350143	0
25646.8	24352.5	1.05754e+06	2	-0.540011	0
12899.5	18304.3	1.83171e+06	2	0	0
20458.1	26568.3	747791	2	0.72564	0
24655.2	24034.3	747791	2	0	0
23422.9	25210.8	747791	2	0	0
24253.6	25812.2	2.99117e+06	2	0.825601	55
14336.8	12353.1	747791	2	0	17
12811.4	16860.2	747791	2	-0.307877	0
26433.6	19422.5	1.49558e+06	2	0	21
27187.2	19974.9	747791	2	-0.344263	0
14216.7	21444.8	747791	2	0	0
13744.1	13244.2	747791	2	-0.221422	0
14421.9	15077.8	1.83171e+06	2	-0.177114	0
14983.6	22410.1	747791	2	-0.198948	0
17718.2	26535.7	1.67211e+06	2	0	0
22645.8	11813.8	747791	2	0	0
14322.5	12370.3	1.05754e+06	2	0	17
12802.2	16856.1	747791	2	-0.289803	0
13969.9	23072.6	747791	2	0	0
18048.8	25490.6	3.88564e+06	2	0	54
24245.6	25799	1.49558e+06	2	0.795088	55
18556.1	10216.8	747791	2	-0.434936	36
20040	11500.2	1.83171e+06	2	-0.388601	22
14272.1	19178.1	747791	2	-0.299559	0
14982.5	22422.5	747791	2	-0.17698	0
17718.3	26530.8	1.49558e+06	2	0	0
23925.8	11824.4	747791	2	-0.0210944	0
18043.7	25508.2	4.6097e+06	2	0	54
15088.6	12161.2	1.05754e+06	2	0	0
14296.7	12367.9	747791	2	0	17
13691.2	13302.3	1.05754e+06	2	0.18473	80
12545.2	17577.6	1.29521e+06	2	-0.159623	0
18531.2	10201.3	1.97847e+06	2	-0.453976	36
25648.3	24350.9	1.05754e+06	2	-0.539129	0
18048.1	25499.7	4.54864e+06	2	0	54
15157.6	12154.6	1.29521e+06	2	-0.0860722	71
13710.6	13284.8	1.49558e+06	2	0.021438	80
14234.6	19127.4	1.05754e+06	2	-0.17749	0
26456.1	19398	1.67211e+06	2	0	21
17725.6	26525.4	1.29521e+06	2	0	0
12550.4	17580.4	1.29521e+06	2	-0.144972	0
18069.7	25522.8	5.1266e+06	2	0	54
16271.3	9905.9	747791	2	-0.111284	0
18585.5	10247.9	747791	2	-0.455524	0
21745.8	11146.9	1.05754e+06	2	-0.27364	72
15044.5	11482.8	1.49558e+06	2	-0.390414	19
14310.7	12351.6	1.29521e+06	2	0	17
16518	23802.1	747791	2	-0.156035	0
15824	9975.1	747791	2	-0.112343	0
14149.1	17362.4	1.05754e+06	2	0	0
25668.9	19686.4	747791	2	0	0
13855.2	20623.3	747791	2	0.193511	0
13985.4	23016.2	747791	2	0	18
24240.4	25829	3.42681e+06	2	0.665795	55
21251.6	26603.8	747791	2	-0.63374	0
14238.4	19145.9	1.05754e+06	2	-0.219656	0
22125.2	26662.2	747791	2	-0.305277	0
16797.7	10533	1.83171e+06	2	-0.496955	25
15169.2	12148.2	1.49558e+06	2	-0.122655	71
14315.6	12332.8	1.29521e+06	2	0	17
16839.5	24447.3	747791	2	-0.0777918	0
16546.3	25973.3	1.29521e+06	2	0.385215	0
17830.3	26505.1	1.05754e+06	2	-0.254143	0
21261.4	26604	747791	2	-0.621936	0
15056	11486.9	1.83171e+06	2	-0.393308	19
22080.7	12263.4	1.49558e+06	2	0	0
12535.5	17584.8	1.29521e+06	2	-0.182956	0
27340.1	19786.7	747791	2	0.499987	0
16803.7	10532.2	1.83171e+06	2	-0.488615	25
14249.8	19135	1.05754e+06	2	-0.21849	0
13838.5	20622.3	1.05754e+06	2	0.0647467	0
16438	23812.6	747791	2	-0.217474	0
15039.5	11502.2	1.05754e+06	2	-0.368697	0
14320.5	12314.6	747791	2	0	17
22067.1	12273.1	1.29521e+06	2	0	0
13883.5	14454.4	1.29521e+06	2	-0.380602	0
12570.9	14951.9	1.29521e+06	2	0.273074	0
14121	17402.1	1.05754e+06	2	-0.160233	0
16858	24440.9	747791	2	-0.070376	0
22128.8	26681.3	1.05754e+06	2	-0.332553	0
21770.7	11122.7	747791	2	-0.237976	72
26431.1	19395.8	2.24337e+06	2	0	21
25681.1	19696	1.05754e+06	2	0	0
17822.7	26501.2	747791	2	-0.25421	0
18590	10256.8	747791	2	-0.444781	0
20016.7	11480.9	1.05754e+06	2	-0.364812	22
22080.3	12302.9	747791	2	0	0
26382.6	22031.9	747791	2	0	0
18880.5	26105	747791	2	0.0219633	0
16816.9	10521.1	1.29521e+06	2	-0.489025	25
25689.7	19679.1	747791	2	0	0
25648.1	24321.5	1.29521e+06	2	-0.486036	0
15107.6	12156.2	1.05754e+06	2	0	0
12588.6	14942.8	747791	2	0.0391399	0
26451.9	19407	1.67211e+06	2	0	21
27382.3	19799.8	1.05754e+06	2	0.277669	0
16533.2	25970.3	1.83171e+06	2	0.292541	0
22663.1	11836.6	1.05754e+06	2	0	0
23921	11809.1	747791	2	-0.00498646	0
22078.6	12266.7	1.49558e+06	2	0	0
26953	18941.7	1.05754e+06	2	-0.34746	20
16810.4	10514.3	1.29521e+06	2	-0.493356	25
21796.1	11121.8	747791	2	-0.218221	72
13844.9	20658.7	747791	2	0.0635833	0
16522	25968.3	1.49558e+06	2	0.211273	0
17855.7	26500.5	747791	2	-0.276801	0
15824	9972.7	747791	2	-0.103007	0
15121.1	12193.6	747791	2	0	0
13900.1	14444.3	1.67211e+06	2	-0.39658	0
12577.1	14912.4	1.05754e+06	2	-0.0039625	0
26402.6	22039.6	1.05754e+06	2	0	0
16445.7	23799.8	747791	2	-0.197925	0
21487.3	25655.4	747791	2	0	0
18877	26094.8	747791	2	0.045679	0
16804.9	10522.6	1.67211e+06	2	-0.492001	25
21784	11137.9	1.97847e+06	2	-0.274572	72
15025.1	11506.3	1.29521e+06	2	-0.388236	0
23250.1	12269.8	1.05754e+06	2	0	0
22070.4	12304.9	747791	2	0	0
20729.8	9959.8	1.05754e+06	2	-0.404432	0
15077.1	12156.6	747791	2	0	0
12559.3	14967.7	747791	2	0.5098	0
25154.8	17228.1	747791	2	-0.176325	0
26404.2	22029	1.29521e+06	2	0	0
25648.6	24321.5	1.29521e+06	2	-0.486306	0
13893.4	14459.3	1.49558e+06	2	-0.375682	0
26433.2	19418.8	1.29521e+06	2	0	21
16522.8	25977.2	1.49558e+06	2	0.210164	0
17847.3	26494.7	1.05754e+06	2	-0.277766	0
13828.6	20611	747791	2	0.0751428	0
13968.9	22983.9	1.67211e+06	2	-0.184171	18
18525.8	10134.9	747791	2	-0.478257	0
23266.2	12259.5	1.05754e+06	2	0	0
26570.1	21098.4	1.67211e+06	2	-0.335201	0
17653.3	25459.6	747791	2	0.124008	0
25188.5	25469.3	2.24337e+06	2	0	34
20610.3	9283.9	747791	2	0.739798	0
15034.4	11523.7	747791	2	-0.368872	0
25154.1	17252.7	1.29521e+06	2	-0.218261	0
20721.9	9912.3	1.29521e+06	2	-0.365903	0
17902.5	10299.8	747791	2	0	0
16767	10515.8	2.48014e+06	2	-0.49931	25
20003.9	11535.5	1.05754e+06	2	-0.30477	22
13907.3	14450.2	1.67211e+06	2	-0.386099	0
26443.6	19399.6	2.36472e+06	2	0	21
26574.4	21084.1	1.67211e+06	2	-0.303337	0
26394.1	22031	1.29521e+06	2	0	0
23411.8	25219.1	747791	2	0	0
17665.6	25435.6	1.05754e+06	2	0.151223	0
16519.3	25966.9	1.49558e+06	2	0.212665	0
21803.3	11130.4	1.05754e+06	2	-0.222738	72
27394.9	19792.4	1.05754e+06	2	0.113524	0
25649.6	24295.8	747791	2	-0.436197	0
21531	25505.5	1.49558e+06	2	0	0
14118.2	17410.8	1.05754e+06	2	-0.185637	0
16431.6	23728.5	1.29521e+06	2	0	0
26972.3	18951.2	1.83171e+06	2	-0.365306	20
26574.7	21094	1.67211e+06	2	-0.31802	0
26410.9	22019	747791	2	0	0
21515.1	25505	1.29521e+06	2	0	0
16529.6	25969.3	1.67211e+06	2	0.212444	0
20749.7	9919.5	1.29521e+06	2	-0.347115	0
21756.8	11135.9	1.67211e+06	2	-0.253437	72
20038.6	11485.6	1.49558e+06	2	-0.398554	22
15149.3	12141.9	1.29521e+06	2	-0.122519	71
25200.6	25502.1	1.83171e+06	2	0	34
16774	10509.2	2.36472e+06	2	-0.503079	25
23296.3	12287.6	1.05754e+06	2	0	0
14310	12359.4	1.29521e+06	2	0	17
21410.4	12344.6	747791	2	0	0
13709.4	13311.8	1.83171e+06	2	0.142446	80
26578.6	21090.6	1.67211e+06	2	-0.318649	0
17661.5	25439.7	1.05754e+06	2	0.137849	0
20037.7	11523.1	2.24337e+06	2	-0.365755	22
25132.1	17273.8	747791	2	-0.219769	0
25631	24307.4	1.05754e+06	2	-0.427683	0
25208.9	25484.3	2.24337e+06	2	0	34
21098.9	9284.2	747791	2	-0.0865967	0
15060	11054	747791	2	-0.144723	0
14348	12360.4	1.05754e+06	2	0	17
12566.3	14939.9	747791	2	0.221385	0
26445.5	19393.8	2.6962e+06	2	0	21
13960.3	23011.4	1.49558e+06	2	-0.0869668	18
19202	27158.2	747791	2	0.611373	0
16785.3	10504.8	1.67211e+06	2	-0.501264	25
15164	12130.3	1.49558e+06	2	-0.152962	71
13527.4	14185.9	747791	2	-0.354809	0
13861.3	20651.5	747791	2	0.188983	0
26571.5	21085.6	1.67211e+06	2	-0.299413	0
25638.8	24320.4	1.49558e+06	2	-0.478458	0
15110.4	11041.7	1.05754e+06	2	-0.359906	0
12592.8	14906.6	1.05754e+06	2	-0.199012	0
14100.4	17382.5	747791	2	-0.176457	0
17666.6	25449.8	1.29521e+06	2	0.193562	0
18612.6	10232.2	747791	2	-0.451943	0
22671.6	11821.9	1.05754e+06	2	0	0
26980.7	18942.8	1.83171e+06	2	-0.403262	20
26302.5	22786.7	1.05754e+06	2	0	0
17742.7	10294	747791	2	0	0
15094.2	11467.4	747791	2	-0.37626	19
15145.6	12156.6	1.05754e+06	2	0	71
15076.6	11048.9	747791	2	-0.213589	0
21787.5	11143.7	2.11507e+06	2	-0.277383	72
25172.1	17229.9	747791	2	-0.198648	0
26336	22055.7	747791	2	0	0
25655.9	24302.4	747791	2	-0.438545	0
20465.8	26472.6	1.49558e+06	2	0.240848	0
20736.5	9910	1.29521e+06	2	-0.380083	0
18562.2	10204.7	1.29521e+06	2	-0.441509	36
16785.8	10506.9	1.67211e+06	2	-0.494046	25
22673.3	11828	1.05754e+06	2	0	0
15120.5	12183.4	747791	2	0	0
13694.7	13316.5	1.67211e+06	2	0.194541	80
26562.2	21094.4	1.67211e+06	2	-0.31376	0
26285.3	22787.6	1.05754e+06	2	0	0
13944.8	23011.2	1.49558e+06	2	-0.112109	18
15052.3	11475.7	1.97847e+06	2	-0.385841	19
20019.2	11513.8	2.11507e+06	2	-0.363519	22
13642	12908.8	1.29521e+06	2	-0.211861	0
12611	14915.4	747791	2	-0.146154	0
26964.6	18935.7	1.83171e+06	2	-0.386253	20
14378.3	21587.4	1.05754e+06	2	0	39
26345.2	22048.8	747791	2	0	0
25642.1	24323.6	1.49558e+06	2	-0.494097	0
15102.4	11058.5	1.29521e+06	2	-0.268004	0
21791.2	11152.4	1.97847e+06	2	-0.329179	72
26457.3	19357.9	1.29521e+06	2	0	0
26296.7	22780.2	1.05754e+06	2	0	0
20730.6	9904.4	1.05754e+06	2	-0.380613	0
13702.1	13323.3	1.29521e+06	2	0.0851743	80
14093.7	17436.7	747791	2	-0.266956	0
26223.5	17790.4	1.05754e+06	2	-0.377242	0
17907	10297	747791	2	0	0
15063.3	11516.7	747791	2	-0.376956	19
12463.3	16689	1.05754e+06	2	0.56082	0
26982.3	18942.9	1.83171e+06	2	-0.40201	20
13950.5	22996.6	1.49558e+06	2	-0.154754	18
16778.4	10522.3	2.79798e+06	2	-0.497078	25
26053.4	16859.2	1.83171e+06	2	0	0
21273.9	27408.6	747791	2	0	0
21784.3	11145.5	2.11507e+06	2	-0.274446	72
15051.1	11469.2	1.97847e+06	2	-0.386623	19
23299.8	12291.5	1.05754e+06	2	0	0
13700.3	13321.7	1.29521e+06	2	0.112148	80
12595.6	14915.1	1.29521e+06	2	-0.195818	0
25138.7	17242.5	1.05754e+06	2	-0.177252	0
26226.1	17791.5	1.05754e+06	2	-0.378353	0
13959.5	22984.8	1.49558e+06	2	-0.1811	18
16440.9	23745.4	1.05754e+06	2	0	0
25602.2	24366.7	1.49558e+06	2	-0.50213	0
22110	26695.3	747791	2	-0.333771	0
21042.7	9242.1	1.05754e+06	2	-0.238523	0
16788.2	10530.6	2.24337e+06	2	-0.493694	25
15102.8	11044.2	1.05754e+06	2	-0.338509	0
26973.1	18938.9	1.83171e+06	2	-0.395939	20
18060.7	25452.4	747791	2	0	54
20755.7	9936	1.05754e+06	2	-0.382813	0
21771.5	11147.6	1.83171e+06	2	-0.24002	72
13651.7	12947.3	747791	2	-0.312452	0
12465.7	16687.8	1.05754e+06	2	0.550684	0
22126.9	26695.5	1.05754e+06	2	-0.34195	0
21264.9	27417.2	747791	2	0	0
23289.9	12286.1	1.05754e+06	2	0	0
13533.9	14182.1	747791	2	-0.334926	0
26484.7	19376.2	1.05754e+06	2	0	0
25596.8	24365.6	1.49558e+06	2	-0.501134	0
18061.8	25461.8	1.49558e+06	2	0	54
15067.6	11463	1.67211e+06	2	-0.38813	19
20030.8	11532.4	1.97847e+06	2	-0.351198	22
14336.1	12375.4	1.05754e+06	2	0	17
24221	13764.8	1.83171e+06	2	0	26
25143.8	17274.6	1.29521e+06	2	-0.237367	0
26985.4	18938.5	1.67211e+06	2	-0.409368	20
13973.3	23002.2	1.83171e+06	2	-0.122896	18
21543.6	25506	1.05754e+06	2	0	0
18951.3	26017.2	1.05754e+06	2	-0.592432	0
20710.2	9923.9	1.05754e+06	2	-0.369284	0
16781.5	10528.3	2.36472e+06	2	-0.502597	25
12571.8	14868.2	3.88564e+06	2	-0.16577	82
26041.7	16855.7	1.83171e+06	2	0	0
16419.1	23717.8	1.29521e+06	2	0	0
12796.6	16947.2	747791	2	-0.398739	0
14149.9	17383.2	1.97847e+06	2	0	0
13958.4	22998.5	1.97847e+06	2	-0.153536	18
25604.8	24377.1	1.29521e+06	2	-0.459212	0
25241	25439.8	1.05754e+06	2	0	0
19185.8	27154.4	1.05754e+06	2	0.763892	0
21036	9250.7	1.05754e+06	2	-0.222282	0
20036.8	11530.4	1.83171e+06	2	-0.361623	22
15187.3	12124.3	2.48014e+06	2	-0.206329	71
23452.5	12238.5	747791	2	-0.2281	0
24226.9	13745	1.83171e+06	2	-0.0682085	26
12616.3	14869.4	1.05754e+06	2	-0.257588	82
20750.2	9937.7	1.05754e+06	2	-0.387814	0
16786.2	10538.8	2.11507e+06	2	-0.499699	25
12784.6	16954.4	747791	2	-0.353219	0
14081.7	17368.3	747791	2	-0.178159	0
26444.3	19380.1	2.48014e+06	2	0	21
18518.8	10224.4	747791	2	-0.401026	36
20021.2	11517.6	2.36472e+06	2	-0.352493	22
21411.2	12340.8	747791	2	0	0
13650.7	12957	747791	2	-0.331642	0
13897.9	14444	1.67211e+06	2	-0.394948	0
27393.2	19794.6	1.05754e+06	2	0.110068	0
16430.8	23702.2	747791	2	0	0
25589.6	24342	1.05754e+06	2	-0.518571	0
18025.4	25471.7	2.11507e+06	2	0	54
21042.5	9241.3	1.05754e+06	2	-0.240316	0
15069.8	11469.1	1.67211e+06	2	-0.390583	19
13713.6	13342.8	1.05754e+06	2	-0.222671	0
25168.9	25449.5	3.08322e+06	2	0	34
16778.1	10531.8	2.24337e+06	2	-0.502989	25
23445.6	12254.3	1.05754e+06	2	-0.255475	0
13621.4	12899.5	1.29521e+06	2	-0.228603	0
13915.9	14435.9	1.49558e+06	2	-0.367228	0
26435.1	19382	2.59042e+06	2	0	21
21761.3	11150.5	1.29521e+06	2	-0.256787	72
24252.3	13715.1	1.05754e+06	2	-0.148123	26
14390.6	21595.3	1.67211e+06	2	0	39
25744.2	22129.9	2.59042e+06	2	0	32
13937.9	23025.2	747791	2	-0.07104	18
18038.9	25448.2	1.05754e+06	2	0	54
13620.9	12930.8	1.67211e+06	2	-0.27673	0
20725	9955.7	1.05754e+06	2	-0.405103	0
23252.6	12230.7	1.05754e+06	2	0	0
24247	13751.5	1.49558e+06	2	0	26
26050.8	16827.3	1.05754e+06	2	0	0
26427.7	19387.3	2.48014e+06	2	0	21
25599	24342.3	1.05754e+06	2	0	0
15916	24784.9	747791	2	0	66
18950.1	26014.6	1.29521e+06	2	0	0
15078.4	11467.9	1.49558e+06	2	0	19
15177.4	12109.5	1.67211e+06	2	0	71
25574.6	15571.1	1.49558e+06	2	0	44
21517.2	25504.4	1.29521e+06	2	0	0
18518.3	10134.9	747791	2	0	0
13685.7	13417.7	747791	2	0	0
12898.9	14814.2	747791	2	0	0
14417.4	21649.6	1.83171e+06	2	0	39
26293.1	22655.3	747791	2	0	0
13971.1	22990.5	1.67211e+06	2	0	18
16415.7	23737.4	1.05754e+06	2	0	0
25626.1	24380.2	747791	2	0	0
21789.1	11152.5	2.11507e+06	2	0	72
20032.8	11472.2	1.29521e+06	2	0	22
27052.6	20538	1.29521e+06	2	0	0
18028.9	25433.9	1.05754e+06	2	0	54
24263.5	25830.8	4.02698e+06	2	0	55
15026.5	11500.4	1.05754e+06	2	0	0
23459.4	12257.8	747791	2	0	0
13633.3	12921.7	1.67211e+06	2	0	0
26986.8	18918.2	747791	2	0	20
20707.8	9937	747791	2	0	0
16754.9	10526.5	2.11507e+06	2	0	25
20453	10510.5	747791	2	0	0
20004.3	11500.6	1.29521e+06	2	0	22
24206.3	13740.4	1.05754e+06	2	0	26
13482.8	14085.3	1.05754e+06	2	0	0
13020.1	15377.7	1.29521e+06	2	0	0
14425.4	21691.3	747791	2	0	0
16464.2	23729.2	1.29521e+06	2	0	0
18028.7	25473	2.11507e+06	2	0	54
24267.8	25821	3.66341e+06	2	0	55
18953.9	26019.5	1.05754e+06	2	0	0
15188	12090.5	747791	2	0	71
25608	24365.3	1.49558e+06	2	0	0
25193.9	25440	1.83171e+06	2	0	34
21082.7	9285	747791	2	0	0
18526.8	10184	2.36472e+06	2	0	36
20040.6	11523.7	1.97847e+06	2	0	22
13000.1	15396.8	1.29521e+06	2	0	0
14095.8	17442.1	747791	2	0	0
21470.3	25664.5	1.29521e+06	2	0	0
19764.5	26284.3	1.05754e+06	2	0	0
20702.2	9963.1	1.05754e+06	2	0	0
16746.5	10523.2	1.67211e+06	2	0	25
14391.3	12253.4	747791	2	0	0
23263.6	12255.3	1.05754e+06	2	0	0
13633.4	12924.6	1.67211e+06	2	0	0
25155.7	17268.5	1.29521e+06	2	0	0
18030.4	25453.5	1.83171e+06	2	0	54
24269	25818.5	3.42681e+06	2	0	55
15097.5	11065.9	747791	2	0	0
21480.2	12332.8	747791	2	0	0
14085.2	17382.6	1.05754e+06	2	0	0
25749.9	22160.3	1.97847e+06	2	0	32
16483.8	23720.8	2.48014e+06	2	0	33
20599.4	9338.1	1.29521e+06	2	0	37
20695.3	9976.5	1.05754e+06	2	0	0
15064.8	11467.1	1.67211e+06	2	0	19
12970.8	15368.1	1.05754e+06	2	0	0
19769.8	26273.4	1.05754e+06	2	0	0
21499.3	10962.6	747791	2	0	0
14405.9	12259	747791	2	0	0
23254.2	12233.7	1.05754e+06	2	0	0
24239.2	13703.6	747791	2	0	26
13445.2	14121.6	1.97847e+06	2	0	28
25120.2	17244	747791	2	0	0
26428.3	19386.9	2.59042e+06	2	0	21
26566.1	21137.3	1.29521e+06	2	0	24
25742.9	22139.9	2.59042e+06	2	0	32
25216.2	25474.3	2.24337e+06	2	0	34
21127.1	9234	1.97847e+06	2	0	50
20712.1	9966.1	1.49558e+06	2	0	0
20480.2	10501.4	1.67211e+06	2	0	0
15067.6	11489.8	1.67211e+06	2	0	19
20022.2	11506.8	2.36472e+06	2	0	22
26006.4	16744.1	747791	2	0	0
27054.5	20547.2	1.29521e+06	2	0	0
16494.1	23736.6	2.59042e+06	2	0	33
21466.7	10987.1	747791	2	0	0
24060.5	13283.9	1.67211e+06	2	0	38
24853.6	14339	747791	2	0	56
12988.9	15427.3	747791	2	0	0
25154.9	17265.8	1.29521e+06	2	0	0
26276.7	18539.5	747791	2	0	0
14103.4	21025	747791	2	0	0
25931	23718.7	1.05754e+06	2	0	83
25246.4	25446.4	747791	2	0	0
22351.5	10829.3	1.29521e+06	2	0	0
13440.4	14135.9	2.11507e+06	2	0	28
14132.4	17385.3	1.29521e+06	2	0	0
13980.9	22994.4	1.29521e+06	2	0	18
20579.9	9320.9	2.24337e+06	2	0	37
16113.3	10776.9	1.05754e+06	2	0	0
26440.7	19378.5	2.48014e+06	2	0	21
26329.4	22582.5	1.05754e+06	2	0	0
24053.8	13276.4	1.83171e+06	2	0	38
13412.2	14131.3	1.05754e+06	2	0	28
16438.4	23755.9	747791	2	0	0
16120.4	10791.3	1.29521e+06	2	0	0
13919.8	14439.8	1.05754e+06	2	0	0
25196.6	25477	2.48014e+06	2	0	34
20489.8	10497.4	1.49558e+06	2	0	0
15078.9	11494.1	1.67211e+06	2	0	19
21445.7	12318.4	747791	2	0	31
13614.9	12913.4	1.29521e+06	2	0	0
13441.7	14121	1.97847e+06	2	0	28
27046.5	20555.5	1.05754e+06	2	0	0
25973.5	23730.9	1.83171e+06	2	0	83
24267.8	25818.1	3.50745e+06	2	0	55
12997.7	15409.7	1.29521e+06	2	0	0
14162.1	17380.1	1.67211e+06	2	0	0
18000.6	25459.5	1.05754e+06	2	0	54
20584.4	9331	2.11507e+06	2	0	37
16127.2	10795.1	1.05754e+06	2	0	0
20025.4	11515.1	2.59042e+06	2	0	22
13714.3	13340.9	1.05754e+06	2	0	0
24068.6	13265.4	1.29521e+06	2	0	38
24788.8	14242.2	747791	2	0	0
25987.3	23720.1	747791	2	0	83
25592.9	24359.4	1.67211e+06	2	0	0
25224.3	25444.5	747791	2	0	0
14132.5	17437.5	747791	2	0	0
27101.3	20567.3	747791	2	0	0
16512.8	23734	1.83171e+06	2	0	33
24214.2	25914.4	1.67211e+06	2	0	23
19778.5	26273	1.05754e+06	2	0	0
15213.1	12122.6	1.83171e+06	2	0	71
13631.3	12931.5	1.49558e+06	2	0	0
24822.8	14304.2	747791	2	0	0
12983	15365.7	747791	2	0	0
25983.6	23748.1	1.05754e+06	2	0	83
20601.8	9319.5	1.67211e+06	2	0	37
18572.1	10187.3	1.67211e+06	2	0	36
16119.6	10790.3	1.29521e+06	2	0	0
26436.2	19389.3	2.59042e+06	2	0	21
14490	21630.4	747791	2	0	0
21502.3	11002.8	1.05754e+06	2	0	0
20007	11524.6	1.67211e+06	2	0	22
23235.5	12249.7	1.67211e+06	2	0	0
21444.6	12355	2.48014e+06	2	0	31
24053.5	13269.3	1.83171e+06	2	0	38
13014.4	15367.1	1.29521e+06	2	0	0
14130.2	17441.1	747791	2	0	0
27094.1	20585.5	1.29521e+06	2	0	0
16510.1	23801.4	747791	2	0	0
15047.8	11483	1.49558e+06	2	0	19
14092.7	21013.1	747791	2	0	0
14469.4	21605.9	747791	2	0	0
25969.1	23768.1	1.05754e+06	2	0	0
14326.7	12488.1	747791	2	0	0
13628.9	12914.7	1.97847e+06	2	0	0
24036.2	13244.9	1.05754e+06	2	0	38
26431.6	19372.1	2.24337e+06	2	0	21
26311.7	22583.4	747791	2	0	0
24201.8	25917	747791	2	0	23
20036.2	11498.5	1.97847e+06	2	0	22
15077.8	11505.7	1.83171e+06	2	0	19
13449.1	14100.9	1.29521e+06	2	0	28
24798.8	14222	747791	2	0	0
13016.1	15384.9	1.49558e+06	2	0	0
14160.5	17394.9	1.29521e+06	2	0	0
27084.9	20579.5	1.05754e+06	2	0	0
16778.3	10520.5	2.79798e+06	2	0	25
21484.9	10984.1	747791	2	0	0
24067.5	13287.6	1.29521e+06	2	0	38
25588.2	15728.9	1.05754e+06	2	0	0
16484	23750.6	1.29521e+06	2	0	33
20585.1	9307	2.24337e+06	2	0	37
23220.6	12215	1.49558e+06	2	0	30
26441.5	19388	2.6962e+06	2	0	21
27080.7	20573.9	1.05754e+06	2	0	0
26599.1	21134.1	1.67211e+06	2	0	24
21111.5	9212.6	3.88564e+06	2	0	50
18552.4	10196	1.67211e+06	2	0	36
15071.1	11494.5	1.67211e+06	2	0	19
21441.2	12362.8	2.24337e+06	2	0	31
13628.8	12887.8	747791	2	0	0
14090.9	20981.3	747791	2	0	0
26287.3	22628.5	747791	2	0	0
25970.5	23741.6	1.67211e+06	2	0	83
20009.4	11517	2.11507e+06	2	0	22
13014.3	15360.8	1.05754e+06	2	0	0
26443.1	19376.8	2.36472e+06	2	0	21
18046.1	25517.3	4.72945e+06	2	0	54
24225.9	25918.4	1.83171e+06	2	0	23
16760.9	10518.3	2.48014e+06	2	0	25
15081.3	11488.2	1.67211e+06	2	0	19
13439.7	14150.8	1.29521e+06	2	0	28
14118.3	17413.5	1.05754e+06	2	0	0
27059.2	20529.8	1.05754e+06	2	0	0
26584.7	21122.1	1.83171e+06	2	0	24
14468.5	21618.3	1.05754e+06	2	0	0
27178.3	22440.5	1.05754e+06	2	0	27
21109.4	9215.3	3.95694e+06	2	0	50
12802.2	16470	1.49558e+06	2	0	0
26442.2	19354.8	747791	2	0	0
26284.5	22613.4	747791	2	0	0
18508.3	10181.7	1.29521e+06	2	0	36
[truncated: 2,974 more rows]

## Sheet: 2 min 3
X	Y	Lr	Ch	DoC	Cluster ID
[truncated: 11,140 more rows]

[truncated: 9 more sheets: 2 min 4, 5 min 1, 5 min 2, 5 min 3, 5 min 4, 5 min 5, 5 min 6, 5 min 7, 5 min 8]
