# Supplementary material for: The organization of leukotriene biosynthesis on the nuclear envelope revealed by single molecule localization microscopy and computational analyses
Source: PLoS One. 2019 Feb 8;14(2):e0211943. doi: 10.1371/journal.pone.0211943 (PMC6368329; doi:10.1371/journal.pone.0211943)
Supplement: S3 Data — (XLSX) [file pone.0211943.s008.xlsx]

## Sheet: 7 min 1
X	Y	Lr	Ch	DoC	Cluster ID
24529.1	25797.7	847978	2	0	39
24550.2	25802.1	555132	2	0	39
24530.8	25824	1.35979e+06	2	0	39
25770.3	27323.1	555132	2	-0.15417	0
25349.7	26733.3	641011	2	-0.436419	66
25781	27307.2	555132	2	-0.224463	0
24531	25830.6	1.32148e+06	2	0	39
31378.2	25845.5	555132	2	-0.543016	0
25783.6	27317.8	453263	2	-0.195653	0
30727.6	15028.6	961517	2	0	11
24539	25834.4	1.32148e+06	2	0	39
32462.3	13974.3	320506	2	-0.40467	0
26449.8	18525.1	641011	2	0	0
25346.7	26697.3	555132	2	-0.379579	66
30761.9	15010.7	785075	2	0	11
26689.3	27560.9	847978	2	-0.422197	0
33768.2	13988.9	453263	2	-0.32994	78
31370.8	25830.5	641011	2	-0.57198	0
30744.1	15016.7	906527	2	0	11
24533.5	25843	1.57015e+06	2	0	39
25726.7	19529.5	453263	2	-0.370463	0
31374.8	25816.7	453263	2	-0.461405	0
26689.6	27562.4	847978	2	-0.422346	0
33755.3	13986.6	320506	2	-0.327681	78
24525.1	25845.7	1.53709e+06	2	0	39
25724	19519.8	453263	2	-0.36962	0
25211.2	20376.6	555132	2	-0.374532	0
30771.4	15016.5	906527	2	0	11
34032.1	22342.8	555132	2	-0.0364419	0
26673.4	27568.7	641011	2	-0.399909	0
32453.1	13970.8	320506	2	-0.40442	0
35629.2	15537.9	716672	2	0.963585	90
25716.8	19532.6	555132	2	-0.356704	0
24498.9	25848.7	1.063e+06	2	0	39
30720.8	15024.4	785075	2	0	11
26471.3	18515.8	641011	2	0	0
34041.3	22316.5	453263	2	0.0571906	0
33561.2	13961.7	320506	2	-0.372422	0
25325.5	26674.6	785075	2	-0.353539	66
30344.8	27006.5	555132	2	0.313897	0
26690.2	27563.2	847978	2	-0.421674	0
35632.5	15528.4	641011	2	0.837967	90
26452.8	18511.8	716672	2	0	0
33853.5	22959.9	716672	2	0.30811	101
24511.5	25835.9	1.35979e+06	2	0	39
26686.8	27564.1	847978	2	-0.419316	0
30219.3	15564.5	320506	2	0	0
32694.8	24257.1	320506	2	-0.399764	22
35640.3	15527.5	555132	2	0.712776	90
26444.5	18514	641011	2	0	0
25311	26662.9	641011	2	-0.323234	66
27322	27520.9	320506	2	-0.0128746	0
31372.5	14391.7	320506	2	-0.289177	0
33861.2	22957.7	716672	2	0.231969	101
25762.7	27336.1	453263	2	-0.108035	0
35645.5	15530	555132	2	0.61277	90
34063.8	22313	453263	2	0.0768625	0
25307.5	26676.9	641011	2	-0.330829	66
32721.2	24255.6	785075	2	-0.415575	22
24527.3	25816.9	1.39705e+06	2	0	39
25814.7	27185.9	555132	2	-0.383424	0
34065.9	22307.2	453263	2	0.0673899	0
33857.8	22962.5	785075	2	0.234559	101
25197.4	20314.4	320506	2	-0.260354	0
32727.2	24258.6	847978	2	-0.414844	22
35352.6	20351	320506	2	0	0
34078.3	22327	555132	2	0.241584	0
25809.7	27187.8	555132	2	-0.385897	0
27922.6	27523.9	320506	2	-0.494242	82
25187	20323.5	320506	2	-0.237384	0
25331.2	26693.4	785075	2	-0.36639	66
35672.7	15536.7	320506	2	0.580964	0
34080.5	22348.5	555132	2	0.453855	0
33861.2	22970.6	906527	2	0.232764	101
25805	27173.2	453263	2	-0.36827	0
27888.6	27575.8	785075	2	-0.480865	82
30278.9	15563.2	555132	2	0	0
29583.3	16050.3	453263	2	0	0
36464.8	16064.8	1.01353e+06	2	-0.472211	32
24525.8	25809.4	1.1556e+06	2	0	39
25208.8	20371.7	555132	2	-0.371324	0
32725.5	24278.7	716672	2	-0.411494	22
25345.2	26692.9	641011	2	-0.376106	66
29996.5	14804.8	320506	2	0	0
30214.1	15559.3	320506	2	0	0
24259.3	25260	320506	2	0	0
27879.3	27582.2	716672	2	-0.453464	82
36464.4	16066.5	906527	2	-0.474852	32
32722.4	24249.3	716672	2	-0.40726	22
24182.3	21340	555132	2	0	28
33852.8	22974.1	961517	2	0.314784	101
31388.1	25794.7	320506	2	-0.324656	0
25337.1	26679.2	641011	2	-0.346739	66
29569.3	16047	453263	2	0	0
25032.7	20484.6	555132	2	-0.299495	0
24267.3	25271.2	320506	2	0	0
24541.4	25806.8	785075	2	0	39
35667.5	15538.6	320506	2	0.518919	0
25175.3	20399.1	320506	2	-0.0608723	0
24209.7	21312.5	716672	2	0	28
33851.7	22982.5	961517	2	0.313247	101
26651.3	27566.3	453263	2	-0.39798	0
27793.8	27558.2	961517	2	-0.128179	82
25702.7	19528.1	320506	2	-0.325361	0
32734.9	24250.7	847978	2	-0.376489	22
24484.3	25768.2	320506	2	0	39
25173.4	20407.2	453263	2	0.0352303	0
33852.6	22971.1	961517	2	0.309535	101
32746.1	24256.3	641011	2	-0.367475	22
25772.4	19505.4	320506	2	-0.398868	0
24221.4	21319.5	453263	2	0	28
34083.4	22344.3	641011	2	0.466684	0
26974.1	17990.5	641011	2	-0.132001	91
25171.8	20425.4	320506	2	0.311753	0
24201.2	21333.5	641011	2	0	28
35631.3	15589.5	785075	2	0.840773	90
28826.1	16124.5	453263	2	-0.34434	0
34082.4	22335.6	641011	2	0.350046	0
33864.3	22980.5	906527	2	0.229958	101
26918.6	18010	320506	2	-0.264923	0
25034.6	20500.4	555132	2	-0.203129	0
25360.6	26662.6	453263	2	-0.390175	40
28928.6	27162.4	453263	2	-0.280215	89
34083.7	22335.3	641011	2	0.349006	0
32723.9	24234.7	555132	2	-0.368625	22
28914.8	27164.2	453263	2	-0.302324	89
30237.6	15573.1	320506	2	0	0
26963.3	17986.7	555132	2	-0.047987	91
25828.8	18642.9	641011	2	-0.287987	0
24297.5	25333.5	320506	2	0	0
25322.6	26676.8	785075	2	-0.35418	66
25822.3	27186.2	453263	2	-0.377319	0
25044.2	20486.2	453263	2	-0.28805	0
24191.6	21306.1	641011	2	0	28
27333.6	27561.6	555132	2	-0.0313408	0
33637.4	13976.3	641011	2	-0.345678	97
35635.3	15620.8	320506	2	0.663982	0
26922.5	18042.2	453263	2	-0.202254	0
25797.4	19515.7	641011	2	-0.429907	0
33838.7	22983.5	961517	2	0.597548	101
25867.5	18623.6	453263	2	-0.315703	0
24227.2	21299.1	320506	2	0	28
24669.3	21173	320506	2	0	0
32824.7	24196	320506	2	-0.226201	0
36444	16458.1	785075	2	-0.0667129	25
34051.6	22298.3	453263	2	0.0480553	0
33838.5	22995.5	1.063e+06	2	0.493888	101
25034.2	20466.8	320506	2	-0.47091	0
23750.2	24332.4	320506	2	0	0
24539.9	25774.5	453263	2	0	0
32444.1	13920.2	320506	2	-0.371498	0
31329.5	14419.9	320506	2	-0.172899	0
24191.4	21318.6	555132	2	0	28
25363	26675.5	320506	2	-0.3837	40
33592.9	13973.5	961517	2	-0.374728	97
35630.7	15652.9	320506	2	0.429251	0
26914.3	18035.1	555132	2	-0.336868	0
23751.4	24341	320506	2	0	0
24192	26319.4	320506	2	-0.38031	0
28924.2	27145.2	453263	2	-0.285748	89
30238.7	15577.4	320506	2	0	0
24317	25352.9	453263	2	0	0
27737.3	27562.6	555132	2	0.318329	82
35660.9	15648	453263	2	0.283566	0
29565.5	16045	453263	2	0	0
26428.1	18519.6	320506	2	0	0
33841.4	23004.7	961517	2	0.397179	101
24550.9	25771.3	453263	2	0	0
25337.6	26726	555132	2	-0.418739	66
27620.5	17063.8	555132	2	0	0
25799	19569.9	555132	2	-0.399556	49
24084	22430.9	453263	2	0	0
27749.5	27552	555132	2	0.0358382	82
26457	18517.8	716672	2	0	0
24285.8	25351.7	320506	2	0	0
24219.4	21297.7	555132	2	0	28
34088.5	22299.4	453263	2	0.179662	0
33849.9	23003	1.11026e+06	2	0.309883	101
28938.3	27110.5	453263	2	-0.329007	89
31349.3	14397.8	453263	2	-0.247549	15
23765.4	24362.4	320506	2	0	0
35639.9	15626.7	320506	2	0.534946	0
26985.6	17980.3	641011	2	0.120993	91
24203.3	21295.8	641011	2	0	28
32763.2	24216.8	320506	2	-0.32768	0
27198.6	17428.1	453263	2	-0.268263	0
33835.9	22998.7	961517	2	0.496412	101
24281	25342.5	453263	2	0	0
24536.7	25772.4	453263	2	0	0
32813.2	24241.6	641011	2	-0.311824	0
25354.8	26731.3	641011	2	-0.443676	66
28930.2	27114.2	555132	2	-0.354927	89
30253.1	15604.8	555132	2	0	0
33846.4	22995.3	1.063e+06	2	0.396999	101
32425.4	13918.5	555132	2	-0.374248	0
28931.3	27129.3	453263	2	-0.260645	89
24672.5	21192	320506	2	0	0
33860.6	23001.4	1.11026e+06	2	0.314699	101
23774.2	24351.9	320506	2	0	0
25852.7	18720.9	320506	2	0.0813497	0
25783.1	19548.7	320506	2	-0.444516	49
26981.1	17996.7	716672	2	-0.0318787	91
24329.6	25357.5	555132	2	0	0
28904.2	27105.1	320506	2	-0.320898	89
32412.1	13923.3	453263	2	-0.375153	0
28782.4	16196.8	1.063e+06	2	-0.383418	96
26970.5	18015.4	641011	2	-0.136122	91
25779.8	19471.7	320506	2	-0.374445	0
24314.2	25363.8	453263	2	0	0
36472.2	16053.2	1.43334e+06	2	-0.47039	32
26017.5	18973.4	453263	2	-0.114704	0
32766.6	24216	320506	2	-0.326838	0
24560.9	25791.6	320506	2	0	39
27328.5	27573.4	555132	2	0.010745	0
31357.8	14358.3	641011	2	-0.298491	15
30243.3	15608	453263	2	0	0
36478.4	16449.2	555132	2	-0.0615092	25
34116.2	22290.6	320506	2	0.315651	0
25336.8	26717.6	453263	2	-0.40534	66
26903.6	18032.9	453263	2	-0.321959	0
31419.9	25857.5	641011	2	0	0
35637.3	14863.7	320506	2	0	0
25791.8	19500.4	453263	2	0	0
34105	22296.4	555132	2	0	0
36482.2	16057.1	1.35979e+06	2	0	32
26994.2	17996	641011	2	0	91
31412.8	25855.9	641011	2	0	0
31298.1	14399.9	716672	2	0	15
30272.8	15576.3	716672	2	0	0
26996.4	18002	453263	2	0	91
25762	18731	320506	2	0	0
25286.8	20388.2	453263	2	0	23
25760	27345.8	320506	2	0	0
35654.9	15654.6	453263	2	0	0
28791.7	16210.1	785075	2	0	96
32801.1	24251	785075	2	0	0
24349.6	25341.9	453263	2	0	0
31291.6	14385	1.1556e+06	2	0	15
24541.9	25807.9	847978	2	0	39
31401.3	25851.4	555132	2	0	0
25291.8	26690.5	320506	2	0	66
27004	17979.6	641011	2	0	91
25191.6	20373.6	453263	2	0	0
34091.5	22287.4	453263	2	0	0
26704.4	27566.4	716672	2	0	0
24345.4	25355.5	453263	2	0	0
25308.4	26681.6	716672	2	0	66
26626.9	27541.2	555132	2	0	43
30279.2	15581.5	716672	2	0	0
33248.6	23277	320506	2	0	0
28403.8	16845.6	320506	2	0	0
26949.8	17994.7	453263	2	0	91
33867.4	23008.8	847978	2	0	101
25257.1	26643.1	453263	2	0	0
27332.5	27562.5	555132	2	0	0
35664.8	14783.5	320506	2	0	0
26611.8	27535.1	716672	2	0	43
33234.1	23315.7	453263	2	0	0
31696.7	25476.5	320506	2	0	0
29972.2	14676.6	320506	2	0	0
27056.9	17966.9	906527	2	0	91
27811.1	27563.8	1.11026e+06	2	0	82
30268.5	15588.9	555132	2	0	0
27282.2	17470.6	453263	2	0	0
25265.8	20344.2	716672	2	0	23
36496.3	16033.6	1.69596e+06	2	0	32
33868.9	23007.1	906527	2	0	101
26569.5	27556.6	641011	2	0	43
35675.7	14796.4	320506	2	0	0
27059.6	17979.7	641011	2	0	91
32140.1	24937.4	555132	2	0	0
25193.7	26664	320506	2	0	0
33588.4	13975.2	785075	2	0	97
24398.5	25352.2	453263	2	0	0
28894.3	27140.3	453263	2	0	89
31307.8	14349.6	641011	2	0	15
30263.4	15593.3	641011	2	0	0
28384.9	16839.5	320506	2	0	0
25770.9	19520.9	320506	2	0	0
33868.1	22989.4	906527	2	0	101
31777.4	25369.6	453263	2	0	0
24517.6	25805.3	906527	2	0	39
33255.9	23345.9	320506	2	0	0
27900.4	27540.9	906527	2	0	82
36485.8	16046.1	1.57015e+06	2	0	32
33609.5	13970.9	906527	2	0	97
30710.8	15005.3	320506	2	0	11
28897	27141.6	453263	2	0	89
27079.8	17940.5	716672	2	0	91
24914.6	26301.9	453263	2	0	21
26619.7	27542.8	555132	2	0	43
33596.5	13965.3	1.063e+06	2	0	97
35623.2	15573.1	906527	2	0	90
36481.9	16042.5	1.69596e+06	2	0	32
33873.1	23003.6	716672	2	0	101
33259.7	23349	320506	2	0	0
24949.4	26308.4	847978	2	0	21
31341	14343.2	453263	2	0	15
30735.5	15056.8	641011	2	0	11
30252.6	15618.1	453263	2	0	0
36448.3	16480.1	847978	2	0	25
27070.6	17976.6	555132	2	0	91
25775.8	27104	641011	2	0	99
28901.3	27154.6	555132	2	0	89
27909.9	27538.9	641011	2	0	82
33588.6	13972.8	847978	2	0	97
33879.2	22991.6	641011	2	0	101
24547	25861.9	1.1556e+06	2	0	39
25196.2	26650.5	320506	2	0	0
27332.7	27561.8	555132	2	0	0
31313.4	14368	1.39705e+06	2	0	15
35618.8	15572.8	847978	2	0	90
36487.8	16033	1.81305e+06	2	0	32
27683.5	17026.2	555132	2	0	0
25796.4	19469.1	320506	2	0	0
24557.1	25857.5	906527	2	0	39
26589.4	27549.4	555132	2	0	43
27904.6	27566.3	555132	2	0	82
25852.5	18712.1	453263	2	0	0
33849.1	23007.4	1.063e+06	2	0	101
24034.3	24001.7	1.11026e+06	2	0	38
25210.1	26627.1	320506	2	0	0
25777.3	27293.7	320506	2	0	0
30729.5	15003	641011	2	0	11
27060.7	17956.4	1.01353e+06	2	0	91
32810.9	24246.9	641011	2	0	0
25791.9	19515.1	641011	2	0	0
24216	22813.7	1.19922e+06	2	0	79
33854.7	23014.8	906527	2	0	101
33602.4	13947.5	785075	2	0	97
32809.8	24256.5	785075	2	0	0
31785.4	25372.2	320506	2	0	0
31280.9	14360.4	641011	2	0	15
25836.6	18706.6	320506	2	0	0
25223.3	26636.6	320506	2	0	0
35617.5	15580.7	1.01353e+06	2	0	90
25307.6	20328.5	1.69596e+06	2	0	23
33208.9	23341	555132	2	0	0
32141.8	24934	555132	2	0	0
36485.9	16038.9	1.69596e+06	2	0	32
33845.1	23005.1	961517	2	0	101
23965.9	23951.3	320506	2	0	38
25262.5	26626.5	320506	2	0	0
26617.3	27540.6	716672	2	0	43
30709.5	15035.2	641011	2	0	11
29891.3	15408.3	716672	2	0	19
25788.9	19547.2	453263	2	0	49
24559.7	25840.7	716672	2	0	39
25223.9	26671.1	320506	2	0	0
26592.5	27543.3	555132	2	0	43
30696.7	15048.1	320506	2	0	11
33231.8	23323.4	453263	2	0	0
32140.2	24921.9	641011	2	0	0
30428.8	27014.6	555132	2	0	81
36476.3	16042.4	1.6654e+06	2	0	32
24155.3	21384.4	320506	2	0	0
33828.1	22984.5	641011	2	0	101
24320.2	25239.2	906527	2	0	75
25239.8	26652.4	320506	2	0	0
27858.6	27538.5	847978	2	0	82
31326.4	14374.2	1.32148e+06	2	0	15
25795.7	19524.1	555132	2	0	0
33216.1	23348.3	641011	2	0	0
31748.9	25373.4	555132	2	0	0
30460.1	27002.7	453263	2	0	0
28873.6	27516.5	320506	2	0	0
30740.2	15040.8	785075	2	0	11
31298.3	14382	1.19922e+06	2	0	15
33186.8	23331.9	555132	2	0	12
26573.7	27539.3	641011	2	0	43
28872.5	27645.9	320506	2	0	0
33614.9	13971.4	906527	2	0	97
35621.3	15557.4	641011	2	0	90
36476.5	16042.6	1.63426e+06	2	0	32
28873.6	16264.8	453263	2	0	0
25301.6	20362.8	641011	2	0	23
33830.6	22969	453263	2	0	101
31765	25370	453263	2	0	0
30474.1	27000.4	453263	2	0	0
31283.2	14382.2	906527	2	0	15
33185.4	23329.2	555132	2	0	12
24044.3	23994.9	1.11026e+06	2	0	38
24567.3	25858.9	785075	2	0	39
35601.3	15585.2	716672	2	0	90
28807.2	16230.6	320506	2	0	0
26560.8	27552.9	641011	2	0	43
31338.4	14375.1	1.063e+06	2	0	15
25775.5	27065.5	453263	2	0	99
30467.4	27037.6	1.11026e+06	2	0	81
35588	15588.5	641011	2	0	90
29372.6	15824.2	320506	2	0	0
27269.9	17461.7	641011	2	0	0
27037.1	17929.5	961517	2	0	91
25760.6	18712.4	320506	2	0	0
24872.1	20801	320506	2	0	0
24209.4	22843.3	906527	2	0	79
33838.4	22945	320506	2	0	0
24547.6	25854.3	1.19922e+06	2	0	39
33625.8	13984.3	641011	2	0	97
34189.3	21964.2	320506	2	0	0
26564.9	27565.1	555132	2	0	43
36474.6	16025.7	1.46874e+06	2	0	32
25799.5	19520.7	555132	2	0	0
24090	24023.6	555132	2	0	0
33192.2	23315.1	847978	2	0	12
27654	27561.6	320506	2	0	0
31345.5	14376.5	716672	2	0	15
30731.7	15012.6	906527	2	0	11
36466.5	16037	1.1556e+06	2	0	32
24325.1	25286.1	1.01353e+06	2	0	75
27621.6	17067.4	453263	2	0	0
27057.9	17947.3	1.1556e+06	2	0	91
30470.2	27021	961517	2	0	81
33606.4	13963.9	1.063e+06	2	0	97
35603.2	15591.3	785075	2	0	90
29371.4	15787.2	320506	2	0	0
31340.9	14398.6	641011	2	0	15
33180	23304.4	641011	2	0	12
24052.7	24011.5	961517	2	0	38
32812.7	24258.4	716672	2	0	0
30468.3	27021.7	961517	2	0	81
26572	27569.3	555132	2	0	43
28802.1	16203.1	785075	2	0	96
34171.9	21992	320506	2	0	0
30780.9	26217.7	320506	2	0	0
25821.6	27091.3	785075	2	0	99
27807	27563.2	847978	2	0	82
30104.4	16164.2	320506	2	0	0
33818.1	22934.9	785075	2	0	14
33174.7	23308.6	641011	2	0	12
24548.4	25862.7	1.19922e+06	2	0	39
30735.4	15054	555132	2	0	11
34187.6	21995.3	320506	2	0	0
32126.2	24916.4	555132	2	0	0
31738.8	25379.5	555132	2	0	0
30439.6	27041.7	1.063e+06	2	0	81
31344.8	14367.8	1.01353e+06	2	0	15
25805.1	19552.7	555132	2	0	49
24874.9	20797.5	320506	2	0	0
24156.9	21370.8	320506	2	0	0
24039.4	24007.9	1.01353e+06	2	0	38
24334.6	25283	1.11026e+06	2	0	75
27804.2	27539.5	453263	2	0	82
36479	16035.2	1.69596e+06	2	0	32
28876	16276.1	453263	2	0	0
27028.1	17957.8	1.1556e+06	2	0	91
35525.8	19401.8	320506	2	0	0
24529.1	25862.2	1.39705e+06	2	0	39
30733.6	15067	555132	2	0	11
35623.6	15556.9	641011	2	0	90
34187	21946.1	320506	2	0	0
24087.7	24007.1	320506	2	0	0
25316.3	20343.8	1.11026e+06	2	0	23
33815.8	22951.4	453263	2	0	14
35599.1	15560.7	641011	2	0	90
31738.6	25362.9	555132	2	0	0
25752.6	27048.7	453263	2	0	0
26660.6	27473.6	320506	2	0	0
33595.1	13969.5	1.01353e+06	2	0	97
31353.4	14364.9	847978	2	0	15
30748	15069.9	453263	2	0	11
24537.3	25874.3	1.01353e+06	2	0	39
24234.5	22859.4	1.19922e+06	2	0	79
33201.3	23311.1	555132	2	0	12
24340.9	25260.7	1.19922e+06	2	0	75
25781	27111.7	641011	2	0	99
31272.2	14388.1	555132	2	0	15
30730.6	15033.6	847978	2	0	11
35836	16047.2	320506	2	0	0
27016	17984.7	320506	2	0	91
24201.8	21340.9	555132	2	0	28
33810.2	22930.7	847978	2	0	14
31729	25363.4	453263	2	0	0
24529.5	25874.4	961517	2	0	39
30471.5	27085.7	453263	2	0	81
26680	27476.4	320506	2	0	0
33582.1	13969	785075	2	0	97
35584.9	15573.2	641011	2	0	90
24876	20844.2	320506	2	0	0
36490.8	16050.2	1.5033e+06	2	0	32
27052.2	17971.4	847978	2	0	91
24216	22832.2	1.19922e+06	2	0	79
33190.6	23286.9	453263	2	0	12
24341.8	25296.7	906527	2	0	75
25782.9	27057.3	641011	2	0	99
30428	27019.4	555132	2	0	81
27848.9	27539	906527	2	0	82
31317.9	14370.9	1.32148e+06	2	0	15
30740.7	15026.9	906527	2	0	11
35601	15548.6	716672	2	0	90
25749.2	19564.7	320506	2	0	0
24536.2	25850.1	1.35979e+06	2	0	39
25773.6	27023.3	453263	2	0	0
30433.1	27025.1	785075	2	0	81
26670.7	27494.2	320506	2	0	0
33607.2	13960.7	1.1556e+06	2	0	97
30345.3	15600.7	453263	2	0	0
35835.1	16051.5	453263	2	0	0
27621.3	17075.3	453263	2	0	0
25306	20317.2	1.7845e+06	2	0	23
27838.6	27540.9	1.01353e+06	2	0	82
29357.8	15819.6	320506	2	0	0
36489	16038	1.72598e+06	2	0	32
24889.4	20857.4	320506	2	0	0
23944.8	23881.6	716672	2	0	38
25287	20295.8	961517	2	0	23
33162.8	23292.8	641011	2	0	12
24350.2	25250	1.32148e+06	2	0	75
24540	25830.4	1.19922e+06	2	0	39
25789.9	27043.6	320506	2	0	99
30343.2	15560.6	320506	2	0	0
35563.4	15601.5	453263	2	0	90
33803.9	22932.4	906527	2	0	14
33613	13979.8	716672	2	0	97
30685.7	15008.4	453263	2	0	11
36474.5	16031.8	1.53709e+06	2	0	32
27021.1	17962.4	1.11026e+06	2	0	91
24351.2	25256.4	1.1556e+06	2	0	75
30354.6	27014.5	555132	2	0	0
35552.1	15595.1	555132	2	0	90
35816	16052.7	320506	2	0	0
24206.9	22808.2	1.01353e+06	2	0	79
32446.1	24584.9	555132	2	0	0
31784.7	25155.2	555132	2	0	0
28795.4	16189.2	961517	2	0	96
27041.1	17945.3	1.01353e+06	2	0	91
33827.5	22895.4	320506	2	0	14
32732.1	24297	555132	2	0	22
24380.1	25284	716672	2	0	75
24542.2	25825	1.28202e+06	2	0	39
25806.2	27074.7	555132	2	0	99
30694.1	15023.6	453263	2	0	11
35586.7	15542.5	785075	2	0	90
27259.3	17453.2	453263	2	0	0
27033.1	17969	961517	2	0	91
33790.1	22913.3	641011	2	0	14
24344.4	25258.8	1.1556e+06	2	0	75
36481.2	16050.4	1.60253e+06	2	0	32
25320.7	20342.1	906527	2	0	23
24235.7	22813	906527	2	0	79
31108.3	26391.6	453263	2	0	67
28782.1	16154	1.01353e+06	2	0	96
27021.1	17961.3	1.11026e+06	2	0	91
33167.5	23289	641011	2	0	12
24348.7	25257.3	1.1556e+06	2	0	75
31337	14372.2	1.11026e+06	2	0	15
35569.3	15541	906527	2	0	90
24558.4	25834.6	716672	2	0	39
26308	27497.4	785075	2	0	0
33596.9	13993.5	453263	2	0	97
29373.2	15794	320506	2	0	0
27012.5	17964.8	961517	2	0	91
33806.2	22937.7	847978	2	0	14
33168.9	23291	716672	2	0	12
24035.7	24019.1	785075	2	0	38
31763.8	25622.1	641011	2	0	0
25835.6	27094.7	847978	2	0	99
35566.3	15551.9	847978	2	0	90
32376.3	24466.3	320506	2	0	0
32714.9	24249.6	716672	2	0	22
24559.3	25833.9	641011	2	0	39
27798.6	27591.8	320506	2	0	82
36471.4	16073.9	906527	2	0	32
27039.6	17959.2	1.1556e+06	2	0	91
34150.4	22026.2	320506	2	0	0
33793.6	22915.6	716672	2	0	14
31786.5	25605	453263	2	0	0
31125.2	26383.8	716672	2	0	67
26316.6	27519.6	320506	2	0	0
30342.8	15547.7	555132	2	0	0
35323.3	20296.7	453263	2	0	0
24360.4	25263.6	1.01353e+06	2	0	75
31854.5	25188.6	453263	2	0	0
30476.3	27027.8	1.063e+06	2	0	81
27282.2	17463.2	555132	2	0	0
27058.2	17948.2	1.1556e+06	2	0	91
33804.3	22934.3	847978	2	0	14
24063.5	24016.7	641011	2	0	38
24499.1	25775.4	453263	2	0	39
31324.5	14373.8	1.24131e+06	2	0	15
24207.5	22829.3	1.063e+06	2	0	79
31760.5	25617.7	641011	2	0	0
26301.9	27487.8	716672	2	0	0
30686.5	14978.1	453263	2	0	11
33795.6	22940.7	785075	2	0	14
33152.2	23297.1	555132	2	0	12
24360.5	25279.9	641011	2	0	75
30490.9	27056.1	847978	2	0	81
28869	27626.4	320506	2	0	0
33596.7	14001.8	320506	2	0	97
30317.8	15507.1	453263	2	0	0
27291.8	17442.8	453263	2	0	0
25766.5	19567.6	320506	2	0	0
34931	14606.7	1.39705e+06	2	0	53
35576.3	15551.7	961517	2	0	90
28778.7	16160.9	1.19922e+06	2	0	96
31775.7	25616.9	641011	2	0	0
24508.7	25790.7	453263	2	0	39
26293.4	27491.9	716672	2	0	0
30730.1	15018	961517	2	0	11
33188.5	23327.6	555132	2	0	12
31843.7	25171.7	320506	2	0	0
24345.1	25269.3	1.19922e+06	2	0	75
28884.9	16307.3	555132	2	0	0
27628.8	16980.5	641011	2	0	0
27056.1	17945.7	1.063e+06	2	0	91
25775.2	27022.4	453263	2	0	0
24347.6	25291.4	716672	2	0	75
26303	27483.8	716672	2	0	0
35574.1	15537.2	847978	2	0	90
36447.9	16056.2	641011	2	0	32
33781.5	22928.5	641011	2	0	14
31859.3	25162.8	320506	2	0	0
24508.9	25839.7	1.19922e+06	2	0	39
27837.2	27567.1	1.063e+06	2	0	82
34945.6	14597.5	1.19922e+06	2	0	53
25355.8	20346.4	641011	2	0	0
31111.2	26400	320506	2	0	67
30419.4	27028.7	716672	2	0	81
35539.6	15523.5	320506	2	0	90
24339.9	25257.3	1.11026e+06	2	0	75
31370.3	14377.4	453263	2	0	0
36466.1	16061	1.063e+06	2	0	32
28880.7	16297.7	555132	2	0	0
33799.3	22904.7	555132	2	0	14
24502.2	25837.7	1.24131e+06	2	0	39
26307	27486.1	716672	2	0	0
34904.1	14590.6	785075	2	0	53
30318.1	15515.2	555132	2	0	0
27610.1	17049.6	320506	2	0	0
27043.7	17936.4	1.01353e+06	2	0	91
25343.3	20355.6	641011	2	0	0
32123.2	24907.2	453263	2	0	0
31354.2	14355.4	716672	2	0	15
28880.9	16266	453263	2	0	0
25816.2	19578.5	555132	2	0	49
24057.3	23964.8	716672	2	0	38
24493.1	25821.5	906527	2	0	39
31152.4	26320.7	453263	2	0	0
30468	27066	555132	2	0	81
34922.9	14597	1.28202e+06	2	0	53
30319.7	15519.6	641011	2	0	0
27048.5	17901.1	961517	2	0	91
26293.6	27486.6	716672	2	0	0
35567.7	15558.4	785075	2	0	90
30450.2	27051.3	961517	2	0	81
28832.2	27565.4	716672	2	0	85
30696.6	14970.5	320506	2	0	11
28902.2	16328.4	555132	2	0	0
27073.6	17872.3	320506	2	0	0
33830.8	22917.7	453263	2	0	14
24497.9	25841.5	1.1556e+06	2	0	39
35589.1	15516.7	641011	2	0	90
27285.6	17427.3	453263	2	0	0
32107	24924.7	320506	2	0	0
31154.2	26413.6	320506	2	0	67
26240.2	27450.7	320506	2	0	0
31329.3	14362.4	1.19922e+06	2	0	15
34920.3	14622.9	1.43334e+06	2	0	53
28885.2	16314.5	555132	2	0	0
25819.5	19583.1	453263	2	0	49
25303.6	20341.9	1.39705e+06	2	0	23
34158	22018.9	320506	2	0	0
33775.4	22878	320506	2	0	0
33206.7	23301.5	716672	2	0	12
27858.2	27582.5	641011	2	0	82
28817.5	27568.7	716672	2	0	85
30331.9	15534.7	641011	2	0	0
36491.6	16047.5	1.46874e+06	2	0	32
30450.4	27033.4	906527	2	0	81
26248.8	27446.5	453263	2	0	0
33210.4	23338.4	555132	2	0	0
31758.7	25603.8	555132	2	0	0
24488.6	25865.4	453263	2	0	39
34908.9	14597.5	1.01353e+06	2	0	53
27244	17412.7	320506	2	0	0
24919.6	20780.3	320506	2	0	0
24953.5	26301.5	1.01353e+06	2	0	21
30454	27025.2	785075	2	0	81
26250.6	27431.3	320506	2	0	0
27782.1	27545.4	961517	2	0	82
35571.3	15521	716672	2	0	90
36472	16060.1	1.19922e+06	2	0	32
28899.4	16326.4	641011	2	0	0
27061.1	17930.7	847978	2	0	91
33795.5	22874.5	453263	2	0	0
24528.2	25847.4	1.43334e+06	2	0	39
30319.9	15530	641011	2	0	0
35325.3	20289.6	453263	2	0	0
32674.7	24232.2	320506	2	0	0
27827.6	27563.1	1.11026e+06	2	0	82
31383.1	14370.9	320506	2	0	0
34914.7	14634.5	1.063e+06	2	0	53
33205.3	23292.7	716672	2	0	12
33558.4	13559.5	320506	2	0	0
29759.4	15820	847978	2	0	52
36504.3	16017.3	1.57015e+06	2	0	32
31736.7	25654.7	320506	2	0	0
34945.4	14620.2	1.35979e+06	2	0	53
24190	21291	453263	2	0	28
32706	24264.1	555132	2	0	22
31863.6	25204.9	555132	2	0	0
24502.4	25842.1	1.19922e+06	2	0	39
30684.2	14991.9	453263	2	0	11
25343	20330.3	320506	2	0	23
33821.8	22927.3	785075	2	0	14
32074.2	24945.5	320506	2	0	0
30478.7	27035.3	1.01353e+06	2	0	81
31347.7	14351.9	716672	2	0	15
36489.5	16025.1	1.75548e+06	2	0	32
28895.9	16293	453263	2	0	0
27062	17943.1	1.01353e+06	2	0	91
25831.5	18749.3	320506	2	0	0
24917	20824.8	453263	2	0	0
31769.6	25613.8	716672	2	0	0
24488.4	25829.1	961517	2	0	39
33599.1	13892.3	641011	2	0	97
34939.9	14655.1	1.24131e+06	2	0	53
30329.4	15537.2	555132	2	0	0
35548.8	15586.6	453263	2	0	90
25826.5	19535.7	453263	2	0	49
31860.2	25211.3	453263	2	0	0
27894.8	27667.2	320506	2	0	0
24493.6	25810	716672	2	0	39
33497.7	13489.1	555132	2	0	0
36480.2	16044.9	1.60253e+06	2	0	32
24902.3	20815.9	453263	2	0	0
33845.6	22940.4	320506	2	0	0
33228.3	23307	453263	2	0	0
32095.7	24946.4	320506	2	0	0
24983	26333.3	1.11026e+06	2	0	21
27901.1	27666.9	320506	2	0	0
31325.9	14365	1.24131e+06	2	0	15
34970.2	14620.1	1.01353e+06	2	0	53
30740.6	15021.3	1.01353e+06	2	0	11
35571.9	15521.3	785075	2	0	90
27206.4	17406.9	320506	2	0	0
27088	17929.1	453263	2	0	91
28815.8	27610.9	320506	2	0	0
33495.7	13507.3	555132	2	0	0
28904.3	16321.4	555132	2	0	0
27679.3	17012.6	453263	2	0	0
33211.6	23289.8	555132	2	0	12
30755.2	15013	847978	2	0	11
36483.8	16060	1.28202e+06	2	0	32
25829.3	19568	641011	2	0	49
24900.1	20797.9	320506	2	0	0
33842	22905	555132	2	0	14
32781.2	24310.9	1.1556e+06	2	0	22
34934.4	14583.1	1.01353e+06	2	0	53
29744.1	15834.3	785075	2	0	52
27254.8	17402.2	320506	2	0	0
35802.1	18517.4	320506	2	0	0
25352.1	20350.9	641011	2	0	0
24497.3	25840.7	1.19922e+06	2	0	39
30474.9	27044.8	961517	2	0	81
28861.4	27554.9	555132	2	0	85
35559.6	15557.4	785075	2	0	90
36482.6	16035.9	1.69596e+06	2	0	32
28819.1	16242.8	320506	2	0	0
25857.1	19580	320506	2	0	49
33216.6	23290	555132	2	0	12
32792.8	24234.2	320506	2	0	0
27189.3	17431	453263	2	0	0
24974.5	26329.5	1.11026e+06	2	0	21
33505.5	13504	555132	2	0	0
34975.5	14589.4	906527	2	0	53
27024.7	17961.6	1.01353e+06	2	0	91
25888.1	18815.3	320506	2	0	0
24006.3	22324.8	555132	2	0	0
28874.4	27511.1	320506	2	0	0
31313.6	14353.4	1.01353e+06	2	0	15
30755.2	15013.1	847978	2	0	11
35325.2	20191.1	320506	2	0	0
32792.5	24258.4	453263	2	0	0
25798.2	27066.4	641011	2	0	99
28904.6	16339.9	555132	2	0	0
27221.1	17399.6	320506	2	0	0
24924.8	20826.1	320506	2	0	0
31301.7	14369.2	1.32148e+06	2	0	15
34945.4	14623.4	1.39705e+06	2	0	53
29717.8	14846.9	320506	2	0	0
25869.3	18808.5	453263	2	0	0
30424	27047.1	906527	2	0	81
35563.7	15517	555132	2	0	90
31290	14388.3	1.01353e+06	2	0	15
30753.2	14998.8	555132	2	0	11
36481.4	16006.5	1.063e+06	2	0	32
24289.8	25239.6	453263	2	0	75
30466.7	27069.6	641011	2	0	81
27067.3	17938.1	961517	2	0	91
25808	19556.7	453263	2	0	49
25771.5	27130.5	320506	2	0	99
31317.8	14380.6	1.35979e+06	2	0	15
25850.3	18751	320506	2	0	0
32738.9	24268.1	716672	2	0	22
32200.8	24737.4	716672	2	0	0
33491.7	13490.5	555132	2	0	0
34935.5	14620.2	1.57015e+06	2	0	53
27020.1	17932.5	1.063e+06	2	0	91
26474.3	18535.5	453263	2	0	0
24963.7	26353.9	320506	2	0	0
30777	15033.3	847978	2	0	11
30467.4	27033.2	1.01353e+06	2	0	81
34061.4	14229.3	320506	2	0	0
29671.2	15897.9	320506	2	0	0
27670.6	17033.7	453263	2	0	0
25832.2	18649.3	555132	2	0	0
24508.8	25845.9	1.35979e+06	2	0	39
25769.1	27113.5	555132	2	0	99
34911.9	14611.2	1.28202e+06	2	0	53
27027.7	17894	1.063e+06	2	0	91
25361.4	20356.8	641011	2	0	0
24959.8	26368.3	320506	2	0	0
31316.1	14371.8	1.32148e+06	2	0	15
24068.8	23979.2	785075	2	0	38
24526.8	25855.2	1.35979e+06	2	0	39
25885.4	19476.7	906527	2	0	13
30472.3	26961.5	320506	2	0	0
28800	27575.2	320506	2	0	85
30779.1	15030.5	847978	2	0	11
33788.6	22845.1	555132	2	0	0
32713.4	24284.8	453263	2	0	22
32091.8	24913.1	320506	2	0	0
24972.2	26322.5	1.32148e+06	2	0	21
30483.6	27033.4	1.11026e+06	2	0	81
29708.5	15856.4	320506	2	0	57
35812.9	15962.8	453263	2	0	0
27032.4	17876.6	716672	2	0	91
32780.1	24286.2	555132	2	0	22
31367.6	25849.6	555132	2	0	0
24979.6	26330.6	1.24131e+06	2	0	21
36490	16039.5	1.6654e+06	2	0	32
25924.2	19461.8	785075	2	0	13
32105.4	24945	320506	2	0	0
30491.1	27022.1	716672	2	0	81
34893.1	14602.7	641011	2	0	53
30769.8	15023.4	961517	2	0	11
27059.2	17909.5	716672	2	0	91
25837.4	18648.4	555132	2	0	0
35476.7	19464.1	453263	2	0	0
24530.2	25859.4	1.43334e+06	2	0	39
27528.1	27565.3	320506	2	0	0
25931.8	19466	555132	2	0	13
33243	23280.7	320506	2	0	0
33588.3	13550.4	320506	2	0	0
36491.5	16019.1	1.75548e+06	2	0	32
35310.2	20335.8	641011	2	0	0
31412.9	25816	453263	2	0	0
24962	26328.6	847978	2	0	21
31327.4	14397.7	785075	2	0	15
29720.8	15857.7	641011	2	0	57
31870.6	25198.5	555132	2	0	0
30730.2	15014.6	961517	2	0	11
35505.1	15496.8	847978	2	0	90
25819.7	18656.8	641011	2	0	0
25913	19474.8	1.01353e+06	2	0	13
30512.2	27027.2	453263	2	0	0
29736.7	15856	453263	2	0	57
24535.9	25863.7	1.32148e+06	2	0	39
31472.4	25800.9	320506	2	0	0
25766	27037.4	641011	2	0	0
31306.9	14385.4	1.43334e+06	2	0	15
27019.4	17932.8	1.063e+06	2	0	91
25360.4	20353.1	641011	2	0	0
25723.5	27020.1	716672	2	0	16
30490.5	27028.8	785075	2	0	81
31335.5	14419.5	320506	2	0	0
30768.9	15038.2	716672	2	0	11
25823.7	18681.7	453263	2	0	0
25920	19469.1	847978	2	0	13
32092.2	23177	1.39705e+06	2	0	18
24965.1	26320.5	1.11026e+06	2	0	21
36480.4	16014.1	1.24131e+06	2	0	32
34929.4	14612	1.5033e+06	2	0	53
29710.6	14830.8	453263	2	0	0
30802.3	15014.4	320506	2	0	11
28765.2	16173.9	1.28202e+06	2	0	96
25695.9	27021.6	961517	2	0	16
36502	16002.1	1.46874e+06	2	0	32
27099	17909.4	320506	2	0	91
25818.1	18677.3	453263	2	0	0
24945.7	26315.1	641011	2	0	21
28860.5	27591.6	320506	2	0	0
31319.7	14394.5	906527	2	0	15
35532.7	15496.4	906527	2	0	90
29683.9	15902.3	320506	2	0	0
35475	19462.8	453263	2	0	0
27617.5	16916.9	1.24131e+06	2	0	24
25813.4	18637	320506	2	0	0
32096.5	23177.4	1.39705e+06	2	0	18
24959.5	26321.2	961517	2	0	21
25672.1	27014.9	555132	2	0	16
29762.7	27402.5	320506	2	0	0
31328.2	14389.5	1.11026e+06	2	0	15
35486.9	19470.2	453263	2	0	0
25309.9	20301.9	1.35979e+06	2	0	23
28844.3	27551.9	555132	2	0	85
35534.7	15491.8	961517	2	0	90
29710.2	15893.2	555132	2	0	57
30517.1	27023.4	453263	2	0	0
27846.3	27520.9	716672	2	0	82
34952.3	14596.9	1.063e+06	2	0	53
36511	16010.2	1.35979e+06	2	0	32
24524.3	25826.8	1.46874e+06	2	0	39
29883.4	15424.6	716672	2	0	19
31319.8	14357.9	1.11026e+06	2	0	15
34932.8	14609.7	1.46874e+06	2	0	53
29725.8	14824.4	320506	2	0	0
36508.4	16019.5	1.53709e+06	2	0	32
27581.7	16898.2	1.01353e+06	2	0	24
25827.9	18670	555132	2	0	0
32164.1	24875.6	320506	2	0	0
31284.9	26118.2	453263	2	0	0
36402.1	16406.8	453263	2	0	0
32119.5	24888.3	320506	2	0	0
24962.6	26324.4	906527	2	0	21
27092	17912.5	555132	2	0	91
25912.4	19477.5	1.063e+06	2	0	13
28820	27567.7	641011	2	0	85
31330.3	14394.6	906527	2	0	15
35520.4	15455.1	320506	2	0	90
36505.6	16016.4	1.60253e+06	2	0	32
27617.9	16965.5	453263	2	0	0
23953.9	23832.3	453263	2	0	0
32748.4	24286.4	320506	2	0	22
24528.7	25831.2	1.43334e+06	2	0	39
24015.2	23898.4	1.01353e+06	2	0	38
30528.4	27027.8	555132	2	0	0
31300.9	14386.2	1.19922e+06	2	0	15
34900.9	14610.6	716672	2	0	53
27076.2	17904.9	555132	2	0	91
25925.8	19489.7	716672	2	0	13
34955.9	21175.7	1.46874e+06	2	0	69
27519.1	27565.7	320506	2	0	0
32467.6	13930.9	1.11026e+06	2	0	54
27603.7	16912.1	1.19922e+06	2	0	24
26496.4	18544.6	320506	2	0	0
34124.3	22064.3	320506	2	0	0
24527.8	25825.4	1.43334e+06	2	0	39
31260	26114.4	320506	2	0	0
35566.1	15469.7	785075	2	0	90
28758.1	16124.2	453263	2	0	96
25898.9	19489.6	1.01353e+06	2	0	13
32221	24821.1	320506	2	0	0
34920.8	14689.6	453263	2	0	0
30764.3	15031.9	716672	2	0	11
29742.6	15883.1	555132	2	0	57
27042	17912.2	1.063e+06	2	0	91
26460	18529.1	716672	2	0	0
32089	23163.9	1.32148e+06	2	0	18
27628.2	16875.4	555132	2	0	24
30552.2	27041.2	453263	2	0	0
31317.4	14383.8	1.28202e+06	2	0	15
29732.6	15878.8	716672	2	0	57
28764.3	16155.4	1.28202e+06	2	0	96
23988	23889.9	961517	2	0	38
35549.8	15477.3	1.063e+06	2	0	90
36504.1	16011.4	1.46874e+06	2	0	32
27617.8	16908.2	1.24131e+06	2	0	24
27008.4	17949.7	1.063e+06	2	0	91
26498.8	18532.6	320506	2	0	0
25914.4	19493.2	785075	2	0	13
33807.6	22855.7	453263	2	0	0
28760.7	16136.4	641011	2	0	96
35479.2	19431.5	320506	2	0	0
32121.8	23157	716672	2	0	18
30522.2	27066.3	785075	2	0	81
34938.6	14648.8	1.28202e+06	2	0	53
35563.2	15497.4	716672	2	0	90
35784.6	18510.4	320506	2	0	0
25917	19485.9	906527	2	0	13
36496.3	16033	1.69596e+06	2	0	32
28759.7	16166.4	1.1556e+06	2	0	96
27645.6	16933	555132	2	0	24
31748.5	25205	320506	2	0	0
26015.1	19001.3	555132	2	0	0
33262.3	23122	320506	2	0	0
24533.4	25838.7	1.46874e+06	2	0	39
29726.9	15897	555132	2	0	57
27015.3	17924.8	1.063e+06	2	0	91
25912.3	19475.8	1.063e+06	2	0	13
34912.3	21252.1	555132	2	0	69
35516.9	15485.6	1.1556e+06	2	0	90
30518.3	27054.1	555132	2	0	81
35624.6	14876.3	320506	2	0	0
25258	20303.5	453263	2	0	23
33273.6	23125	320506	2	0	0
25664.2	27007.4	555132	2	0	16
28830	27583.1	555132	2	0	85
34928.6	14619.1	1.60253e+06	2	0	53
25999.1	18979.6	320506	2	0	0
35745	19702.5	555132	2	0	0
27015.5	17943.7	1.32148e+06	2	0	91
34912.3	21211.4	320506	2	0	69
24534.7	25850.9	1.35979e+06	2	0	39
27869.5	27589.9	716672	2	0	82
34914.4	14592.2	906527	2	0	53
35531.9	15481.6	1.01353e+06	2	0	90
27638.4	16906.9	716672	2	0	24
33506.3	13928.7	453263	2	0	0
36491.7	16023.3	1.7845e+06	2	0	32
27036.3	17900.3	1.1556e+06	2	0	91
26003.7	19009.1	453263	2	0	0
35779.3	19719	320506	2	0	0
32105.5	23187.1	785075	2	0	18
31747.4	25213.7	320506	2	0	0
30563	27054.5	555132	2	0	0
28740.7	16174.8	1.063e+06	2	0	96
24834.2	20977.5	453263	2	0	0
34934.1	21225.4	716672	2	0	69
27866.1	27605.3	320506	2	0	82
33520.4	13936	716672	2	0	0
35503.9	15500	906527	2	0	90
36478.2	16017.9	1.35979e+06	2	0	32
33795.3	22830.5	453263	2	0	0
24054.9	23977.6	847978	2	0	38
24970.1	26317.7	1.46874e+06	2	0	21
30780.6	15044.9	555132	2	0	11
29751.1	15915.3	555132	2	0	57
27618.6	16890.5	961517	2	0	24
27011.2	17936.3	1.1556e+06	2	0	91
26018.5	18990.8	555132	2	0	0
24527	25851.9	1.39705e+06	2	0	39
36469.9	16035.5	1.35979e+06	2	0	32
25877	19486.9	785075	2	0	13
26316.9	27505.5	453263	2	0	0
27896.4	27545.5	1.01353e+06	2	0	82
28854.3	27608.1	320506	2	0	0
34918.7	14615.8	1.39705e+06	2	0	53
27015.2	17930.4	1.063e+06	2	0	91
31319.9	14375	1.35979e+06	2	0	15
32765.1	24317.8	961517	2	0	22
24533.6	25857.2	1.46874e+06	2	0	39
35522.1	15480.8	961517	2	0	90
27588.8	16858.4	641011	2	0	24
35751.5	19721.2	555132	2	0	0
25675.3	27004	641011	2	0	16
34934.6	14589.4	1.28202e+06	2	0	53
27031.3	17922.3	1.063e+06	2	0	91
32067.1	23169	555132	2	0	18
27618.8	16894.4	961517	2	0	24
31226.9	26211	641011	2	0	0
34941.3	14642.2	1.39705e+06	2	0	53
35511.8	15483.3	961517	2	0	90
29733.1	15872.7	716672	2	0	57
31626.6	25499.7	453263	2	0	0
33528.7	13924.7	641011	2	0	0
24556.3	25863.1	847978	2	0	39
35810.1	15970.1	453263	2	0	0
36505	16029	1.57015e+06	2	0	32
27647.7	16917.9	555132	2	0	24
34932.5	14608.2	1.46874e+06	2	0	53
35517.5	15504.5	961517	2	0	90
29714.6	15880.9	555132	2	0	57
28771.5	16162.8	1.28202e+06	2	0	96
25966.5	18956.5	320506	2	0	0
32748.6	24330.9	555132	2	0	22
33569.4	13871.7	320506	2	0	0
27583.3	16878.1	1.063e+06	2	0	24
25884.9	19497.8	785075	2	0	13
33828	22873.7	320506	2	0	0
31618.6	25512	453263	2	0	0
25693.9	26984.2	555132	2	0	0
30822.1	15022.1	320506	2	0	0
29720.5	15874.7	641011	2	0	57
35808.7	15952.8	453263	2	0	0
32783.2	24322.7	1.11026e+06	2	0	22
32139	24821.7	716672	2	0	0
24550.2	25868	1.01353e+06	2	0	39
33513.1	13929.5	555132	2	0	0
31320.4	14377.4	1.35979e+06	2	0	15
34932.7	14698.2	453263	2	0	0
25880.5	19509.6	320506	2	0	13
28817.7	27605.3	320506	2	0	0
35502.8	15497.1	906527	2	0	90
28740.3	16176.7	1.11026e+06	2	0	96
27037.4	17912.1	1.01353e+06	2	0	91
32101.3	23167.4	1.28202e+06	2	0	18
31598.5	25506.6	320506	2	0	0
24985.9	26317.1	1.7845e+06	2	0	21
34923	14664.5	641011	2	0	53
27621.6	16923.2	1.01353e+06	2	0	24
24550.5	25869.5	961517	2	0	39
25727.5	27023.3	555132	2	0	16
30830.8	15029.9	320506	2	0	0
29734.8	15909.4	555132	2	0	57
35755.8	19703.2	555132	2	0	0
24025.2	23879.6	847978	2	0	38
34919	14685.8	453263	2	0	0
35487	15514.5	453263	2	0	90
32100.3	23179.8	1.24131e+06	2	0	18
32374.7	24698.6	320506	2	0	0
29748.3	15894.6	453263	2	0	57
28715.8	16180.7	1.72598e+06	2	0	96
33812.7	22869.8	555132	2	0	0
32738.2	24336.4	453263	2	0	22
25266.9	20349.1	716672	2	0	23
32408.6	24672.7	453263	2	0	0
24518.6	25869.5	1.11026e+06	2	0	39
30784.3	15018	716672	2	0	11
35740.1	18524.5	453263	2	0	0
25914.9	19470.3	847978	2	0	13
33824.6	22835.4	320506	2	0	0
27830.2	27561	1.1556e+06	2	0	82
29710.2	15910	320506	2	0	57
27032.6	17906.5	1.11026e+06	2	0	91
33533.9	13937	641011	2	0	0
34951	14639.8	1.24131e+06	2	0	53
35533.4	15470.3	847978	2	0	90
28786.9	16179.9	961517	2	0	96
25287.3	20309.7	1.43334e+06	2	0	23
34990	21159	1.57015e+06	2	0	69
32123.6	23165.4	716672	2	0	18
27607.8	16902.6	1.19922e+06	2	0	24
23983	23873.8	453263	2	0	38
32784	24315.9	1.11026e+06	2	0	22
24512.8	25871.8	716672	2	0	39
34931.5	14627.2	1.53709e+06	2	0	53
27021.6	17892.4	1.01353e+06	2	0	91
25662.9	26978.7	320506	2	0	16
28737.5	16195.1	785075	2	0	96
25872.9	19472.3	641011	2	0	13
35010.5	21149.4	1.11026e+06	2	0	69
32095.7	23161.7	1.28202e+06	2	0	18
29748.9	15909.9	641011	2	0	57
25291.2	20321.1	1.72598e+06	2	0	23
24004.1	23919.3	555132	2	0	38
32714.1	24313.6	453263	2	0	22
24512.2	25862.6	1.063e+06	2	0	39
33548.8	13947.4	555132	2	0	0
28760.1	16174.6	1.28202e+06	2	0	96
33823.2	22797.5	320506	2	0	0
24980.5	26313.5	1.7845e+06	2	0	21
27017.8	17921.4	961517	2	0	91
35761.2	19712.2	641011	2	0	0
33187.1	23271.6	320506	2	0	12
34906.3	14632.3	847978	2	0	53
35526.3	15480.5	1.01353e+06	2	0	90
36454.5	16408.4	320506	2	0	0
27819.2	27544.6	961517	2	0	82
28703.1	16202.3	906527	2	0	96
27618.5	16926.8	1.01353e+06	2	0	24
35320.2	20267.7	320506	2	0	0
24506.1	25875	641011	2	0	39
34926.9	14637.2	1.39705e+06	2	0	53
35521.2	15520.8	555132	2	0	90
29887.8	15799.2	716672	2	0	20
25312.1	20309.7	1.35979e+06	2	0	23
35011.8	21159.7	1.28202e+06	2	0	69
25000	26312	1.5033e+06	2	0	21
33605.5	13899.5	641011	2	0	97
23887.8	23888.7	320506	2	0	0
25758.7	27046.6	453263	2	0	0
34921.4	14631.7	1.24131e+06	2	0	53
36507.6	16011	1.43334e+06	2	0	32
32100.5	23166.6	1.32148e+06	2	0	18
30497.8	27070.4	906527	2	0	81
33581.4	13921.4	1.28202e+06	2	0	97
35519.3	15516.2	555132	2	0	90
27640.2	16962.1	320506	2	0	24
27023.2	17885.2	906527	2	0	91
24513.9	25847.3	1.32148e+06	2	0	39
25007.9	26319.8	1.11026e+06	2	0	21
27825.6	27557.6	1.19922e+06	2	0	82
28761.3	16194.3	906527	2	0	96
25291.1	20316.6	1.69596e+06	2	0	23
32822.1	24298.5	785075	2	0	22
31824.1	25531.5	320506	2	0	0
30493.7	27069.3	785075	2	0	81
29892.6	15788.8	847978	2	0	20
36507.1	16032.3	1.32148e+06	2	0	32
34978.6	21151.3	1.1556e+06	2	0	69
33571.1	13938.1	1.063e+06	2	0	97
35564.8	15582.4	716672	2	0	90
25867.8	19439.7	785075	2	0	61
25284.1	20320.8	1.46874e+06	2	0	23
33796.9	22845.6	555132	2	0	0
25007.4	26328.3	961517	2	0	21
29886.7	15814.3	453263	2	0	20
28781	16193.1	1.063e+06	2	0	96
30528.3	27064.5	716672	2	0	81
35509.6	15498.8	906527	2	0	90
25895.7	19476.3	961517	2	0	13
34922.5	14609.2	1.39705e+06	2	0	53
29890	15777.2	961517	2	0	20
27038.1	17880.7	847978	2	0	91
25294	20304.5	1.39705e+06	2	0	23
24999.2	26322.2	1.43334e+06	2	0	21
30450.6	27045.1	906527	2	0	81
36508.7	15996.7	1.35979e+06	2	0	32
24026.3	23985.8	906527	2	0	38
27923.1	27564.3	320506	2	0	82
34910	14627.5	1.063e+06	2	0	53
27611	16904.7	1.19922e+06	2	0	24
28770.1	16191.7	1.063e+06	2	0	96
25882.2	19489.5	961517	2	0	13
25296	20326.2	1.84116e+06	2	0	23
23995.1	22331.6	555132	2	0	0
32790.9	24294	785075	2	0	22
30459.4	27052.9	847978	2	0	81
25713.8	26995.4	555132	2	0	16
33571.5	13941.2	906527	2	0	97
27045.5	17905.8	961517	2	0	91
34941.9	21260	555132	2	0	69
24032.4	23983.7	1.01353e+06	2	0	38
27973	27563.4	555132	2	0	0
29891.6	15805.2	641011	2	0	20
35748.6	18539.9	320506	2	0	0
25299.6	20318.6	1.84116e+06	2	0	23
32794.5	24297.1	847978	2	0	22
30433.2	27045	1.01353e+06	2	0	81
24189.2	21342.2	555132	2	0	28
32090.6	23161.6	1.24131e+06	2	0	18
29890.9	15794.6	785075	2	0	20
27595.7	16914.3	961517	2	0	24
27024	17900	1.063e+06	2	0	91
24838.7	20977.1	555132	2	0	0
33571	13944.1	847978	2	0	97
34916.8	14592.3	1.01353e+06	2	0	53
32093.9	23174.1	1.35979e+06	2	0	18
24043.9	24005.1	1.01353e+06	2	0	38
24539.7	25842.8	1.35979e+06	2	0	39
24990.6	26296	1.43334e+06	2	0	21
28774.1	16209.7	785075	2	0	96
32777.1	24328.2	1.11026e+06	2	0	22
30447.7	27044.4	961517	2	0	81
35500.5	15501.2	847978	2	0	90
29873.3	15771.7	847978	2	0	20
25317.8	20308.9	1.11026e+06	2	0	23
34908.2	21285.6	1.1556e+06	2	0	69
24020.5	23971.2	785075	2	0	38
33569.7	13932.1	1.24131e+06	2	0	97
28764.6	16190.6	1.01353e+06	2	0	96
27577.1	16877.1	1.19922e+06	2	0	24
23972.6	22400.1	555132	2	0	0
24308.1	25159	641011	2	0	0
30431.8	27053.7	906527	2	0	81
33834.9	22834.2	320506	2	0	0
24004	24013.2	641011	2	0	38
24518	25812.5	1.1556e+06	2	0	39
24997.4	26314.8	1.5033e+06	2	0	21
35472.9	15479.3	555132	2	0	0
25894.9	19477.1	961517	2	0	13
24853	20966.1	453263	2	0	0
34923.1	21309.2	716672	2	0	69
34930.5	14635.4	1.39705e+06	2	0	53
36413	16454.9	716672	2	0	25
24014.4	24013.9	555132	2	0	38
24326.2	25175.1	453263	2	0	0
35556.6	15484.5	906527	2	0	90
28740	16178.7	1.063e+06	2	0	96
27573.9	16882.6	1.28202e+06	2	0	24
25331.3	20317.3	555132	2	0	23
24493.6	25815.9	716672	2	0	39
24996.3	26305.4	1.63426e+06	2	0	21
25673.7	26995.5	641011	2	0	16
33584.9	13922.1	1.24131e+06	2	0	97
35415.6	20246.7	716672	2	0	26
24015.8	24005	716672	2	0	38
25310.2	20318.3	1.72598e+06	2	0	23
23969.8	22401.7	555132	2	0	0
24320	25159.3	453263	2	0	0
29877.2	15774.9	847978	2	0	20
25890.9	19490	906527	2	0	13
23986.9	24008.8	453263	2	0	38
24977.1	26302.6	1.57015e+06	2	0	21
25304.2	20300.9	1.46874e+06	2	0	23
32141.7	24835.8	716672	2	0	0
24509.9	25811	1.063e+06	2	0	39
30500.4	27049	555132	2	0	81
35750.1	18516.7	320506	2	0	0
24859.5	20916.2	320506	2	0	0
32135.8	23171.5	453263	2	0	18
27970.4	27553.8	555132	2	0	0
36448.6	16465.9	847978	2	0	25
25981.6	18946.6	320506	2	0	0
25877.8	19480.8	906527	2	0	13
23999.4	24012.6	641011	2	0	38
28785.7	16171.7	906527	2	0	96
27018.1	17236.2	320506	2	0	0
35964.8	17981.5	320506	2	0	0
24852	20931.7	453263	2	0	0
25692.6	26981.9	555132	2	0	0
33587.9	13926.1	1.1556e+06	2	0	97
34922.5	14625.8	1.43334e+06	2	0	53
27622.7	16918.2	1.11026e+06	2	0	24
25860.5	19514.7	555132	2	0	0
32828.3	24306.9	1.28202e+06	2	0	22
24515.3	25811.9	1.1556e+06	2	0	39
35495.9	15514.7	641011	2	0	90
23961.2	22420.4	641011	2	0	0
32127.3	23157.9	716672	2	0	18
25289.8	20299.1	1.063e+06	2	0	23
34953.6	21191.7	1.60253e+06	2	0	69
32803.5	24289.6	716672	2	0	22
32574.7	13913.2	320506	2	0	54
27570	16896.9	961517	2	0	24
27023.3	17905.7	1.11026e+06	2	0	91
26005.3	19000	555132	2	0	0
34937.1	14653.4	1.24131e+06	2	0	53
23969.5	22422.9	555132	2	0	0
32125.1	24825.9	716672	2	0	0
24960.4	26293.2	1.19922e+06	2	0	21
29902.3	15783.5	716672	2	0	20
25277.3	20288.5	555132	2	0	23
33851.9	22898.4	555132	2	0	14
24523.2	25827.2	1.5033e+06	2	0	39
25720.7	27001.6	555132	2	0	16
33583.8	13928.4	1.24131e+06	2	0	97
28704.9	16209.5	906527	2	0	96
34912	21255.4	641011	2	0	69
33862.6	22895.4	453263	2	0	14
24966.3	26299.3	1.24131e+06	2	0	21
30524.6	27078.5	785075	2	0	81
32479.6	13941	1.19922e+06	2	0	54
36471.3	16432.1	453263	2	0	25
35325.6	20332	716672	2	0	0
32085.5	23162.7	1.28202e+06	2	0	18
24034.3	23973.5	785075	2	0	38
32800.1	24288.2	716672	2	0	22
25303.2	20307.6	1.53709e+06	2	0	23
23955.6	22407.6	641011	2	0	0
34941.1	14624.9	1.46874e+06	2	0	53
27574	16888.8	1.24131e+06	2	0	24
27057.4	17182.4	320506	2	0	0
24840.1	20966.5	641011	2	0	0
35011.8	21170.4	1.24131e+06	2	0	69
24512.4	25828	1.5033e+06	2	0	39
35454.4	15481.9	453263	2	0	0
29896	15785.3	785075	2	0	20
28705.8	16203.7	847978	2	0	96
32106.6	24801.2	320506	2	0	0
24979.4	26303.8	1.57015e+06	2	0	21
27953.2	27563.9	555132	2	0	0
27012.5	17897.5	785075	2	0	91
34976.1	14575.9	847978	2	0	53
29870.1	15775.8	847978	2	0	20
36470.3	16422.8	320506	2	0	25
25295.1	20308.3	1.60253e+06	2	0	23
32144.6	24829.2	641011	2	0	0
24973.7	26307.1	1.5033e+06	2	0	21
36502.1	16019.1	1.57015e+06	2	0	32
35477.7	19388.8	555132	2	0	0
24049	24003.2	1.01353e+06	2	0	38
25802.1	27099.7	453263	2	0	99
27567.2	16891.9	1.063e+06	2	0	24
25312.5	20288.7	716672	2	0	23
34927.8	14612.2	1.46874e+06	2	0	53
28737.2	16186.5	1.063e+06	2	0	96
24858.2	20938.3	320506	2	0	0
33821	22799.5	320506	2	0	0
32797.3	24326.8	1.19922e+06	2	0	22
24979.3	26304.9	1.60253e+06	2	0	21
29872.3	15757.6	716672	2	0	20
27014.2	17932.7	1.063e+06	2	0	91
32123.5	24833.2	716672	2	0	0
24831.6	20956.5	453263	2	0	0
23957.9	22412.3	716672	2	0	0
24047.6	24016.2	906527	2	0	38
32763.2	24317.3	847978	2	0	22
33568.7	13926.9	1.32148e+06	2	0	97
27576.4	16891.3	1.11026e+06	2	0	24
35469.1	15495.3	453263	2	0	0
27013.2	17941.7	1.11026e+06	2	0	91
34967.5	21190.2	1.5033e+06	2	0	69
24020.9	23979.3	785075	2	0	38
32791.7	24323	1.19922e+06	2	0	22
36471.4	16468.7	785075	2	0	25
25832.6	27124.2	716672	2	0	99
35713.5	18484.8	961517	2	0	27
35806	19730.7	320506	2	0	0
35005	21172.9	1.43334e+06	2	0	69
24021.3	22430.3	320506	2	0	0
24972.9	26307.1	1.53709e+06	2	0	21
30555.7	27066.2	555132	2	0	0
33596.3	13918.7	961517	2	0	97
25860.5	19505.9	555132	2	0	0
32090.2	24806.2	320506	2	0	0
24363.1	25240.5	906527	2	0	75
34917	14625.6	1.32148e+06	2	0	53
26997	17946.7	847978	2	0	91
34956	21238.6	453263	2	0	0
24024.9	22444.2	320506	2	0	0
30520.9	27079.5	847978	2	0	81
25833	27125.1	716672	2	0	99
33591.6	13932.5	1.01353e+06	2	0	97
29859.8	15784.6	716672	2	0	20
35745.7	15930.1	320506	2	0	0
36419	16443.9	785075	2	0	25
32076	23188.2	716672	2	0	18
23991.1	23956.9	555132	2	0	38
25303.4	20328.7	1.75548e+06	2	0	23
32779.3	24319.4	1.11026e+06	2	0	22
36417.7	16449.4	847978	2	0	25
35981.6	17345.7	320506	2	0	0
35402.9	20248.5	906527	2	0	26
30500.1	27070.7	847978	2	0	81
33584.3	13923.4	1.28202e+06	2	0	97
29867.5	15803.2	320506	2	0	0
35743.8	15906.7	453263	2	0	0
25305.7	20313.3	1.72598e+06	2	0	23
32089.9	23173.4	1.32148e+06	2	0	18
32140.8	24864.6	320506	2	0	0
24978.1	26304.7	1.60253e+06	2	0	21
30506.2	26434.9	320506	2	0	94
35392.8	20255.2	961517	2	0	26
34978.9	21188.7	1.46874e+06	2	0	69
25838.7	27105	906527	2	0	99
36480.3	16458.1	555132	2	0	25
27582.6	16911.3	847978	2	0	24
34928.3	21285.8	906527	2	0	69
32784.1	24331.5	1.063e+06	2	0	22
25840.4	27123.3	847978	2	0	99
33571.5	13930.6	1.28202e+06	2	0	97
34920.1	14622.9	1.43334e+06	2	0	53
23982.2	23941.1	453263	2	0	38
32108.1	24831.3	641011	2	0	0
30444.7	26998.6	320506	2	0	0
35414.1	20272.2	453263	2	0	26
25718.4	26978.8	320506	2	0	16
28706	16226.9	716672	2	0	96
30493.8	26447	847978	2	0	94
35007.9	21183.1	961517	2	0	69
24081.4	22452.4	453263	2	0	0
24029.6	23997.2	961517	2	0	38
24316.3	25232.2	716672	2	0	75
27600.2	16909.6	1.063e+06	2	0	24
32781.2	24319.7	1.1556e+06	2	0	22
36450.7	16436.7	320506	2	0	25
25991.2	19133.5	716672	2	0	0
35383.6	20248.8	906527	2	0	26
24079.2	22441.7	555132	2	0	0
32115.1	23151	716672	2	0	18
24013.8	23938.9	641011	2	0	38
32097.3	24832	453263	2	0	0
30509.5	26455.8	453263	2	0	94
33580.1	13935.4	1.24131e+06	2	0	97
31297.8	14368.2	1.19922e+06	2	0	15
34953.1	14574.9	906527	2	0	53
27590.6	16927.2	785075	2	0	24
33853.3	22883.8	453263	2	0	14
35165	14943.1	2.07711e+06	2	0	98
32094.6	23158	1.19922e+06	2	0	18
24977.6	26300.9	1.53709e+06	2	0	21
25713.1	27031.2	1.01353e+06	2	0	16
27965	27563	555132	2	0	0
36437.7	16404.4	320506	2	0	0
35010.9	21178.7	1.11026e+06	2	0	69
34938.8	14640.8	1.32148e+06	2	0	53
27607.4	16946.8	641011	2	0	24
26001.2	19157.4	320506	2	0	0
24010	23958	785075	2	0	38
32815.7	24331.3	1.063e+06	2	0	22
32134.9	24858.3	320506	2	0	0
27823.8	27555.9	1.1556e+06	2	0	82
25297.3	20313.6	1.81305e+06	2	0	23
24975	26302.2	1.53709e+06	2	0	21
33577.3	13926.5	1.32148e+06	2	0	97
34980	14671.2	320506	2	0	53
35714.1	15955.3	320506	2	0	0
36451.3	16483.5	847978	2	0	25
32105	23152.1	961517	2	0	18
24019.1	23973.3	785075	2	0	38
32810.1	24324.9	1.01353e+06	2	0	22
25299.7	20310.2	1.72598e+06	2	0	23
33144	23447.4	320506	2	0	46
34941.2	14608.2	1.35979e+06	2	0	53
25982	19149.1	641011	2	0	0
32813.6	24314.3	961517	2	0	22
36528.6	16043.5	555132	2	0	32
28735.1	16224	320506	2	0	96
35377.3	20223.5	785075	2	0	26
32090.3	23179.9	1.35979e+06	2	0	18
32109.3	24844.2	555132	2	0	0
34968.7	14591.5	1.01353e+06	2	0	53
25264.7	20357.3	785075	2	0	23
26998.1	17950.9	785075	2	0	91
25995.9	19131.1	453263	2	0	0
24014.8	23936.1	641011	2	0	38
33565.5	13918.1	1.01353e+06	2	0	97
35730	15946.8	453263	2	0	0
28685.9	16196.3	555132	2	0	96
27613.2	16940.3	785075	2	0	24
25259.8	20339.3	641011	2	0	23
35013.7	21164.2	1.24131e+06	2	0	69
32777.2	24325.5	1.11026e+06	2	0	22
36532.8	16060.9	320506	2	0	32
27020	17231.4	320506	2	0	0
35394.3	20207.3	555132	2	0	26
31837.5	25435.7	320506	2	0	0
34960.8	14682	555132	2	0	53
35518.9	19407.2	453263	2	0	0
35401.6	20257	785075	2	0	26
36443.5	16434.7	453263	2	0	25
25223.3	20361.5	453263	2	0	0
24196.5	22789.1	785075	2	0	79
24014.5	23941	641011	2	0	38
27791.6	27590.8	716672	2	0	82
32094.3	23176.8	1.35979e+06	2	0	18
33090.4	23511	320506	2	0	0
32781.8	24326.8	1.11026e+06	2	0	22
31164.6	26337.3	555132	2	0	0
25701.3	27042.3	555132	2	0	16
34946.6	14678.1	716672	2	0	53
28670.7	16202.6	453263	2	0	96
25288.9	20342.4	1.28202e+06	2	0	23
31820.9	25450.8	320506	2	0	0
33574.8	13916.6	1.19922e+06	2	0	97
36487.8	16478.9	785075	2	0	25
35510.8	19417.6	320506	2	0	0
24183.7	22722.3	555132	2	0	0
24044.9	23994	1.1556e+06	2	0	38
31160.7	26333.3	641011	2	0	0
34929.8	14664.8	847978	2	0	53
35765.5	15988	320506	2	0	0
35374	20207.1	453263	2	0	26
32730.4	24322.7	555132	2	0	22
34137.8	22050.7	320506	2	0	0
31836.5	25440.1	453263	2	0	0
36502.3	16010.7	1.57015e+06	2	0	32
36446.8	16474.6	906527	2	0	25
27559.2	16885.1	1.1556e+06	2	0	24
35861.1	19796	555132	2	0	0
34891	21244.4	785075	2	0	69
34960	14639.9	1.063e+06	2	0	53
29884.8	15378.3	641011	2	0	19
35725.6	15912	320506	2	0	0
28709.4	16209.9	847978	2	0	96
24008.3	23950.3	716672	2	0	38
25695.8	27014.4	906527	2	0	16
34951.7	14654.2	1.24131e+06	2	0	53
35400.7	20236.2	906527	2	0	26
29885.4	15357.5	453263	2	0	19
32156.5	24823	555132	2	0	0
33122.7	23455.6	320506	2	0	46
24042	23980.5	906527	2	0	38
31845.6	25463.4	320506	2	0	0
25693.4	27014.5	906527	2	0	16
27573	16889.3	1.19922e+06	2	0	24
27086.5	17172.2	320506	2	0	0
34095.5	22403.8	555132	2	0	65
32802.4	24337.1	847978	2	0	22
31301.1	14367.7	1.28202e+06	2	0	15
36467.3	16074.3	785075	2	0	32
25296	20330.3	1.69596e+06	2	0	23
24362.4	25277.6	641011	2	0	75
34960.3	14632.9	1.1556e+06	2	0	53
35543.5	19314	320506	2	0	0
35414.2	20237.1	716672	2	0	26
34926.9	21308.4	716672	2	0	69
23956.4	23876.3	453263	2	0	38
24983.6	26314.6	1.84116e+06	2	0	21
25775	27060	453263	2	0	99
34912.1	21321.2	785075	2	0	69
36489.9	16048.1	1.5033e+06	2	0	32
27570.7	16876.9	1.1556e+06	2	0	24
25295.5	20323.6	1.81305e+06	2	0	23
23926.1	23808.4	716672	2	0	0
25722.4	27017.9	716672	2	0	16
30535.7	27086.1	555132	2	0	81
34951.3	14672.3	906527	2	0	53
28697	16177.5	1.32148e+06	2	0	96
32813	24292.6	641011	2	0	22
35395.3	20241	961517	2	0	26
25303.6	20329.8	1.75548e+06	2	0	23
32110	14139.9	320506	2	0	0
34953.4	14660.3	1.01353e+06	2	0	53
35758.9	15969.4	320506	2	0	0
36474.3	16067.8	1.01353e+06	2	0	32
26997.6	17929.5	785075	2	0	91
25975.2	19131.2	641011	2	0	0
35004.6	21166	1.6654e+06	2	0	69
27550.1	16879.8	555132	2	0	24
25314	20305	1.32148e+06	2	0	23
24194.8	22788.8	785075	2	0	79
32808.1	24313.6	847978	2	0	22
31865	25464.1	320506	2	0	0
35391	20228	785075	2	0	26
25708.2	27050.1	453263	2	0	16
35476.2	19387.2	555132	2	0	0
25295.7	20306.4	1.60253e+06	2	0	23
27850.8	27547.1	1.063e+06	2	0	82
27010.4	17909.1	716672	2	0	91
33605	13911.2	785075	2	0	97
35739.6	15935.4	453263	2	0	0
28697.6	16212.9	785075	2	0	96
31292.6	14375.2	1.1556e+06	2	0	15
34947.7	14659.7	1.1556e+06	2	0	53
32842.1	24315.9	1.57015e+06	2	0	22
33557.2	13870.1	320506	2	0	0
36492.2	16035.5	1.72598e+06	2	0	32
35478.7	19406.4	555132	2	0	0
25249.8	20347.1	641011	2	0	23
23953.4	23843.7	453263	2	0	0
36419.3	16514.2	641011	2	0	25
35397.3	20226	785075	2	0	26
34920	21280.6	1.01353e+06	2	0	69
31292.7	14362.8	847978	2	0	15
34945.6	14649.3	1.28202e+06	2	0	53
25692	27011.6	906527	2	0	16
32074.8	14054.6	641011	2	0	0
27560.6	16877.8	1.01353e+06	2	0	24
35423.1	20247.7	453263	2	0	26
25325.4	20285.2	453263	2	0	23
34911	21278	1.1556e+06	2	0	69
27824.2	27548.9	1.11026e+06	2	0	82
31314	14369	1.35979e+06	2	0	15
34941.6	14631	1.43334e+06	2	0	53
36395.4	16461.2	453263	2	0	25
27085.6	17169.2	320506	2	0	0
33574.6	13564.7	453263	2	0	0
33503.4	13863.6	555132	2	0	0
35469.7	19418.4	453263	2	0	0
35814.8	19745.2	453263	2	0	0
31691	25490.8	320506	2	0	0
28725.5	16191.5	1.1556e+06	2	0	96
35418.2	20289.4	320506	2	0	26
34902.5	21276.1	1.19922e+06	2	0	69
23901.4	23887.1	320506	2	0	0
24360.2	25218.4	847978	2	0	75
25299	20331.3	1.69596e+06	2	0	23
24185.7	22802.5	716672	2	0	79
32840.4	24316.6	1.57015e+06	2	0	22
31295.4	14372.3	1.24131e+06	2	0	15
35178.6	14930.6	1.19922e+06	2	0	98
34901	21292.2	1.19922e+06	2	0	69
23935.3	23873.4	555132	2	0	38
29889.2	15366	641011	2	0	19
27884.3	27533	1.063e+06	2	0	82
33503.7	13873.6	555132	2	0	0
35599.2	19197.8	555132	2	0	0
25284.3	20361.7	716672	2	0	23
34909.5	21287.4	1.24131e+06	2	0	69
24992.8	26321.4	1.53709e+06	2	0	21
32082.8	14032.1	453263	2	0	0
31292.5	14378.5	1.11026e+06	2	0	15
35146.5	14917.1	1.1556e+06	2	0	98
36488.2	16015.1	1.60253e+06	2	0	32
27604.3	16916.5	1.24131e+06	2	0	24
35355.5	20184.6	453263	2	0	0
34954	14590.1	1.01353e+06	2	0	53
35499.4	19395.3	320506	2	0	0
34907.9	21280.4	1.19922e+06	2	0	69
32839	24320.8	1.60253e+06	2	0	22
36488.2	15975.8	785075	2	0	32
27887.1	27539.4	1.063e+06	2	0	82
33593.6	13515.4	555132	2	0	17
25311.6	20315	1.57015e+06	2	0	23
34897.1	21293.3	1.19922e+06	2	0	69
23960	23886.5	555132	2	0	38
35714.8	18476.1	847978	2	0	27
35597.5	19207.6	453263	2	0	0
35805.3	19753.3	320506	2	0	0
33145.4	23496.9	716672	2	0	46
34948.3	14594.2	1.1556e+06	2	0	53
29893.3	15394.6	641011	2	0	19
25309.7	20317.9	1.72598e+06	2	0	23
34873.2	21312	1.24131e+06	2	0	69
32850.3	24323.4	1.46874e+06	2	0	22
24319.6	25189.9	453263	2	0	0
25697.8	27019.1	961517	2	0	16
34939.2	14602.7	1.35979e+06	2	0	53
35836.7	19792.5	555132	2	0	0
36487.4	16025.8	1.63426e+06	2	0	32
27621.8	16911.8	1.19922e+06	2	0	24
25991.3	19152.1	555132	2	0	0
25314.3	20333	1.32148e+06	2	0	23
33599	13511.5	641011	2	0	17
35743.4	15832.5	453263	2	0	0
34900	21298	1.063e+06	2	0	69
32834.4	24318.4	1.5033e+06	2	0	22
25707.5	27016.7	1.063e+06	2	0	16
27881.4	27543.3	1.11026e+06	2	0	82
25312.5	20337.7	1.35979e+06	2	0	23
34916.3	21293.3	1.24131e+06	2	0	69
34958.3	14631.8	1.11026e+06	2	0	53
27630.9	16922.5	961517	2	0	24
23936.4	23869.1	453263	2	0	38
32857.3	24314.4	1.24131e+06	2	0	22
33616	13484.9	555132	2	0	17
25315.4	20288.9	716672	2	0	23
24263.7	22875.3	1.86885e+06	2	0	79
28763.2	16174.7	1.24131e+06	2	0	96
25696.9	27021.3	961517	2	0	16
32074.7	14042.9	716672	2	0	0
29906.9	15780.2	641011	2	0	20
35829.5	19776.8	453263	2	0	0
36459.3	16041	847978	2	0	32
27881.6	27529.6	906527	2	0	82
25327.7	20250.1	320506	2	0	0
23934.9	23849.1	320506	2	0	0
34943.7	14612.9	1.35979e+06	2	0	53
27638.3	16948.5	453263	2	0	24
35846.5	19790	716672	2	0	0
30544.1	27033.1	453263	2	0	0
34911.8	21305.8	1.01353e+06	2	0	69
32841	24327.9	1.53709e+06	2	0	22
25704.8	27027.6	906527	2	0	16
35847.1	19771.4	453263	2	0	0
24245.8	22868	1.72598e+06	2	0	79
33129	23508.1	847978	2	0	46
23929.6	23792.1	641011	2	0	0
34932.8	14651.2	1.1556e+06	2	0	53
25969.2	19143.2	453263	2	0	0
32786.6	24297.5	847978	2	0	22
27828.3	27556.4	1.19922e+06	2	0	82
32063.8	14044	641011	2	0	0
25344.9	20248.6	320506	2	0	0
27866.5	27552.7	961517	2	0	82
36450.2	15984.9	453263	2	0	0
36456.6	16470.7	906527	2	0	25
31813.6	25547.6	453263	2	0	0
30561.7	26970.6	320506	2	0	0
35598.6	19182.9	320506	2	0	0
35861.1	19795.7	555132	2	0	0
34912.7	21274.5	1.11026e+06	2	0	69
24392.9	25270.6	453263	2	0	75
27824.6	27575.4	961517	2	0	82
34945.9	14681.9	555132	2	0	53
29868.4	15414.8	641011	2	0	19
27609.1	16927.6	1.11026e+06	2	0	24
25298.4	20336.9	1.5033e+06	2	0	23
33589.2	13518.4	555132	2	0	17
34187.2	14256	320506	2	0	0
34922.4	21293.8	1.063e+06	2	0	69
29884.6	15379.5	641011	2	0	19
28721.2	16202.9	847978	2	0	96
35702	18494.6	1.19922e+06	2	0	27
30378	26591.3	320506	2	0	0
23923.5	23804.8	641011	2	0	0
25697.1	27004.4	906527	2	0	16
30493.5	27087.5	716672	2	0	81
27838.9	27569.6	1.01353e+06	2	0	82
32402.5	24671.4	453263	2	0	0
33606.4	13532.2	453263	2	0	17
35743	15841.5	453263	2	0	0
36406.6	16471	555132	2	0	25
34942.4	21286.6	453263	2	0	69
33115.2	23552.1	320506	2	0	46
34079.9	14182.3	320506	2	0	0
23927	23811.9	716672	2	0	0
25010	26324.3	1.01353e+06	2	0	21
25986.4	19128.2	555132	2	0	0
25284.9	20333.2	1.35979e+06	2	0	23
27857.9	27551.4	785075	2	0	82
32082.7	23181	1.19922e+06	2	0	18
31794.6	25156.6	641011	2	0	0
33598.1	13494.5	641011	2	0	17
25287.4	20334.9	1.39705e+06	2	0	23
35013.6	21147.7	961517	2	0	69
33115.9	23520.6	716672	2	0	46
23939	23805.7	716672	2	0	0
32835.9	24312.6	1.5033e+06	2	0	22
31790.5	25147.6	716672	2	0	0
24960.8	26291.8	1.11026e+06	2	0	21
27861.6	27559.6	847978	2	0	82
34947.6	14613.2	1.35979e+06	2	0	53
29885	15449	320506	2	0	19
36415.4	16486.5	555132	2	0	25
24955.1	26288.6	906527	2	0	21
30508	27093.4	641011	2	0	81
34091.2	14188.2	320506	2	0	0
33604.7	13519.5	641011	2	0	17
35856.5	19795.2	641011	2	0	0
25300.6	20322.1	1.86885e+06	2	0	23
23936.5	23824.6	641011	2	0	0
31788.1	25144.6	716672	2	0	0
24957.8	26296.4	1.11026e+06	2	0	21
25878.5	27092.7	453263	2	0	0
35748.9	15898.6	320506	2	0	0
33089.1	23569.2	320506	2	0	0
32811	24316.1	906527	2	0	22
36472.1	16004.3	847978	2	0	32
34946.4	21208.3	1.19922e+06	2	0	69
24012	23881.9	1.01353e+06	2	0	38
34924.2	14586.7	961517	2	0	53
29868.3	15395.7	320506	2	0	19
25282.7	20350.7	847978	2	0	23
24992.6	26326.2	1.43334e+06	2	0	21
30485	27115.6	453263	2	0	0
32794.5	24333.3	1.01353e+06	2	0	22
33603.9	13486.6	641011	2	0	17
35009.6	14574.8	320506	2	0	53
34925.6	21331.5	555132	2	0	69
25876.7	27099.4	453263	2	0	0
35743.9	15837.5	453263	2	0	0
27558.5	16866	785075	2	0	24
24945.6	26265.8	320506	2	0	21
33610.2	13494.7	555132	2	0	17
28782.5	16172.1	1.01353e+06	2	0	96
24220.2	22798.3	641011	2	0	79
24026.3	23866.7	641011	2	0	38
25317.4	20354.1	847978	2	0	23
32081.5	23170.4	1.32148e+06	2	0	18
24300.4	25140.6	555132	2	0	0
24948.6	26286.7	906527	2	0	21
34969.2	21238.3	320506	2	0	0
34999.6	14623	847978	2	0	53
32840.8	24337.4	1.1556e+06	2	0	22
27885.6	27543	1.063e+06	2	0	82
35587.9	19203.4	453263	2	0	0
32114.7	23169.3	961517	2	0	18
33135.7	23460.7	555132	2	0	46
24949	26282.9	961517	2	0	21
28686.7	16206.2	785075	2	0	96
27600	16939.9	716672	2	0	24
25269.6	20311.4	641011	2	0	23
24004.4	23895.4	1.1556e+06	2	0	38
32820	24271.5	453263	2	0	0
27799.2	27559	785075	2	0	82
33599	13477.3	555132	2	0	17
34958.6	14661.9	906527	2	0	53
36430.9	16441.7	785075	2	0	25
32082.4	23183.5	1.063e+06	2	0	18
25268.6	20303.2	716672	2	0	23
33232.2	23350.5	641011	2	0	0
32824.7	24344.5	716672	2	0	22
29883.8	15377.2	716672	2	0	19
24925.6	26291.7	641011	2	0	21
35752.6	15873.8	320506	2	0	0
27610.4	16935.3	906527	2	0	24
36418.4	16432.2	641011	2	0	25
24190.5	22717.6	453263	2	0	0
24924.3	26285.3	641011	2	0	21
25294.2	20330.2	1.63426e+06	2	0	23
32091	23170.2	1.32148e+06	2	0	18
24173.1	22756.5	555132	2	0	0
34964.5	14614.7	906527	2	0	53
24298.2	25141.7	555132	2	0	0
24004.4	22349.9	320506	2	0	0
24210.2	22818.1	1.11026e+06	2	0	79
36460.7	15978.5	320506	2	0	0
34946.6	21261.9	555132	2	0	69
34984.7	14638.6	1.11026e+06	2	0	53
27624.3	16900.5	1.063e+06	2	0	24
35697.9	18493.6	1.35979e+06	2	0	27
29875.6	15419	641011	2	0	19
36403.9	16404.8	453263	2	0	0
24200.2	22713.4	453263	2	0	0
24303.2	25243.6	785075	2	0	75
24942.9	26289.2	1.01353e+06	2	0	21
35759.7	15867.8	320506	2	0	0
24923.8	20781.6	320506	2	0	0
27733.8	27580.7	320506	2	0	82
33531.9	13906.1	320506	2	0	0
29710.7	15938.9	320506	2	0	0
34874.6	21254.8	961517	2	0	69
24164	22705.1	320506	2	0	0
24031.9	23853.4	320506	2	0	38
24371.6	25303.8	641011	2	0	75
36490.1	15995.3	1.11026e+06	2	0	32
34904.5	21245.7	785075	2	0	69
35005.1	14590	453263	2	0	53
29712.2	15932.7	320506	2	0	0
36426.8	16455	785075	2	0	25
35658.3	18538.3	785075	2	0	27
24931.9	26285.9	716672	2	0	21
29889.7	15439.6	453263	2	0	19
28693.4	16239.8	453263	2	0	96
35703.4	18510.6	1.57015e+06	2	0	27
34074.8	22410.5	320506	2	0	65
33487.5	13861.4	453263	2	0	0
36487.1	16025.7	1.69596e+06	2	0	32
35335.5	20330.2	453263	2	0	0
24150.7	22711.3	320506	2	0	0
29888.3	15415.4	716672	2	0	19
32837.1	24308.8	1.43334e+06	2	0	22
31479.8	25779.7	320506	2	0	0
24996.5	26312.5	1.60253e+06	2	0	21
27879.5	27540.6	1.063e+06	2	0	82
34985.5	14632.6	1.28202e+06	2	0	53
36502.9	15978.7	847978	2	0	32
30513.7	27082.3	906527	2	0	81
32856.8	24327	1.32148e+06	2	0	22
29903.1	15414.4	453263	2	0	19
36516.4	16038.5	716672	2	0	32
34920.8	21278.8	1.01353e+06	2	0	69
24171.3	22727	453263	2	0	0
34991.3	14621.9	1.1556e+06	2	0	53
24030	23916.3	453263	2	0	38
31477.6	25793.6	555132	2	0	0
24988.3	26314.5	1.7845e+06	2	0	21
28760.8	16180.5	1.01353e+06	2	0	96
27599.3	16893.2	961517	2	0	24
35709.5	18516.2	1.1556e+06	2	0	27
35541.9	19297.7	320506	2	0	0
32831.4	24312.4	1.39705e+06	2	0	22
33559.2	13914	641011	2	0	97
34973.6	14645.7	1.01353e+06	2	0	53
36414.3	16432	641011	2	0	25
35366.7	20227.6	453263	2	0	26
24196.4	22776.8	555132	2	0	79
23995.9	23883.9	906527	2	0	38
24995.2	26310.8	1.60253e+06	2	0	21
36506.7	15973.9	847978	2	0	32
32853.5	24313.5	1.39705e+06	2	0	22
35994.2	17969.1	320506	2	0	0
32419.8	13930.3	453263	2	0	0
28767.5	16168.9	1.19922e+06	2	0	96
35393.2	20220.6	847978	2	0	26
32830	24321.3	1.53709e+06	2	0	22
27618.4	16883.1	785075	2	0	24
35303.5	20318.4	555132	2	0	0
36452.1	16472.9	906527	2	0	25
24192.9	22806	906527	2	0	79
27577.1	16865.7	1.01353e+06	2	0	24
23999.3	23898.2	1.01353e+06	2	0	38
36431.8	16462.6	716672	2	0	25
34081.3	22407.1	453263	2	0	65
32846.2	24315.2	1.53709e+06	2	0	22
24024.2	23904.6	847978	2	0	38
34992.4	14602.7	785075	2	0	53
36517.3	15944.1	320506	2	0	0
33131.7	23477.4	453263	2	0	46
26599.4	27534.7	716672	2	0	43
28760.6	16166.2	1.11026e+06	2	0	96
31412.8	25879.9	453263	2	0	0
24994.1	26323.2	1.53709e+06	2	0	21
24074.7	22445.5	555132	2	0	0
24020.2	23892	1.063e+06	2	0	38
24168.3	22737.1	453263	2	0	0
24989.2	26310.6	1.69596e+06	2	0	21
33471.1	13861.3	320506	2	0	0
36394.7	16502.3	320506	2	0	25
31401.3	25874.2	555132	2	0	0
36441	15971.2	320506	2	0	0
34969	21202.2	1.24131e+06	2	0	69
33140.5	23515	555132	2	0	46
34981.4	14609.3	1.063e+06	2	0	53
29873.8	15772.7	847978	2	0	20
32847	24327.3	1.5033e+06	2	0	22
36385.5	16522.2	320506	2	0	0
35691.2	18517.4	1.72598e+06	2	0	27
34979.7	21173.5	1.5033e+06	2	0	69
33119.2	23527.5	555132	2	0	46
34977.2	14615.7	961517	2	0	53
28793.7	16183.1	1.01353e+06	2	0	96
26573.8	18470.5	320506	2	0	0
24017	23873.8	847978	2	0	38
36433.7	16490.8	555132	2	0	25
35978.4	17958	453263	2	0	0
32830.9	24325.9	1.53709e+06	2	0	22
30547.1	27092.7	320506	2	0	81
35680.1	18516.6	1.69596e+06	2	0	27
25294.2	20333	1.57015e+06	2	0	23
35001.3	21161.7	1.69596e+06	2	0	69
33128.2	23497.2	716672	2	0	46
24355.7	25254.3	1.19922e+06	2	0	75
25871.4	27089.7	453263	2	0	0
26539.7	27509.6	453263	2	0	0
27573.9	16897.9	1.01353e+06	2	0	24
35494.1	19379	555132	2	0	0
32844.4	24312	1.53709e+06	2	0	22
34965.3	14594.6	1.01353e+06	2	0	53
33103.4	23574.9	320506	2	0	0
31400.8	25858.5	641011	2	0	0
35655	18517.9	961517	2	0	27
30515.8	27078.3	961517	2	0	81
27799.8	27568.5	785075	2	0	82
33506.6	13874.9	555132	2	0	0
27610.4	16899.4	1.19922e+06	2	0	24
36025.2	17275.2	453263	2	0	0
32858.2	24320.7	1.28202e+06	2	0	22
34968.1	14621.5	961517	2	0	53
28753.8	16157.9	1.063e+06	2	0	96
36053.7	18520.4	320506	2	0	0
24324.9	25236.2	906527	2	0	75
35678.7	18518.5	1.63426e+06	2	0	27
33125.3	23535.1	641011	2	0	46
33518.2	13879.4	453263	2	0	0
36372.1	16512.9	453263	2	0	0
33134.4	23512.2	716672	2	0	46
24014	23892.6	1.11026e+06	2	0	38
24343.8	25225.2	1.01353e+06	2	0	75
26665.8	27498.8	320506	2	0	0
34960.4	14587.1	1.01353e+06	2	0	53
28776.8	16143.1	906527	2	0	96
27590.6	16872.2	847978	2	0	24
35001.7	21164.4	1.69596e+06	2	0	69
31420.2	25868.9	641011	2	0	0
35659.2	18525.5	1.063e+06	2	0	27
36053.5	18506.4	320506	2	0	0
24022.1	23885.7	1.01353e+06	2	0	38
24990.1	26293.1	1.19922e+06	2	0	21
28728	16143.6	906527	2	0	96
34994.6	21170.8	1.72598e+06	2	0	69
27876.7	27563.5	906527	2	0	82
35158.2	14876.7	785075	2	0	98
35681	18505	1.60253e+06	2	0	27
32852.3	24320.5	1.39705e+06	2	0	22
24352.7	25211.5	785075	2	0	75
28845.4	27552.4	555132	2	0	85
35000	14638.9	1.01353e+06	2	0	53
29837.9	15796.1	320506	2	0	0
35681.8	18500.1	1.46874e+06	2	0	27
30491.8	27117.9	453263	2	0	0
28813	27559.5	453263	2	0	85
24249.2	22858.7	1.6654e+06	2	0	79
[truncated: 3,811 more rows]

## Sheet: 7 min 2
X	Y	Lr	Ch	DoC	Cluster ID
32284.9	18550.7	357723	2	-0.387316	0
32267.3	18552	357723	2	-0.377101	0
32269.1	18506.2	357723	2	-0.359492	0
30984	20232.9	357723	2	0	0
35484.6	18779.8	357723	2	-0.355215	0
31001.7	20203	357723	2	0	0
37081.2	20546	715445	2	0	0
27929.1	23911.9	357723	2	-0.413267	74
32305.1	18537.4	505896	2	-0.400148	0
26262.9	27361.2	1.07317e+06	2	-0.252003	51
32453.5	19330.6	357723	2	-0.178526	0
30270.4	20807.4	505896	2	0.272442	0
35470.7	18781.6	357723	2	-0.342679	0
26280.2	27359.7	946445	2	-0.210498	51
25769.5	31961.1	357723	2	0	0
36995.3	20494.8	715445	2	0	34
25035.1	30185.1	357723	2	-0.331607	13
25725.2	28612.4	946445	2	0	11
32318.5	18532.6	357723	2	-0.403375	0
37030.5	20533.9	619594	2	0	0
27522.6	25066.5	505896	2	0.40336	86
25697	28628.7	357723	2	0	0
30305.2	20789.1	799892	2	0.233991	98
29326.4	21887.9	357723	2	-0.415878	0
32304.8	18559.4	357723	2	-0.400071	0
27547.6	25071.6	1.07317e+06	2	0.128992	86
26223.3	27369.9	715445	2	-0.315496	51
32307.7	30836.5	799892	2	-0.0776801	87
25751.7	31946.1	357723	2	0	0
37848.5	25563.7	357723	2	0	0
26333.2	27304.9	619594	2	-0.219812	71
29326.9	21876.8	357723	2	-0.35275	0
37024.5	27219	357723	2	0	0
25022.3	30190.1	619594	2	-0.31172	13
25760.3	31960.4	505896	2	0	0
31002	20189.5	357723	2	0	0
27538.7	25097.5	946445	2	0.210113	86
26423.4	26503.7	715445	2	-0.371682	12
25710.6	28634.2	357723	2	0	0
29908.4	21287	715445	2	0	81
37083.8	27236.5	357723	2	0	0
25762.4	31927.8	357723	2	0	0
29698.9	32731.4	357723	2	0	0
28120.2	33324.6	619594	2	-0.0908952	0
37864.4	25595.7	505896	2	0	42
26263.2	27355.5	1.01179e+06	2	-0.251638	51
32305.4	30867.6	799892	2	-0.0988908	87
29908.8	21287.1	715445	2	0	81
26649.8	26382.9	876238	2	-0.196408	0
25741.5	28632.8	799892	2	0	11
32305.9	18549.3	505896	2	-0.399126	0
33257.2	18751.9	357723	2	0.0811908	0
32537.6	19252.9	619594	2	-0.324737	80
26426	26511.5	715445	2	-0.391592	12
30202.3	32403	799892	2	-0.184427	0
25741.9	28627.8	876238	2	0	11
37046.5	20546.7	357723	2	0	0
26256.6	27368.8	1.01179e+06	2	-0.269733	51
24990.8	30190.6	715445	2	-0.221648	13
28129.7	33331.6	799892	2	-0.121797	0
32294.9	18470.2	619594	2	-0.325264	0
37385.8	21042.9	505896	2	0	0
27576.8	25105.6	799892	2	0.0304125	86
25004.1	30193.2	715445	2	-0.31896	13
25326.4	31393.7	505896	2	-0.157834	0
26423	26532.3	619594	2	-0.380166	12
25722	28616.3	946445	2	0	11
33259.6	18758.1	357723	2	0.00616074	0
30183.3	32400.3	619594	2	-0.178868	0
27579.1	25087.2	715445	2	0.00709658	86
37100.8	27239.5	357723	2	0	0
26252.6	27350.2	1.01179e+06	2	-0.257444	51
25298.4	31381.9	505896	2	-0.115322	0
35982.9	19522.2	1.07317e+06	2	0	10
25719	28603.9	799892	2	0	11
26246.4	27341.3	619594	2	-0.260197	51
25007.6	30195.2	715445	2	-0.3456	13
32306.2	18503.1	619594	2	-0.370452	0
26395.5	26522.7	505896	2	-0.436935	12
27579.7	25111.7	715445	2	0.030574	86
27432	26642.7	715445	2	0	15
25737.3	28606.7	1.07317e+06	2	0	11
25312.5	31384.5	715445	2	-0.206532	0
35500.9	18694.5	505896	2	-0.324835	0
24982.7	30230	876238	2	-0.285997	13
32289	18500.3	946445	2	-0.374994	0
32534.2	19302.8	876238	2	-0.252863	16
35989.5	19518.7	876238	2	0	10
26217.1	27362.9	619594	2	-0.321085	51
27568.1	25120.8	799892	2	0.0977289	86
25749.6	28603	715445	2	0	11
35983.2	19532.4	946445	2	0	10
25327.9	31381	619594	2	-0.251455	0
27445.8	26655.3	505896	2	0	15
32304.5	18489.9	876238	2	-0.355688	0
30264.4	20890.4	357723	2	0.406589	0
27583.9	25127.6	876238	2	0.162719	86
26382.8	26518.7	357723	2	-0.393653	12
26203.5	27368.6	505896	2	-0.28452	51
24980.7	30242.9	715445	2	-0.379237	13
25310.9	31376.9	619594	2	-0.233018	0
25768.7	31915.4	357723	2	0	0
26003.9	32637.7	505896	2	-0.419512	0
35967.7	19518.6	799892	2	0	10
37075.8	20547.1	715445	2	0	0
28034.4	23775.6	357723	2	-0.324293	0
30195.1	32428.5	619594	2	-0.257727	0
33553.3	18760.4	357723	2	0.598291	0
27570.6	25118.1	799892	2	0.0965662	86
27412.9	26643.8	619594	2	0	15
24975.8	30219.9	876238	2	-0.242036	13
30193.4	32394.2	619594	2	-0.167506	0
25737.9	28618.1	1.18643e+06	2	0	11
32284.2	18489.3	799892	2	-0.358527	0
28024	23796.9	619594	2	-0.279785	0
30262.3	20890.2	357723	2	0.422764	0
26431.8	26506.3	715445	2	-0.393011	12
24995.4	30201.4	876238	2	-0.260372	13
29778.8	32787.9	357723	2	-0.0185648	0
35964.8	19501.5	357723	2	0	10
28033.9	23801	619594	2	-0.309312	0
27442.7	26658.4	505896	2	0	15
30220.6	32385.8	357723	2	-0.163711	0
32262.3	18502.3	357723	2	-0.342785	0
31313.9	19796.7	357723	2	0	0
25994.2	32632.2	357723	2	-0.416994	0
27579.1	25132.4	715445	2	0.171849	86
30217.5	32369.3	505896	2	-0.124494	0
28034.5	23796.6	619594	2	-0.311501	0
25733.3	28606.6	1.07317e+06	2	0	11
24988.1	30215.4	876238	2	-0.327091	13
30191.9	32403.9	715445	2	-0.203419	0
32291.7	18487.3	946445	2	-0.360237	0
27580.6	25138.1	505896	2	0.287572	86
25723.5	28616	946445	2	0	11
25690.3	31881.3	357723	2	0	0
30617.3	32015.4	357723	2	0	0
31301	19808.9	357723	2	0	0
35972.1	19524.2	946445	2	0	10
25937.6	32535.2	876238	2	-0.450593	0
32292.9	18484.9	946445	2	-0.359528	0
28039.8	23791.2	715445	2	-0.324063	0
24986.3	30212.3	876238	2	-0.320135	13
30623.2	32018.9	357723	2	-0.0791284	0
28123.1	33250.5	715445	2	0	0
36459	28045.5	619594	2	0	0
29699.3	32732.1	357723	2	0	0
32292.8	18482.3	946445	2	-0.358084	0
35171	28936.7	357723	2	-0.321321	28
25937.4	32532.9	876238	2	-0.449688	0
30266.3	20820.3	505896	2	0.343058	0
28071.1	23818.8	619594	2	-0.325548	0
36474.9	28050.4	505896	2	0	0
24961	30206.7	1.01179e+06	2	-0.148935	13
32497.9	19315.4	505896	2	-0.231515	16
26449	26458.3	357723	2	-0.0681769	0
35987.5	19514.7	876238	2	0	10
31149.3	19878.3	505896	2	0	0
28064.3	23811.9	619594	2	-0.326448	0
35174	28914.8	715445	2	-0.35702	28
28597.8	22139	357723	2	-0.322134	0
36471.1	28053.8	505896	2	0	0
32421.6	19411.5	357723	2	0	0
24975.2	30205.7	876238	2	-0.260062	13
29721.4	32676.3	357723	2	0	0
27438.3	26697.6	505896	2	0	0
32292	18492.7	946445	2	-0.363272	0
26276.2	27371.2	946445	2	-0.230375	51
35177.7	28915.2	357723	2	-0.359064	28
33541.2	18694.9	357723	2	0.812933	0
30278.7	20812.7	505896	2	0.255365	0
28071	23803.3	619594	2	-0.345676	0
36472.9	27991.6	357723	2	0	0
35157	28924.8	715445	2	-0.30281	28
26722.5	26317.6	619594	2	-0.451734	0
27562.6	25093.3	799892	2	0.0432026	86
25749.1	28612.8	946445	2	0	11
27349.6	33261	619594	2	0	97
33555.4	18741.4	357723	2	0.496893	0
27539	25086.6	1.01179e+06	2	0.205523	86
26257.9	27424.8	946445	2	-0.242119	51
24954.1	30191.9	799892	2	-0.157362	13
32424.5	19427.9	357723	2	0	0
37083.6	20517.1	619594	2	0	0
28097.3	23801.8	505896	2	0	0
25899.5	32604.5	357723	2	0	0
35977.1	19535.3	946445	2	0	10
28108.6	23795.8	715445	2	0	0
37078.6	20511.4	715445	2	0	0
30311.7	20770	1.01179e+06	2	0	98
36480.2	28008.8	357723	2	0	0
24943.2	30202.3	715445	2	0	13
37129.9	20495.9	357723	2	0	0
30317	20775.3	1.13122e+06	2	0	98
28095.4	23798.7	505896	2	0	0
25831.6	28640.2	715445	2	0	93
32288.6	30812.1	505896	2	0	87
26322.9	27368.4	357723	2	0	51
32514.7	19339.2	357723	2	0	16
37091.2	20513.2	619594	2	0	0
25759.4	28626.7	715445	2	0	11
25695.7	31872.8	357723	2	0	0
35995.6	19531.8	876238	2	0	10
30313.7	20788.5	1.07317e+06	2	0	98
32298.8	30839.5	946445	2	0	87
30209.4	32358	357723	2	0	0
25883.6	32590.6	357723	2	0	0
28588.2	22132.9	357723	2	0	0
26237.3	27373.4	619594	2	0	51
35966.8	19527.1	876238	2	0	10
30328.4	20766.5	1.18643e+06	2	0	98
27549.8	25107.3	715445	2	0	86
25747.4	28633.6	799892	2	0	11
24974.5	30191	715445	2	0	13
25898.1	32573.4	715445	2	0	0
28074.8	23805.9	619594	2	0	0
32506	19369.8	357723	2	0	0
25765.8	28646.8	357723	2	0	0
25906.2	32592.8	715445	2	0	0
37085.1	20499.4	715445	2	0	0
30313.7	20771.5	1.07317e+06	2	0	98
24976.5	30205.7	946445	2	0	13
33407.4	30120.2	357723	2	0	0
26242.1	27367	876238	2	0	51
32527.1	19319.1	715445	2	0	16
35965.9	19543.7	619594	2	0	10
24947	30209.6	715445	2	0	13
36447.3	28020.5	357723	2	0	0
30281.2	20759.3	357723	2	0	0
24943.7	30204.1	715445	2	0	13
25906.6	32572.6	715445	2	0	0
36000	19515.6	715445	2	0	10
37149.6	20461.4	715445	2	0	0
29950.6	21349.2	876238	2	0	81
26421.3	26508.1	715445	2	0	12
26241.1	27352.3	715445	2	0	51
24990.4	30257.1	505896	2	0	13
28154.4	33264.1	619594	2	0	0
32515.6	19333.7	505896	2	0	16
35949.3	19553.9	357723	2	0	10
37098.2	20452.8	619594	2	0	64
33045.4	30220.7	357723	2	0	0
32299	30828.6	715445	2	0	87
25905.5	32582.6	799892	2	0	0
24974.3	30240.4	619594	2	0	13
35976.2	19568	357723	2	0	0
37120.3	20476.4	876238	2	0	64
29909.5	21355	619594	2	0	81
26232.8	27351.9	799892	2	0	51
36444.4	28039.3	505896	2	0	0
25736.5	28622.3	1.13122e+06	2	0	11
25930	32598.8	505896	2	0	0
27442.7	26699.3	505896	2	0	0
35973.8	19570	357723	2	0	0
37114.3	20483.3	799892	2	0	64
30315.2	20732	1.07317e+06	2	0	98
37205.5	27189.7	1.59978e+06	2	0	49
32248.2	18479.9	619594	2	0	0
37763.5	25868.9	357723	2	0	0
27308	33288.6	1.67787e+06	2	0	97
37133.4	20493.2	357723	2	0	0
30270.6	20744.3	357723	2	0	0
25926	32617.8	505896	2	0	0
28281.3	33255.9	357723	2	0	0
27650.5	25085.1	619594	2	0	65
32260.9	18466	505896	2	0	0
35981.8	19598.1	357723	2	0	0
37162.4	20474.5	715445	2	0	0
32028.6	31046.3	505896	2	0	56
25926.7	32552.9	357723	2	0	0
27318	33272.9	1.38545e+06	2	0	97
26300.4	27372	619594	2	0	51
35978.1	19600.8	357723	2	0	0
35919.6	28526	505896	2	0	0
31987.3	31042.6	715445	2	0	56
27348.4	33269.4	619594	2	0	97
36369.1	28025.6	357723	2	0	0
25914.7	32578.1	799892	2	0	0
25796.7	28681.4	505896	2	0	0
28261.4	33227.2	357723	2	0	0
26566.4	33251.9	357723	2	0	0
28131.9	23883.9	876238	2	0	59
32545.2	19292.6	619594	2	0	16
36051.3	28467	357723	2	0	0
25581.1	29868.6	357723	2	0	0
26568.9	33284.9	357723	2	0	20
27327.8	33281.6	1.33848e+06	2	0	97
28138.8	23884.6	946445	2	0	59
26273.7	27351.2	876238	2	0	51
36389.1	19999.9	357723	2	0	0
28459.4	23308.4	715445	2	0	0
26323.3	26535.8	619594	2	0	14
25893.8	32578.1	799892	2	0	0
26326.2	27242.4	619594	2	0	71
36388.4	28027.3	357723	2	0	0
24973.4	30267	357723	2	0	13
28122.6	23874.3	715445	2	0	59
27431.2	26683	505896	2	0	0
28538.8	22098.5	619594	2	0	32
25816.6	28643.5	357723	2	0	93
30314.2	20742.2	1.01179e+06	2	0	98
28468.2	23317	619594	2	0	0
28128.9	23899.3	1.13122e+06	2	0	59
26344.5	26523.4	876238	2	0	14
26341.6	27226.6	357723	2	0	0
25859.7	32557.7	799892	2	0	43
29864.1	21365.5	946445	2	0	36
31194.3	19815.2	505896	2	0	0
30330.9	20756.2	1.01179e+06	2	0	98
37673.4	26057.9	357723	2	0	0
37176.6	27180.4	1.23919e+06	2	0	49
26559	33250.2	357723	2	0	0
25780.9	28675	619594	2	0	0
32867.3	18603.4	505896	2	0	0
31207.8	19805.1	505896	2	0	0
26339.7	26508.3	715445	2	0	14
26429.9	27106.5	505896	2	0	0
30335.6	20720.5	619594	2	0	98
25771.1	28656.9	357723	2	0	0
27320.1	33276.4	1.43089e+06	2	0	97
26348	26527.9	799892	2	0	14
32265.8	18453.9	357723	2	0	0
28121.5	23879.5	715445	2	0	59
37658	26055.9	357723	2	0	0
27346.8	33279.8	876238	2	0	97
35998.7	19663.3	357723	2	0	0
28123.9	23889	946445	2	0	59
37639.7	26043.8	357723	2	0	0
26355.3	26519.2	876238	2	0	14
36838.4	27644.6	357723	2	0	0
31106.3	19803.5	505896	2	0	0
25784.3	28673.5	619594	2	0	0
27351.2	33313.8	799892	2	0	97
36048	19692	357723	2	0	0
37400.5	21053.9	505896	2	0	0
26280.5	27362.5	946445	2	0	51
26432.3	26521.3	799892	2	0	12
25765.9	28676.3	505896	2	0	0
24926.6	30270.9	357723	2	0	0
32066.9	31063.5	357723	2	0	0
26321.6	32791.8	357723	2	0	0
26332.9	27209.4	505896	2	0	0
36836.1	27654.4	357723	2	0	0
25853.9	32589.6	619594	2	0	43
36018.1	19663.3	357723	2	0	0
30361.6	20693.6	505896	2	0	0
28125.9	23903.2	946445	2	0	59
26403.9	26527.6	505896	2	0	12
33063.4	30178.5	357723	2	0	0
27305.6	33263.1	1.01179e+06	2	0	97
32549.1	19289.2	357723	2	0	16
29914.2	21347.3	505896	2	0	81
29179.8	21861.7	799892	2	0	84
33408.2	30119.6	357723	2	0	0
25844.4	32594.4	505896	2	0	43
30352.6	20696.7	505896	2	0	0
37867.1	22607.5	946445	2	0	52
37616.4	26048.4	357723	2	0	0
32857.5	18579.6	619594	2	0	0
29889.9	21337.2	715445	2	0	81
25865.4	32579.9	505896	2	0	43
26345.3	32815.5	357723	2	0	0
37617.7	26039.1	505896	2	0	0
32232.1	18491.2	505896	2	0	0
36405.4	19901.1	357723	2	0	0
32825	18564.3	876238	2	0	21
37163.8	20529.8	357723	2	0	0
30369	20705.6	505896	2	0	0
29910.9	21307.9	799892	2	0	81
37147.7	27220.6	1.38545e+06	2	0	49
31979.1	31027.6	505896	2	0	56
36006.8	19641	357723	2	0	0
33055	30189	357723	2	0	0
28135.9	33268.7	619594	2	0	0
32823.1	18525.3	946445	2	0	21
25842.1	32574.6	715445	2	0	43
29738.1	32685.4	357723	2	0	0
27268.9	33293.2	946445	2	0	97
33607.8	18773	619594	2	0	0
29179.1	21847.1	619594	2	0	84
24973.8	31357.3	357723	2	0	0
34664.7	18538.8	715445	2	0	0
28117	23908.9	946445	2	0	59
33090.5	30163.2	357723	2	0	0
32025.6	31012.4	619594	2	0	56
25848.6	32559.6	715445	2	0	43
32835.8	18546.1	1.07317e+06	2	0	21
37613.5	26004.9	505896	2	0	0
36296.7	28011.5	505896	2	0	0
31241.9	31636	1.33848e+06	2	0	75
29895	21334.9	799892	2	0	81
37871.2	22632.9	1.13122e+06	2	0	52
28130.7	23897.9	1.13122e+06	2	0	59
32829.1	18539.9	1.13122e+06	2	0	21
30317.4	20650.4	357723	2	0	0
37400.6	21081.7	357723	2	0	0
34658.8	18532.6	715445	2	0	0
36408.1	19908.6	357723	2	0	0
26340.2	26530.2	876238	2	0	14
36052.7	28433.9	357723	2	0	0
29908.6	21306.3	946445	2	0	81
28400.4	23325.8	505896	2	0	0
37612.4	25985.5	505896	2	0	0
24959.9	30187.2	619594	2	0	13
25822.5	32555.8	715445	2	0	43
26558.4	33293.6	505896	2	0	20
27285.3	33288.5	1.51769e+06	2	0	97
26435.4	26543.5	357723	2	0	12
32779	18546.7	357723	2	0	21
29892.8	21330.5	799892	2	0	81
37871.4	22629.9	1.23919e+06	2	0	52
27664.5	25006.9	505896	2	0	0
37617.1	25999.6	619594	2	0	0
25799.6	27167.3	357723	2	0	0
30304.5	20660	357723	2	0	0
37379.7	21050	357723	2	0	0
28595.4	22096.3	357723	2	0	0
26332.2	27252.6	799892	2	0	71
24955.4	30276.8	357723	2	0	0
30467.3	32988.6	357723	2	0	0
27276.3	33293.4	1.18643e+06	2	0	97
32819	18569.8	715445	2	0	21
33614.7	18752.2	619594	2	0	0
31994	31045.9	619594	2	0	56
31338.2	31586.9	799892	2	0	83
25817	32551.5	876238	2	0	43
37863.1	22615.7	1.07317e+06	2	0	52
26404.4	27201	799892	2	0	95
32018.5	31033.1	799892	2	0	56
34655.8	18551.3	505896	2	0	0
32803.2	18542.2	799892	2	0	21
37374.9	21079.1	357723	2	0	0
29899.4	21297.9	876238	2	0	81
26347	26528.2	799892	2	0	14
33078.6	30165.4	357723	2	0	0
25831.8	32534	357723	2	0	43
26593.4	33339	505896	2	0	20
28140.4	23905.6	1.01179e+06	2	0	59
26381.4	27197.1	715445	2	0	95
24936.7	30281.2	505896	2	0	0
28058.6	33241.3	1.23919e+06	2	0	110
32833	18513.1	715445	2	0	21
37633.2	26008.6	357723	2	0	0
31991.4	31039.5	715445	2	0	56
25712.7	31257.5	357723	2	0	0
37379.3	21079.8	357723	2	0	0
29332.3	21313.1	357723	2	0	0
29166.7	21839.8	619594	2	0	84
26340.8	26501.3	357723	2	0	14
26375.8	27180.7	619594	2	0	95
29905.6	21367.3	357723	2	0	81
37894.2	22616.8	1.13122e+06	2	0	52
32847.3	18561.8	876238	2	0	21
33610	18769.9	619594	2	0	0
32523	19291.6	619594	2	0	16
37985.6	23644.3	1.18643e+06	2	0	70
37635.4	26034.2	505896	2	0	0
26361.4	27168	505896	2	0	95
26594.6	33315.8	619594	2	0	20
31291	19729.3	357723	2	0	0
33118.9	30188.4	357723	2	0	0
25806.6	32512.1	357723	2	0	0
33624.2	18746.6	505896	2	0	0
31155.4	20518.1	357723	2	0	0
37888.2	22615.6	1.07317e+06	2	0	52
28131.5	23913.1	946445	2	0	59
31323.4	31536.2	619594	2	0	0
27267.3	33285.6	1.13122e+06	2	0	97
34673.4	18528.7	619594	2	0	0
38018.8	23727.4	1.33848e+06	2	0	70
37404.5	26383.7	357723	2	0	0
24975.6	30242	619594	2	0	13
32025.1	31026	715445	2	0	56
26589.5	33324	619594	2	0	20
28194	33206.9	619594	2	0	0
31200.3	19798.2	505896	2	0	0
30240.1	20688.9	505896	2	0	19
28527.3	22109.6	619594	2	0	32
26408.7	27140.9	715445	2	0	95
25808	32515.3	357723	2	0	0
24945	30124.9	1.07317e+06	2	0	18
31999.6	31030.2	799892	2	0	56
32516.2	19311.5	715445	2	0	16
31313.8	19720.8	505896	2	0	0
38145.4	24675.4	1.01179e+06	2	0	26
37665.1	25979	357723	2	0	0
37180.4	27150.9	619594	2	0	49
31171.6	20526.2	357723	2	0	0
30239.6	20721.6	505896	2	0	19
37886.2	22616.9	1.18643e+06	2	0	52
26371.9	27205.8	505896	2	0	95
31288.3	19714.9	357723	2	0	0
38121	24695.4	505896	2	0	26
37203.5	27202.4	1.63929e+06	2	0	49
34674.1	18521.3	619594	2	0	0
29920.1	21350.5	715445	2	0	81
29182	21914.2	619594	2	0	84
37896.6	22629.5	1.01179e+06	2	0	52
38023.7	23779.9	505896	2	0	70
27405.6	26632.3	505896	2	0	15
24934.7	30125.2	1.13122e+06	2	0	18
33615.1	18762.1	715445	2	0	0
36058.3	28439.7	357723	2	0	0
24966.4	31410.7	619594	2	0	0
28131.3	23917.2	946445	2	0	59
38137.1	24690.7	715445	2	0	26
37668.9	25967	357723	2	0	0
31311.4	31543.3	715445	2	0	0
32491.3	19317.9	357723	2	0	16
37883.4	22609	1.13122e+06	2	0	52
26335.5	26520.8	946445	2	0	14
27392.8	26634.3	357723	2	0	15
24977.7	30142.3	357723	2	0	18
32004.6	31005.8	357723	2	0	56
24952.9	31400.9	619594	2	0	0
25786.5	32547.8	357723	2	0	43
27257.5	33292.5	876238	2	0	97
28152	23906.9	715445	2	0	59
26941.2	25905.8	357723	2	0	0
26374.7	27212.6	505896	2	0	95
33101.9	30180.9	357723	2	0	0
31311	31535.8	715445	2	0	0
32891.9	18601.8	357723	2	0	0
32523.5	19291.7	619594	2	0	16
30133.1	20166.8	799892	2	0	48
38043.7	23778.5	715445	2	0	70
37192.7	27202.4	2.20515e+06	2	0	49
29490.1	32990.2	505896	2	0	0
28460.1	23317.7	715445	2	0	0
37108.9	20445.8	619594	2	0	64
37882	22616	1.28979e+06	2	0	52
25813.3	32545.3	799892	2	0	43
32874.8	18581.4	505896	2	0	0
29190.8	21885.3	799892	2	0	84
32009.9	31031.1	715445	2	0	56
24955.2	31414.5	619594	2	0	0
36403.3	19998.6	505896	2	0	0
29950	21368.7	619594	2	0	81
37884.1	22584.9	505896	2	0	52
38107.2	24671.5	357723	2	0	26
37194.1	27149.9	505896	2	0	49
26340.1	27195.2	357723	2	0	0
24931.6	30123.8	1.18643e+06	2	0	18
31312.2	31568.3	619594	2	0	83
29952.7	21402.2	505896	2	0	0
29189.7	21878.9	946445	2	0	84
24949.8	31400	619594	2	0	0
37127.4	20474	876238	2	0	64
38057.2	23785	505896	2	0	70
27015.2	25834.5	799892	2	0	47
26339.2	27250.8	715445	2	0	71
33658.6	18689.4	357723	2	0	0
37890.4	22626	1.13122e+06	2	0	52
37818.4	25857	715445	2	0	17
24943.1	30137.9	1.13122e+06	2	0	18
25819.6	32558.3	715445	2	0	43
36413.1	19993.6	357723	2	0	0
30246.9	20688.7	505896	2	0	19
29952.7	21332.8	799892	2	0	81
38064	23765.4	357723	2	0	70
38100.4	24704.1	357723	2	0	0
26926.8	25932	505896	2	0	0
26400	27226.4	619594	2	0	95
37219.9	27178.9	876238	2	0	49
31327	31560	715445	2	0	83
37764.8	25888.3	357723	2	0	0
30255.5	20697	876238	2	0	19
37887.6	22616.5	1.13122e+06	2	0	52
38041	23760.4	505896	2	0	70
38100.5	24699.1	357723	2	0	0
26914.9	25940.6	715445	2	0	0
26418.6	27150.7	1.01179e+06	2	0	95
24923.5	30101.2	505896	2	0	0
31998.9	31078	619594	2	0	56
25822.2	32534.2	619594	2	0	43
37108.5	20479.8	799892	2	0	64
29184.3	21919.9	619594	2	0	84
27393.1	26671.5	505896	2	0	15
37228.1	27187.6	357723	2	0	49
36048.4	28463.1	357723	2	0	0
32867.3	18558.4	715445	2	0	21
37721.2	25942.8	357723	2	0	0
24944.6	31348.4	357723	2	0	0
31294.7	31571.1	357723	2	0	83
33648.1	18688.9	357723	2	0	0
30200.9	20748.9	505896	2	0	0
26417.7	27107.9	357723	2	0	0
37225.6	27229.7	357723	2	0	49
24935.6	30121.9	1.13122e+06	2	0	18
32976.6	30292.9	715445	2	0	33
37880.1	22604.3	1.13122e+06	2	0	52
38049	23775.7	715445	2	0	70
32307.7	30891.8	357723	2	0	0
36090.8	19591.9	357723	2	0	0
31394.1	19716.1	876238	2	0	30
37110.2	20453.2	715445	2	0	64
37433.2	21050	799892	2	0	40
36285	28017.2	357723	2	0	0
28262.5	33258.1	505896	2	0	0
32870.9	18601.3	505896	2	0	0
28525.5	22071.3	799892	2	0	32
29154.7	21854.8	357723	2	0	84
37887.1	22594.7	619594	2	0	52
27012.7	25804	1.67787e+06	2	0	47
32507.5	19228.3	876238	2	0	80
37110.6	20473.5	876238	2	0	64
30259.8	20713.4	876238	2	0	19
29951.2	21326.7	799892	2	0	81
38026.2	23727.9	1.18643e+06	2	0	70
26319.5	26536.9	357723	2	0	14
26400.6	27202.1	799892	2	0	95
24948.8	30132.8	1.13122e+06	2	0	18
25799.7	32545	619594	2	0	43
32844.1	18591.6	505896	2	0	0
28163.4	23892.4	619594	2	0	59
26944.3	25897.2	357723	2	0	0
26916.2	27137.5	357723	2	0	0
31339.4	31556.4	619594	2	0	83
32515.3	19253.6	1.18643e+06	2	0	80
31412.3	19681.7	946445	2	0	30
37913.1	22612.7	357723	2	0	52
28395.3	23286.2	357723	2	0	0
27397.7	26667.6	505896	2	0	15
32300.1	30850.7	946445	2	0	87
29202.2	21902.6	715445	2	0	84
28498.1	22086.6	1.07317e+06	2	0	32
37711.7	25976.9	505896	2	0	0
24929.8	30129	1.23919e+06	2	0	18
25679	31325.1	357723	2	0	0
36067	19608.7	505896	2	0	0
37882.3	22617.4	1.33848e+06	2	0	52
28146.8	23900.8	1.01179e+06	2	0	59
26905.4	25929.2	619594	2	0	0
36301.6	28005.3	357723	2	0	0
32306	30856.1	1.01179e+06	2	0	87
29484.8	32969	357723	2	0	0
29985.5	21319.4	505896	2	0	0
28436.7	23313.4	505896	2	0	0
38045.5	23727.1	876238	2	0	70
31420.6	19692.6	1.07317e+06	2	0	30
30264.4	20704.1	799892	2	0	19
28152.4	23905	715445	2	0	59
26410.6	27136.5	619594	2	0	95
25569.3	29877.7	357723	2	0	0
24962.6	31342.9	505896	2	0	0
31303	31548.8	619594	2	0	0
28254.7	33217.3	505896	2	0	0
36036.2	19611.8	357723	2	0	0
37159.9	20462.1	715445	2	0	0
26892.5	25893	357723	2	0	0
37708.1	25961	505896	2	0	0
26847.4	27142.2	505896	2	0	0
32027.1	31061.8	619594	2	0	56
32511.9	19247.6	1.23919e+06	2	0	80
26417.1	27207	876238	2	0	95
36269.6	28097.1	505896	2	0	104
27256.6	33305.7	505896	2	0	97
28251.1	33271.4	357723	2	0	0
36062.9	19614.9	505896	2	0	0
31427.4	19684.5	1.23919e+06	2	0	30
29096	21085.4	357723	2	0	0
38137.5	24643	799892	2	0	26
26888.2	25901.7	357723	2	0	0
37696.6	25971.3	505896	2	0	0
25863.4	32540.8	715445	2	0	43
29165	21821.1	357723	2	0	84
28506.8	22116.8	619594	2	0	32
28442.6	23316.8	715445	2	0	0
26436.3	27154.9	1.13122e+06	2	0	95
24915.7	30140.8	715445	2	0	18
32287.6	30892.3	505896	2	0	0
27239.9	33290.8	357723	2	0	97
28022.2	33289	357723	2	0	0
31420.4	19718.6	619594	2	0	30
37117.2	20469.7	946445	2	0	64
30255.6	20715.9	946445	2	0	19
38136.4	24669	1.01179e+06	2	0	26
37717.5	25928.3	357723	2	0	0
28432.6	23310.9	505896	2	0	0
29500.7	32974.6	619594	2	0	0
32449	19321.6	357723	2	0	0
31434.9	19682.3	1.07317e+06	2	0	30
37123.4	20460.4	799892	2	0	64
29936.2	21353.1	946445	2	0	81
28543.7	22080.1	505896	2	0	32
37884	22635.7	1.18643e+06	2	0	52
26883.9	25925	357723	2	0	0
27428	26624.9	357723	2	0	15
24908.8	29211.3	357723	2	0	0
24939.9	30138.7	1.07317e+06	2	0	18
31978.8	31079.6	505896	2	0	56
25682.8	31318	357723	2	0	0
31312.4	31537	715445	2	0	0
26596	33288.7	619594	2	0	20
37789.9	25888.8	357723	2	0	17
29501.5	32956.5	357723	2	0	0
37405.8	21005.4	357723	2	0	0
29948.2	21343.4	876238	2	0	81
26911.6	25940.7	715445	2	0	0
26403.3	27224.7	619594	2	0	95
36047.9	19605	619594	2	0	0
30245.5	20735.5	505896	2	0	19
24935.8	30137.3	1.13122e+06	2	0	18
25739	31232.1	505896	2	0	0
29189.7	21888.7	876238	2	0	84
28511.4	22090.6	1.07317e+06	2	0	32
38149.7	24657.2	946445	2	0	26
26410.1	27199.6	799892	2	0	95
31339.9	31576	876238	2	0	83
31432.2	19698.9	946445	2	0	30
30136.1	20130.7	876238	2	0	48
36996.8	20472.6	357723	2	0	0
30216.8	20740	505896	2	0	0
32016.1	31088.6	946445	2	0	56
26470.4	27133	505896	2	0	95
37193.5	27224	1.85878e+06	2	0	49
29497	33010.4	357723	2	0	0
37080.9	20494.6	505896	2	0	0
28494.8	22093.7	1.07317e+06	2	0	32
28392.7	23304.2	357723	2	0	0
37789.6	25871.5	505896	2	0	17
27400	26655.1	619594	2	0	15
25734.3	31239.8	505896	2	0	0
27975.7	33263.1	505896	2	0	0
32883.1	18561.8	619594	2	0	21
32532.4	19302.7	876238	2	0	16
29945.1	21319.4	799892	2	0	81
37865.1	22651.5	1.01179e+06	2	0	52
31427.8	19701.8	1.01179e+06	2	0	30
28399.1	23325.2	505896	2	0	0
26466.4	27142.5	619594	2	0	95
24925.6	30171.4	357723	2	0	0
37870.8	22643.8	1.01179e+06	2	0	52
38138.8	24680	1.01179e+06	2	0	26
26891.5	25941.2	619594	2	0	0
37172.6	27229.7	2.08586e+06	2	0	49
32290.3	30850.9	715445	2	0	87
29449.2	33084.4	357723	2	0	0
32503.5	19280.1	505896	2	0	0
36073.1	19586.9	357723	2	0	0
31382.2	19717	799892	2	0	30
28464.8	23314.7	619594	2	0	0
38315.6	24541.7	357723	2	0	0
24913.6	29198.4	357723	2	0	0
29932.5	21313.2	715445	2	0	81
26451.1	27136.1	799892	2	0	95
32493.4	19292.9	505896	2	0	0
32299.8	30907.6	505896	2	0	0
29925.8	21322.9	799892	2	0	81
28514	22100.6	946445	2	0	32
28410.2	23318.8	505896	2	0	0
32863.3	18586.4	799892	2	0	0
31434.3	19692.9	1.01179e+06	2	0	30
37804.9	25862.1	505896	2	0	17
32310.3	30853.8	946445	2	0	87
38015.5	23771.4	715445	2	0	70
38119	24677.3	799892	2	0	26
25748.8	31278	357723	2	0	0
30126.5	20154.3	876238	2	0	48
28511.9	22080.6	1.01179e+06	2	0	32
37858.3	22650.6	1.13122e+06	2	0	52
26565.6	26419	357723	2	0	0
26441.7	27117.3	357723	2	0	0
37136.2	27219.4	715445	2	0	49
29947.7	21345.9	876238	2	0	81
38002.8	23727.2	1.18643e+06	2	0	70
38147.7	24672.9	946445	2	0	26
24931.6	30160	357723	2	0	0
31999.2	31073.6	505896	2	0	56
32903.4	18586.6	357723	2	0	0
32498.8	19278.2	505896	2	0	0
37018.2	20449.6	357723	2	0	0
27398.5	25960.2	357723	2	0	0
26437.4	27177.7	946445	2	0	95
29466.8	33070.9	505896	2	0	60
30261.7	20717.3	799892	2	0	19
29934.7	21370.8	799892	2	0	81
25787.5	27163.6	357723	2	0	0
25694.6	29587	357723	2	0	0
32299.2	30869.7	715445	2	0	87
25712.4	31250.4	505896	2	0	0
27566.8	25073.8	876238	2	0	86
37825.6	25847.9	715445	2	0	17
25863.5	32536	619594	2	0	43
31367.6	19676.7	505896	2	0	0
37011.4	20487.2	619594	2	0	34
37844.4	22648.4	799892	2	0	52
26490.8	27139.6	505896	2	0	0
32851.1	18559.7	876238	2	0	21
37835.8	25857	505896	2	0	17
27376.4	25990.6	357723	2	0	0
24959.6	30149	619594	2	0	18
26568.6	26401.8	357723	2	0	0
37273.2	26585.5	505896	2	0	0
27402.8	26508.9	619594	2	0	0
26379.8	27175.6	619594	2	0	95
25828	28952.1	505896	2	0	0
32281.7	30833.2	619594	2	0	87
25738.6	31311.9	357723	2	0	0
29481.8	33035.1	505896	2	0	0
31404.2	19662.6	1.07317e+06	2	0	30
29311.4	21442.5	1.01179e+06	2	0	68
37848.1	22641.5	876238	2	0	52
27539.8	25089.1	1.01179e+06	2	0	86
25861	32540.7	715445	2	0	43
28113.3	33323	619594	2	0	0
36985.4	20468.4	357723	2	0	0
29864.3	21293	799892	2	0	36
26901.9	25949.3	619594	2	0	0
37866.5	22631.2	1.07317e+06	2	0	52
36220.6	28080.2	876238	2	0	104
25862.4	32545	715445	2	0	43
37020.7	20464.2	357723	2	0	0
29902	21326.7	876238	2	0	81
37830.1	25835.9	715445	2	0	17
37109.4	27165.3	357723	2	0	0
32018.7	31097.8	799892	2	0	56
32498.6	19252.5	946445	2	0	80
28382.6	23217.3	357723	2	0	0
38029.7	23783.2	619594	2	0	70
27551.4	25070.7	946445	2	0	86
26489.3	27143.6	505896	2	0	0
37407.7	21005	357723	2	0	0
29905	21289	799892	2	0	81
36239.6	28061.1	1.13122e+06	2	0	104
32991.2	30309.9	1.33848e+06	2	0	33
31980.4	31102.3	1.13122e+06	2	0	56
30333.2	20717	715445	2	0	98
36026.1	28488.5	799892	2	0	24
25835.2	28935.2	505896	2	0	0
25752.2	31287.5	357723	2	0	0
32498.1	19252.3	946445	2	0	80
36999.2	20515.9	619594	2	0	34
37405.9	21066.2	505896	2	0	0
37860.3	22625.4	1.01179e+06	2	0	52
37828.1	25821.9	619594	2	0	17
37098.7	27182.1	505896	2	0	0
36244.3	28051.9	1.13122e+06	2	0	104
29484	33017.5	505896	2	0	0
32801.8	18555.7	876238	2	0	21
30188.4	20166.7	1.18643e+06	2	0	48
27393	25981.6	505896	2	0	0
31431.3	19694	1.01179e+06	2	0	30
29913.5	21311.8	1.01179e+06	2	0	81
28486.4	22122.3	505896	2	0	32
27556.8	25091.3	1.01179e+06	2	0	86
37098.7	27199.4	357723	2	0	0
26439.6	27179.1	876238	2	0	95
25844.9	28964.5	357723	2	0	0
25653.5	29584	799892	2	0	103
29185.7	21430	357723	2	0	0
37861.4	22622.3	946445	2	0	52
37820.5	25838.1	799892	2	0	17
27419.1	25982.5	505896	2	0	0
26851.6	26104.7	505896	2	0	0
28148.4	33277.2	619594	2	0	0
28348.2	23230.6	505896	2	0	0
24925.4	30131.1	1.13122e+06	2	0	18
32839	18533.1	946445	2	0	21
37025.4	20513.7	505896	2	0	0
30295.3	20707.1	357723	2	0	98
38013.5	23740.8	1.13122e+06	2	0	70
26918.7	25989.7	357723	2	0	0
25843.4	28977.2	357723	2	0	0
30143.3	20127.2	1.07317e+06	2	0	48
29902	21326.9	876238	2	0	81
28507.4	22040.9	1.18643e+06	2	0	32
27541.6	25087.2	1.07317e+06	2	0	86
37838.5	25794.3	357723	2	0	0
36045.8	28495	799892	2	0	24
29473.8	32986.7	357723	2	0	0
26920.3	26008.4	357723	2	0	0
25668	29590.4	799892	2	0	103
30181.5	20141.2	1.85878e+06	2	0	48
37817.9	25820.1	619594	2	0	17
26447.3	27147.6	1.01179e+06	2	0	95
24917.3	30136.2	799892	2	0	18
32834.3	18557.4	1.18643e+06	2	0	21
37015.9	20488.9	505896	2	0	34
27542.8	25082	1.13122e+06	2	0	86
32019.1	31090.3	799892	2	0	56
31356.4	31587.1	619594	2	0	83
29489	33043.3	357723	2	0	0
32487.2	19229.2	505896	2	0	80
28384.6	23233.4	357723	2	0	0
26439.9	27146	1.01179e+06	2	0	95
28102.1	33236.3	357723	2	0	0
32828.9	18541	1.18643e+06	2	0	21
36959.7	20455.9	505896	2	0	0
30319.7	20724.2	1.23919e+06	2	0	98
29295.5	21391.2	357723	2	0	0
26723.8	26324.7	619594	2	0	0
24938	30116.7	946445	2	0	18
32321.2	30860.5	619594	2	0	87
29480.7	33072.7	715445	2	0	60
30143.3	20131.5	1.07317e+06	2	0	48
30582.9	21539.1	619594	2	0	22
37850	22624.7	876238	2	0	52
28361.8	23210.8	619594	2	0	0
26674.5	26333.4	357723	2	0	0
26426.7	27133	715445	2	0	95
25082.1	31023	357723	2	0	0
28139	33259.7	715445	2	0	0
29499.7	33071.1	715445	2	0	60
29834.5	21347.3	619594	2	0	36
37257.4	26582.2	505896	2	0	0
26442.2	27159.7	1.23919e+06	2	0	95
25005.5	31084.3	357723	2	0	0
32867	18561.2	799892	2	0	21
37841.7	22637.2	715445	2	0	52
24905	30152.7	357723	2	0	18
26557.1	33319.3	357723	2	0	0
32516.5	19215.3	619594	2	0	80
30183.5	20113.2	2.34574e+06	2	0	48
30310.9	20720.6	1.01179e+06	2	0	98
27566	25038.9	619594	2	0	86
27450.7	26004.1	357723	2	0	0
36041.8	19738.8	505896	2	0	0
37447.2	21054.1	1.78861e+06	2	0	40
36231.3	28035.1	357723	2	0	104
25007.7	31092.1	357723	2	0	0
32821.9	18552.9	1.18643e+06	2	0	21
30160.4	20135.8	1.82403e+06	2	0	48
26415.1	27187.5	946445	2	0	95
26625.1	26395.6	505896	2	0	0
36043.3	28528.3	1.01179e+06	2	0	24
25044.9	31032	357723	2	0	0
27385.7	26511.9	505896	2	0	0
25860.1	28765.1	357723	2	0	0
24919.7	30103.8	505896	2	0	0
32020.5	31125.1	357723	2	0	0
36049.8	19703.3	619594	2	0	0
30295	20736.9	505896	2	0	98
37870.6	22641.1	1.07317e+06	2	0	52
36901.9	27373.2	357723	2	0	0
32500	19221.8	715445	2	0	80
30181.8	20106.1	2.20515e+06	2	0	48
37438.7	21077.1	1.28979e+06	2	0	40
27520.4	25042.9	799892	2	0	86
27460.6	26004.8	357723	2	0	0
26417.8	27178.2	876238	2	0	95
31336.3	31591.2	505896	2	0	83
37861.9	22671.7	1.55928e+06	2	0	52
36261.7	28065	1.07317e+06	2	0	104
36019	28519.5	946445	2	0	24
32793.2	18542.6	715445	2	0	21
38053.4	23699.7	1.01179e+06	2	0	70
37796.8	25749.1	799892	2	0	23
32520.2	19229.5	715445	2	0	80
37436	21064.3	1.23919e+06	2	0	40
29851.6	21365.1	799892	2	0	36
28525.1	22056.4	1.07317e+06	2	0	32
27409	25989.1	619594	2	0	0
36289.7	28064	357723	2	0	0
26589.8	33281.9	357723	2	0	20
36941.8	20455.6	505896	2	0	0
37824.3	25757	619594	2	0	23
29499.4	33111.8	1.13122e+06	2	0	60
30180.9	20106.4	2.20515e+06	2	0	48
37860.3	22698.3	1.51769e+06	2	0	52
28360.4	23210.6	619594	2	0	0
38010.8	23725.8	1.33848e+06	2	0	70
27192.4	25437.7	505896	2	0	25
31324.1	19730.6	505896	2	0	0
29842.1	21381.3	505896	2	0	36
28509.9	22039.4	1.18643e+06	2	0	32
37805.4	25774	357723	2	0	23
27428.7	25990	505896	2	0	0
26416.5	27156.4	876238	2	0	95
36037.5	28529.9	1.01179e+06	2	0	24
32805.1	18548.6	946445	2	0	21
30317.2	20742.3	1.01179e+06	2	0	98
37855.6	22685.2	1.59978e+06	2	0	52
36914.3	27311	357723	2	0	0
25906.2	32476.6	357723	2	0	0
29508.4	33117.5	1.07317e+06	2	0	60
36014.7	19760.2	357723	2	0	0
37450.9	21066.9	1.67787e+06	2	0	40
27145.7	25414	505896	2	0	25
26665.1	26384.5	799892	2	0	0
27393.3	26562.9	357723	2	0	0
26433.4	27218.8	1.07317e+06	2	0	95
36012.6	28525.1	715445	2	0	24
25730.5	31235.4	505896	2	0	0
37846	22656.4	1.28979e+06	2	0	52
31368.4	31585.3	357723	2	0	83
32802.5	18565.9	715445	2	0	21
30315.3	20729.3	1.07317e+06	2	0	98
30593.6	21494.6	505896	2	0	22
28105.5	33251.2	619594	2	0	0
37818.8	25755.7	619594	2	0	23
27397.7	26513.4	505896	2	0	0
26415.8	27206	799892	2	0	95
36853	27394.6	357723	2	0	0
31975.6	31097.5	1.01179e+06	2	0	56
26691.6	26326	357723	2	0	0
36249.8	28065	1.18643e+06	2	0	104
29849.8	21355.3	946445	2	0	36
36042.1	28499	1.01179e+06	2	0	24
25061.5	31041.1	505896	2	0	0
25468.3	31674.5	357723	2	0	0
30194.8	20104.5	1.95933e+06	2	0	48
30320.5	20739.9	1.01179e+06	2	0	98
37445.4	21087.7	1.43089e+06	2	0	40
28522.6	22036.8	1.18643e+06	2	0	32
37873.2	22682.3	1.51769e+06	2	0	52
37832.5	25709.1	357723	2	0	0
27405.9	26486.2	357723	2	0	0
32038.9	31072.5	505896	2	0	56
38025.7	23728	1.18643e+06	2	0	70
31369.4	31549.9	505896	2	0	0
30174.5	20121	2.39968e+06	2	0	48
29176	21865.2	799892	2	0	84
27580.1	24986.5	357723	2	0	0
24859.4	29159.1	357723	2	0	0
29835.2	21353.1	619594	2	0	36
37805.5	25757.7	876238	2	0	23
26621	26398.2	505896	2	0	0
36228.4	28053.9	715445	2	0	104
32014.6	31124.7	357723	2	0	0
36949.9	20441.3	505896	2	0	0
30306.8	20732.6	1.13122e+06	2	0	98
28350	23233	505896	2	0	0
25943.3	28701.8	619594	2	0	0
29511.9	33114.7	1.01179e+06	2	0	60
37877.7	22690.1	1.63929e+06	2	0	52
25902.2	32477.8	505896	2	0	0
29874.2	21381.7	946445	2	0	36
28355.9	23221.2	715445	2	0	0
37783.3	25744.2	715445	2	0	23
31991	31110.8	1.01179e+06	2	0	56
32900	18535.9	357723	2	0	0
30317.9	20735.9	1.07317e+06	2	0	98
36267.3	28049	876238	2	0	104
25934.2	28711.4	715445	2	0	0
24856.3	29103.5	357723	2	0	0
31322.8	31575.9	715445	2	0	83
30178.9	20124.2	2.42619e+06	2	0	48
37835.1	25791	357723	2	0	0
27412.6	26495.5	619594	2	0	0
36021	28517.4	946445	2	0	24
29860	21360.6	715445	2	0	36
37867.8	22687.2	1.67787e+06	2	0	52
26396.8	27172.2	357723	2	0	95
36254.1	28032.8	619594	2	0	104
26090	32446.6	357723	2	0	0
37791.2	25749.3	799892	2	0	23
25895.1	28699.8	357723	2	0	0
29498.5	33065.2	619594	2	0	60
27296.1	33288.4	1.51769e+06	2	0	97
37466.2	21059.9	2.20515e+06	2	0	40
36031.3	28482.1	619594	2	0	24
26100.2	32459.9	357723	2	0	0
30170.4	20140.6	1.89289e+06	2	0	48
37284.5	26555.8	357723	2	0	0
26442.6	27158.3	1.07317e+06	2	0	95
31978.6	31103.6	1.13122e+06	2	0	56
29213.6	21883.8	357723	2	0	84
27302	33284.4	1.63929e+06	2	0	97
32839.4	18551.3	1.13122e+06	2	0	21
37473.9	21092.4	946445	2	0	40
25947.7	28718.6	619594	2	0	0
29496.8	33111	1.13122e+06	2	0	60
36058.7	19743.6	505896	2	0	0
30169.5	20121	2.29054e+06	2	0	48
29873	21372.1	876238	2	0	36
28351.5	23195.7	619594	2	0	0
26302.2	27379.2	715445	2	0	51
36032.2	28482.1	715445	2	0	24
33040.8	30266.9	619594	2	0	33
32007.6	31092.7	1.07317e+06	2	0	56
31371.2	31558.3	357723	2	0	0
37874.9	22692.8	1.67787e+06	2	0	52
26429.4	27174.6	1.07317e+06	2	0	95
27340.7	33276.1	946445	2	0	97
30315.7	20709.3	799892	2	0	98
26119.1	32424.2	357723	2	0	0
37470.6	21078.1	1.43089e+06	2	0	40
26502	27149.5	505896	2	0	0
31982.7	31112	1.18643e+06	2	0	56
27318	33300.5	1.47493e+06	2	0	97
30316.9	20718.6	1.13122e+06	2	0	98
29297.7	21348.4	357723	2	0	0
25706.5	31218.8	505896	2	0	0
28515.1	22057.5	1.18643e+06	2	0	32
36265.3	28062	1.07317e+06	2	0	104
25944.3	28716.4	619594	2	0	0
24852.4	29125.6	505896	2	0	0
31380.9	31539.6	357723	2	0	0
32841.2	18549.9	1.07317e+06	2	0	21
37445.1	21075.1	1.43089e+06	2	0	40
37890.2	22715.5	1.33848e+06	2	0	52
32018.3	31101.3	799892	2	0	56
26134.5	32442.3	357723	2	0	0
30172.4	20109.4	2.23398e+06	2	0	48
30305.2	20706.1	715445	2	0	98
28363.1	23190.7	357723	2	0	0
26594.1	33306.2	715445	2	0	20
30585.6	21540.7	619594	2	0	22
27560.9	25041.8	619594	2	0	86
26445.6	27148.1	946445	2	0	95
24871.7	29165.5	357723	2	0	0
37471.9	21069.3	1.78861e+06	2	0	40
37867.1	22703.3	1.43089e+06	2	0	52
28410.6	23172.3	505896	2	0	0
38015.7	23719.2	1.47493e+06	2	0	70
27426.2	26484.5	357723	2	0	0
36037.2	28503	1.01179e+06	2	0	24
25910.9	28702.3	505896	2	0	0
27307.7	33317.1	715445	2	0	97
26131.6	32436.1	505896	2	0	0
30182.9	20117.2	2.45242e+06	2	0	48
27568.9	25061.6	715445	2	0	86
31994	31100.4	1.18643e+06	2	0	56
32871.2	18560.4	619594	2	0	21
37468.9	21088.2	1.23919e+06	2	0	40
29504.6	33086.4	715445	2	0	60
26573.4	33305.9	505896	2	0	20
27568.9	25044.8	619594	2	0	86
27328.9	33285.8	1.47493e+06	2	0	97
30178.7	20114.1	2.31831e+06	2	0	48
37458.4	21092.1	1.28979e+06	2	0	40
36022.2	28511.9	1.01179e+06	2	0	24
28496.8	22048	619594	2	0	32
38130.4	24649.4	505896	2	0	26
26416.6	27159.5	946445	2	0	95
25914.4	28713.7	505896	2	0	0
31979.7	31099.8	1.07317e+06	2	0	56
29838.7	21395.2	619594	2	0	36
26581.2	33301.9	715445	2	0	20
32324.1	19241.9	619594	2	0	0
35986.5	19761.6	357723	2	0	0
28521.8	22030.6	1.18643e+06	2	0	32
37855.6	22721.3	799892	2	0	52
27586.8	25071	619594	2	0	86
37474.9	21076.2	1.55928e+06	2	0	40
29872	21389.3	876238	2	0	36
30580.7	21511.1	505896	2	0	22
26430.3	27171.5	1.13122e+06	2	0	95
31303.3	31620.2	619594	2	0	0
25479.8	31642.2	505896	2	0	0
30263.8	20704.3	799892	2	0	19
31999.5	31082.2	799892	2	0	56
27290.9	33303.3	1.01179e+06	2	0	97
32817.7	18515	715445	2	0	21
36048.1	19716.2	505896	2	0	0
37860.6	22686.4	1.71558e+06	2	0	52
27581.6	25061.5	715445	2	0	86
26430.8	27157.7	1.23919e+06	2	0	95
36033.8	28506.8	1.13122e+06	2	0	24
30186.3	20109.2	2.14634e+06	2	0	48
37505.3	21077.6	715445	2	0	40
30572.3	21492.3	357723	2	0	22
25842.4	28641.8	799892	2	0	93
25472.2	31645.8	505896	2	0	0
26587.4	33344.8	357723	2	0	20
27300.6	33300.2	1.47493e+06	2	0	97
31996.1	31106	1.13122e+06	2	0	56
32818	18549.8	1.13122e+06	2	0	21
37480.2	21088.5	946445	2	0	40
29282.6	21402.2	357723	2	0	0
26436.7	27205.2	1.01179e+06	2	0	95
36989.9	27307.6	357723	2	0	0
30177.6	20114.3	2.37286e+06	2	0	48
25886.1	28631.3	799892	2	0	93
33038.3	30283.1	946445	2	0	33
32283.8	30884.6	505896	2	0	0
31303.3	31626.8	619594	2	0	0
29502.9	33106.7	946445	2	0	60
27306.6	33285.2	1.59978e+06	2	0	97
32903.6	18539.3	357723	2	0	0
36037.7	19719	505896	2	0	0
26417	27168.6	1.01179e+06	2	0	95
36053.1	28521.2	946445	2	0	24
25522.6	29688.9	357723	2	0	0
32014.6	31098.5	876238	2	0	56
30205.4	20131.3	2.02358e+06	2	0	48
30584.7	21507.8	715445	2	0	22
37999.4	23731.6	1.01179e+06	2	0	70
27591.6	25061.8	505896	2	0	86
27977.5	33275.8	505896	2	0	0
32263.9	30884	357723	2	0	0
32298	19214.6	357723	2	0	0
35929.4	19677.8	505896	2	0	82
37864.9	22707	1.23919e+06	2	0	52
27546.7	25066.6	715445	2	0	86
26450.6	27167.6	946445	2	0	95
31301	31630	619594	2	0	0
32811.8	18550.7	1.01179e+06	2	0	21
30194.9	20102.2	1.82403e+06	2	0	48
29885.2	21391.6	715445	2	0	36
37726.1	21800.1	357723	2	0	0
27314.6	33297.3	1.43089e+06	2	0	97
29305.4	21351.1	357723	2	0	0
36032.6	28513	1.13122e+06	2	0	24
25596.4	29661.8	505896	2	0	103
32826.7	18524.9	946445	2	0	21
30189.4	20108	2.05496e+06	2	0	48
37493.2	21072.4	946445	2	0	40
28137.2	23798.3	505896	2	0	0
35188.9	28887.9	357723	2	0	0
29822.2	21395.3	357723	2	0	36
30577.5	21544.9	505896	2	0	22
37864.4	22703.5	1.43089e+06	2	0	52
27548	25046.5	619594	2	0	86
37779.6	25758.2	715445	2	0	23
25695.3	29519	505896	2	0	61
31965	31134.1	715445	2	0	56
27320.5	33281.4	1.55928e+06	2	0	97
29321.6	21329.8	357723	2	0	0
26318	27288.5	1.18643e+06	2	0	71
25519.9	31678.6	799892	2	0	0
29522.1	33088.8	357723	2	0	60
37469.3	21050.4	2.37286e+06	2	0	40
29848.2	21401.9	505896	2	0	36
28120.8	23804	619594	2	0	0
27513	25059.1	715445	2	0	86
37828.4	25757.1	505896	2	0	23
26463.6	27175.8	505896	2	0	95
25884	28622.5	619594	2	0	93
24862.1	29116.5	505896	2	0	0
25700.2	31230	505896	2	0	0
27175.3	25443.1	876238	2	0	25
31962.4	31121.2	876238	2	0	56
27308.7	33271.8	1.28979e+06	2	0	97
30174.7	20122.8	2.45242e+06	2	0	48
30302.6	20787.4	876238	2	0	98
29871.4	21382.2	946445	2	0	36
26450.8	27174.8	876238	2	0	95
24835.6	29121.4	357723	2	0	0
28026.1	33276.2	357723	2	0	0
32819	18516.5	715445	2	0	21
37478.7	21058.2	1.95933e+06	2	0	40
37887.7	22708.2	1.47493e+06	2	0	52
27523.8	25046.4	799892	2	0	86
25709.3	31234.4	619594	2	0	0
25506.8	31681.6	715445	2	0	0
29505	33076.9	619594	2	0	60
28516.7	22031.3	1.07317e+06	2	0	32
31300	31630.9	619594	2	0	0
26313.3	32787.6	357723	2	0	0
35938.4	19659.4	799892	2	0	82
30329.5	20792.6	715445	2	0	98
26435.1	27233.9	715445	2	0	95
31419.1	19663.8	1.01179e+06	2	0	30
30135.4	20162.7	946445	2	0	48
29177.9	21878.9	876238	2	0	84
27512.7	25035.8	799892	2	0	86
26658	26399.9	505896	2	0	0
29496.8	33102	946445	2	0	60
27297.2	33275.4	1.51769e+06	2	0	97
32305.4	19219	357723	2	0	0
29225.4	21421.9	619594	2	0	68
27167.5	25434	946445	2	0	25
36065.9	28499.3	715445	2	0	24
25478.1	31677.1	357723	2	0	0
28515.8	22038.2	1.18643e+06	2	0	32
29203.1	21881.8	715445	2	0	84
28122.1	23786.5	619594	2	0	0
26446.2	27207.9	1.07317e+06	2	0	95
36014.6	19740.5	619594	2	0	0
29863.3	21382.2	876238	2	0	36
37897.2	22674.6	715445	2	0	52
26663.5	26375.3	715445	2	0	0
33075.5	30328.4	357723	2	0	0
27304	33279.6	1.51769e+06	2	0	97
30163.7	20127.6	1.89289e+06	2	0	48
30328.6	20799.8	619594	2	0	98
29086.2	21189.2	357723	2	0	0
37511	21064.8	715445	2	0	40
30597.8	21529.6	619594	2	0	22
27991.1	33271.1	505896	2	0	0
27520.1	25046.7	876238	2	0	86
33059.7	30309.5	357723	2	0	0
25558.3	31641.8	357723	2	0	0
29855.9	21407.4	505896	2	0	36
27152.4	25445.6	876238	2	0	25
26653.6	26372.4	715445	2	0	0
26430.8	27224.9	946445	2	0	95
36007.6	28518.1	715445	2	0	24
37317.3	28101.6	357723	2	0	0
31966.9	31120.6	946445	2	0	56
27300.9	33279.8	1.63929e+06	2	0	97
36058.6	28514.5	799892	2	0	24
29449.6	33102.1	715445	2	0	0
30113.8	20149.4	505896	2	0	48
27508.5	25020.6	799892	2	0	86
27162.9	25423.9	799892	2	0	25
26410	27241	715445	2	0	95
37318.9	28061.1	505896	2	0	0
33052.8	30310.3	357723	2	0	0
25544.8	31641.1	357723	2	0	0
37912	22707.7	1.23919e+06	2	0	52
27153.2	25457.6	799892	2	0	25
29466.3	33106	357723	2	0	0
27314.9	33285.3	1.67787e+06	2	0	97
32344.7	19236.1	505896	2	0	0
29869.6	21398.1	876238	2	0	36
33029.9	30311.9	1.23919e+06	2	0	33
37901.1	22699.6	1.51769e+06	2	0	52
25513.5	31676	715445	2	0	0
37485.6	21061.7	1.51769e+06	2	0	40
29232.3	21442.2	799892	2	0	68
29921.7	21389.1	357723	2	0	81
30603	21496.6	357723	2	0	22
26440.7	27208.7	1.07317e+06	2	0	95
37326	28086.6	357723	2	0	0
36026.6	28508.9	1.01179e+06	2	0	24
29471.4	33077.8	505896	2	0	60
26658.2	26377.2	715445	2	0	0
37259.5	26574.1	715445	2	0	0
35974.7	19724.6	715445	2	0	0
29838.1	21352.6	715445	2	0	36
28497.1	22082	1.07317e+06	2	0	32
37901.6	22688.7	1.33848e+06	2	0	52
27176.5	25434.6	946445	2	0	25
29790.9	32785.7	357723	2	0	0
27310.8	33279.9	1.59978e+06	2	0	97
27505	25015.1	799892	2	0	86
26413.8	27239.7	715445	2	0	95
33064.2	30341.2	357723	2	0	0
35957.1	19724.5	619594	2	0	0
29212.2	21362.5	357723	2	0	0
28477.5	22089.5	505896	2	0	32
26633.4	26387.2	619594	2	0	0
25792.9	27520.5	1.13122e+06	2	0	105
36043.4	28518.6	1.23919e+06	2	0	24
25928.2	32608.7	505896	2	0	0
27290.1	33298.5	1.07317e+06	2	0	97
27472.7	25020.3	619594	2	0	86
30173.2	20103.8	2.08586e+06	2	0	48
37501.1	21041	619594	2	0	40
37915.2	22697.2	1.23919e+06	2	0	52
36060.9	28532.8	876238	2	0	24
28498.6	22091.9	1.13122e+06	2	0	32
27499.8	25014.5	799892	2	0	86
27135.1	25437.3	357723	2	0	25
37175.6	27134.3	619594	2	0	49
25776.3	27559.2	876238	2	0	105
25866.3	32566.3	619594	2	0	43
27289.3	33289.7	1.51769e+06	2	0	97
37462.7	21044.3	2.23398e+06	2	0	40
29175.2	21904	505896	2	0	84
37892.2	22684.6	1.38545e+06	2	0	52
25492.9	31694.7	505896	2	0	0
35979.5	19673.5	505896	2	0	82
27489	25023.6	946445	2	0	86
27159.4	25428.2	946445	2	0	25
27265.8	33276.4	1.07317e+06	2	0	97
37495.5	21049.6	1.07317e+06	2	0	40
28499.7	22110.4	876238	2	0	32
38152.1	24671.4	946445	2	0	26
36070.8	28542.6	505896	2	0	24
37890.8	22704.4	1.59978e+06	2	0	52
27504.3	24994.7	357723	2	0	0
37242.1	26565.4	505896	2	0	0
26275.4	27395.2	876238	2	0	51
29826.3	21312.3	1.38545e+06	2	0	36
30588.3	21514.2	619594	2	0	22
33031.2	30319	1.13122e+06	2	0	33
25527.9	31695	505896	2	0	0
28519.7	22045.5	1.28979e+06	2	0	32
29199.7	21908.7	799892	2	0	84
25768	27551.3	1.07317e+06	2	0	105
36236.4	28078.5	1.18643e+06	2	0	104
27302.9	33316.7	715445	2	0	97
29258.1	21420.8	357723	2	0	68
38018.2	23752.6	619594	2	0	70
27479.3	25017.2	715445	2	0	86
27162.6	25447.1	1.01179e+06	2	0	25
37795.3	25746.8	799892	2	0	23
36052.1	19769	357723	2	0	0
29232.3	21914.5	357723	2	0	84
26727.1	26340.2	505896	2	0	0
36228.2	28063.2	1.01179e+06	2	0	104
36046.4	28535.7	1.01179e+06	2	0	24
25876.4	28641.9	715445	2	0	93
37266.6	26549.5	505896	2	0	0
37162.8	27138.4	505896	2	0	49
26258.7	27390.1	505896	2	0	51
25535.6	31691.4	357723	2	0	0
27290.3	33283.1	1.51769e+06	2	0	97
32337.4	19235	619594	2	0	0
36057.1	28529.9	1.01179e+06	2	0	24
37503.7	21037.7	619594	2	0	40
37903.8	22706.6	1.47493e+06	2	0	52
25788.7	27562.6	715445	2	0	105
25494.3	31706.7	357723	2	0	0
35973.6	19728	715445	2	0	0
29266.7	21893.3	357723	2	0	0
27167.3	25438.9	946445	2	0	25
32334.9	19247.3	715445	2	0	0
27482.6	24997.6	505896	2	0	86
26714.3	26279	357723	2	0	0
26279	27403.2	1.01179e+06	2	0	51
36028.8	28544.4	715445	2	0	24
37908.1	22682.4	1.01179e+06	2	0	52
38307.4	24547.1	357723	2	0	0
31959.4	31120.9	876238	2	0	56
29381.1	33134.3	505896	2	0	0
30166.8	20135.2	1.9264e+06	2	0	48
37508.3	21048.8	799892	2	0	40
29266	21877.6	505896	2	0	0
36042.1	28555.3	505896	2	0	24
25875.2	28629.4	715445	2	0	93
31971	31119.1	1.07317e+06	2	0	56
29392.1	33118	619594	2	0	0
37500.7	21063.9	946445	2	0	40
26735.7	26327.9	619594	2	0	0
37870.7	22688	1.63929e+06	2	0	52
27179.8	25467.2	619594	2	0	25
26275.4	27424.1	1.28979e+06	2	0	51
33025.4	30312.1	1.33848e+06	2	0	33
38000.7	23763.7	357723	2	0	70
27504.3	25027	876238	2	0	86
29385.3	33118.1	619594	2	0	0
37268.2	19567.2	357723	2	0	0
30165.6	20122.1	2.17594e+06	2	0	48
37472.3	21040.7	2.17594e+06	2	0	40
37873.2	25675.7	619594	2	0	0
37899.1	22701.3	1.55928e+06	2	0	52
38004.2	23713.4	1.55928e+06	2	0	70
27487.2	25023.5	876238	2	0	86
27171	25460.1	876238	2	0	25
37261.9	26561.4	619594	2	0	0
36037.3	28536.7	876238	2	0	24
27269.4	33271.3	946445	2	0	97
32321	19260.2	505896	2	0	0
37830.3	25711.3	357723	2	0	0
30154.1	20110	1.43089e+06	2	0	48
29273.3	21863.7	357723	2	0	0
37988.5	23704.1	1.28979e+06	2	0	70
37176.3	27128.6	505896	2	0	49
25514.4	31659.7	619594	2	0	0
27285.3	33271.2	1.18643e+06	2	0	97
36008.8	19729.1	505896	2	0	0
37900.8	22691.1	1.33848e+06	2	0	52
37857	25694.1	357723	2	0	0
37244.4	26557.4	505896	2	0	0
37281.3	19573.1	357723	2	0	0
28515	22042.4	1.28979e+06	2	0	32
27162	25472.8	1.01179e+06	2	0	25
26281.3	27436.4	1.43089e+06	2	0	51
36081.9	28480.2	876238	2	0	24
29397.6	33122.5	505896	2	0	0
37014.9	20494	715445	2	0	34
37870.7	25681.4	715445	2	0	0
25501.5	31671.7	715445	2	0	0
27276.1	33277.5	1.28979e+06	2	0	97
27153.6	25479.2	799892	2	0	25
29438.7	33120.7	619594	2	0	0
28521.4	22041.7	1.23919e+06	2	0	32
32853.6	31109.4	619594	2	0	0
25457.3	31692.6	357723	2	0	0
29177.6	21876.5	876238	2	0	84
27159.5	25487.5	876238	2	0	25
36076.1	28482.1	946445	2	0	24
36023.3	19741	619594	2	0	0
37430.2	21004.9	357723	2	0	0
29186.3	21430.1	357723	2	0	0
33043.2	30331.3	876238	2	0	33
27281.4	33272.6	1.23919e+06	2	0	97
30134.6	20127.1	876238	2	0	48
27713.3	24426.3	799892	2	0	50
28166	24743.1	715445	2	0	0
37453.7	21038.3	2.02358e+06	2	0	40
29088.4	21176.6	505896	2	0	0
37918.1	22704.3	1.13122e+06	2	0	52
37864.5	25618.3	1.18643e+06	2	0	42
25777.6	27565.7	715445	2	0	105
25489.3	31639.8	505896	2	0	0
27312.2	33290.7	1.71558e+06	2	0	97
26274.4	27390.6	876238	2	0	51
33035.9	30327.1	1.07317e+06	2	0	33
25795.4	27564	715445	2	0	105
25904.8	28624.7	505896	2	0	93
35974	19763.2	357723	2	0	0
27718.7	24417.6	619594	2	0	50
28196.3	24783.8	505896	2	0	0
38138.5	24679.7	1.01179e+06	2	0	26
27165.2	25473.5	1.01179e+06	2	0	25
26262.3	27360.6	1.07317e+06	2	0	51
36262.3	28109.8	357723	2	0	104
35107.3	28915.3	505896	2	0	28
31983.6	31097.3	1.13122e+06	2	0	56
37453.7	21062.7	1.89289e+06	2	0	40
28529.9	22048.6	1.13122e+06	2	0	32
33008.1	30286	1.38545e+06	2	0	33
30127.8	20150.7	876238	2	0	48
29216.6	21437.5	619594	2	0	68
37901.8	22720.4	1.47493e+06	2	0	52
38152.5	24641.8	715445	2	0	26
37879.1	25627.2	946445	2	0	42
26296.3	27425.5	1.01179e+06	2	0	51
29435.5	33106.5	715445	2	0	0
36068.6	28482.2	876238	2	0	24
25884.9	28627	715445	2	0	93
35125.5	28913.5	715445	2	0	28
35980.4	19726	619594	2	0	0
29107.3	21173.9	357723	2	0	0
37901.7	22694.4	1.47493e+06	2	0	52
37850.8	25647.2	1.01179e+06	2	0	42
31980.1	31108.5	1.18643e+06	2	0	56
29431.9	33107.1	715445	2	0	0
27303.2	33292.1	1.59978e+06	2	0	97
30180.9	20129.1	2.26244e+06	2	0	48
28519.3	22045.1	1.28979e+06	2	0	32
26283	27394.7	799892	2	0	51
35193.7	28881.2	357723	2	0	0
25763.3	27516.9	3.23932e+06	2	0	105
33019.5	30288.5	1.38545e+06	2	0	33
31959.4	31110	799892	2	0	56
29430.7	33115.5	619594	2	0	0
28184.6	24797.6	357723	2	0	0
25870.3	28518.3	357723	2	0	0
31429.6	19669.4	876238	2	0	30
37433.5	21072.1	1.01179e+06	2	0	40
37987.2	23699.3	1.28979e+06	2	0	70
26267.5	27418.1	1.01179e+06	2	0	51
25923.6	28628.2	505896	2	0	93
31403.9	19710.9	876238	2	0	30
30150.5	20150.9	1.18643e+06	2	0	48
37429.9	21047.3	799892	2	0	40
37987.6	23690	1.71558e+06	2	0	70
27162	25481.6	799892	2	0	25
25772.7	27528.9	1.89289e+06	2	0	105
36072	28485.2	946445	2	0	24
29488.9	33122.5	1.01179e+06	2	0	60
26731	26304.8	505896	2	0	0
34769	19305.9	505896	2	0	0
38001	23663.9	2.7939e+06	2	0	70
37136.3	27056.4	357723	2	0	0
36081.9	28480.1	876238	2	0	24
35887.5	19613	619594	2	0	27
37913.8	22698.7	1.23919e+06	2	0	52
37856.4	25628.8	1.18643e+06	2	0	42
26292.1	27450	1.13122e+06	2	0	51
36081.6	28474.8	946445	2	0	24
32970.2	30295.3	715445	2	0	33
37979.8	23699.1	1.13122e+06	2	0	70
37125.8	27043.9	505896	2	0	0
25764.6	27528.8	2.62871e+06	2	0	105
37461.3	21022.5	1.47493e+06	2	0	40
29818.1	21299.9	1.55928e+06	2	0	36
37867.2	25666.7	619594	2	0	0
36088.3	28478.1	799892	2	0	24
26230	33401.6	505896	2	0	0
30204.6	20124.1	1.63929e+06	2	0	48
26291.3	27435.2	1.23919e+06	2	0	51
32973.8	30304	876238	2	0	33
35155.3	28871	505896	2	0	28
31380.6	19721.5	799892	2	0	30
30208.6	20142.3	2.26244e+06	2	0	48
37481.9	21031.1	1.28979e+06	2	0	40
29826.6	21281.1	1.18643e+06	2	0	36
28504	22084.2	1.13122e+06	2	0	32
25758.6	27527.3	3.09797e+06	2	0	105
25873.5	28531.1	357723	2	0	0
26230.6	33392.7	505896	2	0	0
27311.5	33292.3	1.63929e+06	2	0	97
37305.4	26454.6	505896	2	0	0
32997.2	30300.9	1.43089e+06	2	0	33
32860.6	31123.2	715445	2	0	0
35864.8	19575.3	715445	2	0	27
37872.8	22697.4	1.63929e+06	2	0	52
26196.4	33389.2	357723	2	0	0
36909.7	19910.1	505896	2	0	0
29218.7	21925.3	876238	2	0	84
37788.3	21977.4	619594	2	0	29
37959.7	23675.2	505896	2	0	70
26288.4	27460	946445	2	0	51
31946	31123.1	619594	2	0	56
26235.5	33381.3	357723	2	0	0
35878.1	19605.4	876238	2	0	27
28499.4	22087.5	1.13122e+06	2	0	32
38141.5	24669	946445	2	0	26
37477.4	21042.2	2.05496e+06	2	0	40
37863.1	22666.4	1.28979e+06	2	0	52
37114	27059	357723	2	0	0
26269.7	27410.2	1.01179e+06	2	0	51
29486	33137.7	876238	2	0	60
28515.9	22080.1	946445	2	0	32
37855.9	25627.5	1.13122e+06	2	0	42
35888.2	19588.8	715445	2	0	27
29220	21943.2	619594	2	0	84
37724.2	21975.8	357723	2	0	0
37846.6	22669.1	1.28979e+06	2	0	52
25757.5	27547.3	1.67787e+06	2	0	105
31394.7	19721.2	876238	2	0	30
37472.3	21056.7	2.20515e+06	2	0	40
29245.3	21452.2	799892	2	0	68
37838.9	22681.7	1.07317e+06	2	0	52
36923.5	19937.2	505896	2	0	0
26256.8	27437.9	715445	2	0	51
25770.8	27537.4	1.71558e+06	2	0	105
32971.7	30332.4	799892	2	0	33
26234.6	33417.2	357723	2	0	0
31367.7	19738.1	619594	2	0	30
27159.7	25504.8	505896	2	0	25
37457.6	21040.5	2.20515e+06	2	0	40
27458.8	22786	357723	2	0	0
25760.4	27530.4	2.77091e+06	2	0	105
36081	28459	357723	2	0	24
35140.4	28882	619594	2	0	28
26190.9	33396.3	357723	2	0	0
31362.4	19736.6	505896	2	0	30
27151.4	25486.9	876238	2	0	25
26288.1	27435.2	1.33848e+06	2	0	51
33024.1	30320.3	1.18643e+06	2	0	33
29490.3	33125.9	1.07317e+06	2	0	60
29207.3	21919.9	876238	2	0	84
37848.6	22701.8	1.07317e+06	2	0	52
36209.8	28102.2	715445	2	0	104
35865.4	19584.3	799892	2	0	27
28532.5	22058.7	876238	2	0	32
26306.4	27404.9	619594	2	0	51
29803.7	21304	1.51769e+06	2	0	36
29208.6	21936.4	715445	2	0	84
37875.5	22685.1	1.47493e+06	2	0	52
37998.9	23727.3	1.13122e+06	2	0	70
36223.5	28093	1.18643e+06	2	0	104
30201.2	20164.9	1.85878e+06	2	0	48
28531.4	22016.6	357723	2	0	32
33002	30306.4	1.47493e+06	2	0	33
32854.6	31123.4	715445	2	0	0
35872	19596	946445	2	0	27
38062.8	24644.9	357723	2	0	0
25724	27571.7	357723	2	0	0
29485.4	33123.5	1.01179e+06	2	0	60
36923.5	19944.5	505896	2	0	0
37473.6	21068	1.67787e+06	2	0	40
29225.4	21357.2	357723	2	0	0
28475.1	23074.3	357723	2	0	0
37828.5	25650.6	876238	2	0	42
26264.3	27441.6	946445	2	0	51
24841.7	30074.7	1.18643e+06	2	0	0
37785.3	21988.7	505896	2	0	29
35125	28898.9	876238	2	0	28
32993.2	30302.9	1.47493e+06	2	0	33
37856.8	22672.1	1.51769e+06	2	0	52
29210.8	21907.4	715445	2	0	84
28549.4	22077.6	357723	2	0	32
37992.9	23712.3	1.33848e+06	2	0	70
30204	20148.6	2.31831e+06	2	0	48
37445.6	21044.1	1.55928e+06	2	0	40
36237.8	28102.3	946445	2	0	104
26289.7	27427.8	1.18643e+06	2	0	51
32862.8	31121.8	715445	2	0	0
25446	31699.2	357723	2	0	0
30185.9	20158.4	1.47493e+06	2	0	48
37848.4	22682.6	1.47493e+06	2	0	52
31372.9	19709.3	619594	2	0	30
37452.5	21066	1.75248e+06	2	0	40
37756.3	21945.9	357723	2	0	0
28533.3	22106.4	505896	2	0	32
32998.4	30260.9	357723	2	0	33
29494.6	33120.5	1.23919e+06	2	0	60
29810.2	21279.1	1.23919e+06	2	0	36
38031.5	23715	1.28979e+06	2	0	70
37298.7	26447.9	357723	2	0	0
31369.1	19745.9	619594	2	0	30
37459.3	21036.2	2.05496e+06	2	0	40
35125.3	28885.6	799892	2	0	28
33002.2	30301.7	1.59978e+06	2	0	33
27826.4	33321.2	357723	2	0	0
35830.1	19574.9	505896	2	0	27
29804	21278.2	1.23919e+06	2	0	36
26289.3	27442.3	1.28979e+06	2	0	51
36283.6	28078.6	357723	2	0	0
29224.2	21960.3	357723	2	0	84
37848.8	22664.8	1.38545e+06	2	0	52
37984.5	23744.8	357723	2	0	70
28172.6	24732.2	505896	2	0	0
37392.3	26379.2	357723	2	0	0
35850.7	19574	799892	2	0	27
30153.5	20109.6	1.38545e+06	2	0	48
36264.1	28088.9	505896	2	0	104
37746.3	21950.5	357723	2	0	0
37836.9	22667.2	1.01179e+06	2	0	52
38006.6	23679.3	3.01422e+06	2	0	70
26268.6	27369.9	1.01179e+06	2	0	51
35855.4	19605	505896	2	0	27
31400.2	19729.9	799892	2	0	30
36254.5	28048.1	1.18643e+06	2	0	104
33006.1	30315.8	1.43089e+06	2	0	33
30147.3	20097.7	1.01179e+06	2	0	48
29806	21290	1.71558e+06	2	0	36
37726.9	21938.4	357723	2	0	0
28153.3	24784.2	357723	2	0	0
26273.8	27449.8	1.18643e+06	2	0	51
30148.4	20117.2	1.55928e+06	2	0	48
37837.7	22671.6	1.07317e+06	2	0	52
34588.8	18982.9	715445	2	0	35
35877.1	19613.2	715445	2	0	27
25739	27644.3	357723	2	0	0
29051.5	21075.6	357723	2	0	0
26288.7	27448.7	1.18643e+06	2	0	51
35155.6	28914.3	799892	2	0	28
24848.6	30070.4	1.01179e+06	2	0	0
33031.2	30323.4	1.13122e+06	2	0	33
31418.5	19697.6	1.07317e+06	2	0	30
37842.7	22677.2	1.23919e+06	2	0	52
38138.1	24637.4	715445	2	0	26
37318.1	26459.4	357723	2	0	0
32854.7	31130.1	619594	2	0	0
34606.3	19010.9	357723	2	0	35
29800.4	21291	1.51769e+06	2	0	36
36256.9	28044.1	946445	2	0	104
35843.1	19586.9	715445	2	0	27
37853.8	22669.2	1.51769e+06	2	0	52
31414.9	19712.5	715445	2	0	30
30144.2	20115.9	1.23919e+06	2	0	48
37996.5	23670.4	2.50406e+06	2	0	70
28178	24777.4	357723	2	0	0
27755.2	25056.2	357723	2	0	0
26282.2	27455.9	1.01179e+06	2	0	51
29038	21092.3	357723	2	0	0
35888	19608.2	715445	2	0	27
37477.1	21053	2.05496e+06	2	0	40
29099.2	21067.7	357723	2	0	0
37872.6	22687.8	1.59978e+06	2	0	52
38142.9	24629.9	619594	2	0	26
36251.7	28070.7	1.13122e+06	2	0	104
37457	21049.9	2.14634e+06	2	0	40
37995	23669.5	2.39968e+06	2	0	70
26255.8	27452.6	715445	2	0	51
33027.7	30319.5	1.13122e+06	2	0	33
25411	31717.9	505896	2	0	0
31427	19672.2	946445	2	0	30
30159.1	20103.3	1.33848e+06	2	0	48
25741.1	27660.8	357723	2	0	0
36254.4	28058.8	1.28979e+06	2	0	104
26273.5	27436.9	1.33848e+06	2	0	51
34585.2	19000.9	946445	2	0	35
36927.1	19903.5	357723	2	0	0
37863.7	22655.8	1.13122e+06	2	0	52
25422.7	31726.6	505896	2	0	0
31424.3	19665.6	876238	2	0	30
38016.6	23711.9	1.59978e+06	2	0	70
34556	18986.2	619594	2	0	35
38052.3	24647.4	357723	2	0	0
27826	33323.7	357723	2	0	0
29069.7	21086.2	357723	2	0	0
37995.6	23596.3	876238	2	0	70
33033.8	30291.4	1.01179e+06	2	0	33
29494.5	33124.2	1.18643e+06	2	0	60
30157.6	20103.1	1.28979e+06	2	0	48
34591.5	19006	799892	2	0	35
37463.1	21057.6	2.20515e+06	2	0	40
37869	22678.5	1.47493e+06	2	0	52
27753.4	25031.8	505896	2	0	0
36245.2	28066.9	1.23919e+06	2	0	104
30186.8	20118	2.39968e+06	2	0	48
33035.9	30290.6	946445	2	0	33
31426.7	19675.6	1.13122e+06	2	0	30
37852.3	22694.9	1.38545e+06	2	0	52
37997.6	23600.3	946445	2	0	70
28135.5	24747.1	619594	2	0	0
34574.3	19000.9	876238	2	0	35
37485.8	21075.1	1.38545e+06	2	0	40
26729.9	26286.6	505896	2	0	0
31911.2	31162.7	619594	2	0	0
28116.8	33252.4	619594	2	0	0
37869.4	22703	1.55928e+06	2	0	52
34585.7	18995.4	946445	2	0	35
35859.8	19584.9	876238	2	0	27
36910.7	19930.5	619594	2	0	0
37453.1	21039.3	1.95933e+06	2	0	40
32998.2	30285.2	1.01179e+06	2	0	33
31907.6	31163.5	619594	2	0	0
27647.3	25030.9	715445	2	0	0
26275.3	27422.9	1.23919e+06	2	0	51
25420.2	31720.4	505896	2	0	0
28123.1	33233.7	505896	2	0	0
30139.9	20119.7	1.07317e+06	2	0	48
37861.9	22682	1.63929e+06	2	0	52
36237.3	28120.3	357723	2	0	104
33028.4	30262.9	715445	2	0	33
34577	18991.2	876238	2	0	35
30148.8	20109.2	1.18643e+06	2	0	48
26276.2	27407.4	1.13122e+06	2	0	51
25422.2	31696.1	505896	2	0	0
37464.4	21047.4	2.31831e+06	2	0	40
37844.5	25565.6	357723	2	0	0
37862.3	22678.6	1.67787e+06	2	0	52
30176	20101.2	2.02358e+06	2	0	48
34587.7	18992.6	946445	2	0	35
35865.1	19593.6	876238	2	0	27
29234.4	21463.5	799892	2	0	68
37990.9	23661.2	2.11632e+06	2	0	70
26311.2	27390.7	715445	2	0	51
35133.2	28902.7	799892	2	0	28
31355.4	19704.4	357723	2	0	30
33026	30272.6	1.01179e+06	2	0	33
37905.2	22734	1.18643e+06	2	0	52
25765.4	29416.4	1.18643e+06	2	0	55
29767.7	21287.7	357723	2	0	36
37994.4	23693.7	1.82403e+06	2	0	70
37941.9	25509.5	505896	2	0	0
26283	27417	1.23919e+06	2	0	51
35839.4	19579.1	619594	2	0	27
37474.5	21038.2	1.99172e+06	2	0	40
26280.8	27451.3	1.23919e+06	2	0	51
25270.7	31068.1	357723	2	0	0
31392	19742.9	505896	2	0	30
28158.5	24741.5	715445	2	0	0
33020.2	30277.7	1.13122e+06	2	0	33
35894.1	19582.8	357723	2	0	27
30180.1	20104.9	2.17594e+06	2	0	48
26289.3	27416.7	1.13122e+06	2	0	51
25714.5	29394.1	357723	2	0	0
24815.1	30131.2	505896	2	0	0
37452.7	21057.3	1.99172e+06	2	0	40
38022.4	23687.8	2.83934e+06	2	0	70
38109.9	24569.7	357723	2	0	0
33019	30300.1	1.43089e+06	2	0	33
26248.3	27457.4	357723	2	0	51
35934.9	19654.3	715445	2	0	82
38121.8	24561.4	357723	2	0	0
37923.9	25505	505896	2	0	0
29498.1	33137.1	876238	2	0	60
36233.9	28080.6	1.07317e+06	2	0	104
24800.9	30181.9	715445	2	0	0
30165.8	20107.9	1.99172e+06	2	0	48
37467.9	21047.1	2.23398e+06	2	0	40
25787.4	29465.7	505896	2	0	61
31916.2	31156.6	619594	2	0	0
31382.4	19732.1	1.01179e+06	2	0	30
36899.5	19917.6	505896	2	0	0
37892.7	22705.7	1.51769e+06	2	0	52
37935.1	25495.7	505896	2	0	0
37791.2	21973.8	619594	2	0	29
36253.9	28044.8	946445	2	0	104
25269.1	31048	505896	2	0	0
37898.5	22761.6	946445	2	0	52
37981	23706.3	1.01179e+06	2	0	70
31366.7	19674.3	505896	2	0	0
29817.7	21269.4	1.07317e+06	2	0	36
37754.5	21972.2	799892	2	0	29
25813.4	29465.4	715445	2	0	57
37458.6	21053.7	2.20515e+06	2	0	40
37988.1	23702.4	1.28979e+06	2	0	70
33030.2	30284.8	1.13122e+06	2	0	33
37888	22760.5	715445	2	0	52
25775.3	27523.3	2.02358e+06	2	0	105
36234.7	28080.5	1.13122e+06	2	0	104
37467	21040.6	2.23398e+06	2	0	40
28152.2	24741.8	715445	2	0	0
25794.1	29432.6	505896	2	0	55
33017.4	30292.3	1.43089e+06	2	0	33
26278	27459.1	876238	2	0	51
35146.5	28926	505896	2	0	28
30164	20105.6	1.85878e+06	2	0	48
29857	21285.2	619594	2	0	36
25744.9	27535.9	2.55465e+06	2	0	105
35163.5	28898.3	715445	2	0	28
33007.1	30302.6	1.63929e+06	2	0	33
31384.9	19650.3	1.33848e+06	2	0	30
25262.4	31054.5	619594	2	0	0
29794.4	21303.8	1.18643e+06	2	0	36
37998.9	23691.3	2.37286e+06	2	0	70
25766.6	27521.1	2.7939e+06	2	0	105
37469.1	21041	2.26244e+06	2	0	40
36250.3	28064.3	1.23919e+06	2	0	104
35148.3	28888.5	715445	2	0	28
26339.2	27340.1	505896	2	0	0
25256.4	31041.4	505896	2	0	0
28266.4	33204.9	357723	2	0	0
29225.7	21426.4	715445	2	0	68
37276.6	27565.5	715445	2	0	0
33018.7	30298.5	1.43089e+06	2	0	33
31388.1	19636.9	1.28979e+06	2	0	30
30168.2	20118.3	2.29054e+06	2	0	48
37712.2	21932	357723	2	0	0
26291.9	27424.5	1.13122e+06	2	0	51
31357.2	19661.8	505896	2	0	0
29052	21080.1	619594	2	0	0
38011.5	23703.9	2.05496e+06	2	0	70
33018.4	30310.5	1.55928e+06	2	0	33
25948.3	32632.3	619594	2	0	0
25764.3	27523.4	2.94986e+06	2	0	105
36255.4	28076.1	1.07317e+06	2	0	104
25635.6	29592.1	946445	2	0	103
29242.2	21451.8	799892	2	0	68
37870.1	22686.4	1.63929e+06	2	0	52
37729	21960.9	357723	2	0	0
26297.9	27391	876238	2	0	51
24804	30181.5	715445	2	0	0
37157.8	20469.9	715445	2	0	0
37470.1	21039	2.17594e+06	2	0	40
29248.6	21465.4	1.18643e+06	2	0	68
38006.6	23712.9	1.47493e+06	2	0	70
25701.7	29533.1	799892	2	0	61
24772.7	30233.9	357723	2	0	0
37149.2	20464.7	715445	2	0	0
25754.1	27515.3	3.83615e+06	2	0	105
37269.4	27544.4	505896	2	0	0
33032	30322.5	1.13122e+06	2	0	33
37751.8	21976	799892	2	0	29
37996.8	23680.8	2.50406e+06	2	0	70
28155.4	24778	357723	2	0	0
35114.4	28892.7	715445	2	0	28
30160.9	32456.1	357723	2	0	0
27408.7	22790.3	505896	2	0	0
25757.9	27510	3.70031e+06	2	0	105
30184.1	20097.5	1.78861e+06	2	0	48
27645.5	24997.6	505896	2	0	0
33010.4	30302	1.59978e+06	2	0	33
37769.7	21963.8	619594	2	0	29
37869.8	22728.3	876238	2	0	52
25747.3	27529.9	3.139e+06	2	0	105
31376.8	19640	1.13122e+06	2	0	30
30185.8	20110.8	2.26244e+06	2	0	48
35118.3	28890.5	715445	2	0	28
37755.1	21985	799892	2	0	29
28140.5	24763.5	357723	2	0	0
37469.6	21054.2	2.20515e+06	2	0	40
37994.5	23673.1	2.37286e+06	2	0	70
35102.3	28904.7	505896	2	0	28
33012.6	30276.1	1.01179e+06	2	0	33
30157.2	32467.6	357723	2	0	0
37887.1	22724.7	1.13122e+06	2	0	52
27664.2	25034.8	505896	2	0	0
31371.9	19644.1	799892	2	0	30
37475.8	21058.4	2.08586e+06	2	0	40
25745.1	27531.2	2.99292e+06	2	0	105
35133.4	28909.5	619594	2	0	28
38016.7	23703.1	2.14634e+06	2	0	70
27693.4	25020.3	357723	2	0	65
37845.6	22714.9	505896	2	0	52
38008.6	23682.4	2.99292e+06	2	0	70
24769.9	30218.6	357723	2	0	0
25351.6	31263.1	357723	2	0	0
30170	20122	2.34574e+06	2	0	48
25550.9	29627.9	357723	2	0	0
25756	27530.1	2.94986e+06	2	0	105
37479.9	21056.7	1.9264e+06	2	0	40
37758.7	21972.1	799892	2	0	29
38008.3	23672.6	3.03538e+06	2	0	70
27674.2	25066.6	946445	2	0	65
37858.2	25672.6	619594	2	0	0
25735.7	27559.6	357723	2	0	0
30203.2	20105.9	1.38545e+06	2	0	48
37865.4	22745.7	505896	2	0	52
38003.7	23673.1	2.83934e+06	2	0	70
26014.8	32648.5	357723	2	0	0
29240	21493.1	1.18643e+06	2	0	68
25756.1	27550.1	1.43089e+06	2	0	105
30188.6	20112.7	2.23398e+06	2	0	48
37080.6	27108.6	357723	2	0	0
35156.5	28900.5	619594	2	0	28
37473.9	21068.3	1.67787e+06	2	0	40
37831.9	25646.9	1.01179e+06	2	0	42
26447.9	27215.6	1.13122e+06	2	0	95
25364.5	31277.8	357723	2	0	0
24800.6	30180.1	715445	2	0	0
31401.6	19653.8	1.23919e+06	2	0	30
38013.7	23676	3.17951e+06	2	0	70
25754.5	27528.6	3.17951e+06	2	0	105
33928.5	29854.7	357723	2	0	0
30188.6	20119.8	2.26244e+06	2	0	48
28151.2	24745.3	715445	2	0	0
27656.6	25028.1	715445	2	0	0
37278.1	27572.7	715445	2	0	0
25659	29573.9	876238	2	0	103
37459.9	21050.4	2.29054e+06	2	0	40
37928.1	22758.9	1.23919e+06	2	0	52
37988	23669.5	1.82403e+06	2	0	70
31406.4	19630.7	1.01179e+06	2	0	30
25765.4	27526.5	2.57957e+06	2	0	105
24800.4	30198.5	619594	2	0	0
31404.7	19643.2	1.28979e+06	2	0	30
37971.2	23686	799892	2	0	70
37473.1	21041.3	2.17594e+06	2	0	40
28428.2	22024.3	505896	2	0	0
33013.3	30268.7	876238	2	0	33
37876.9	22798.7	357723	2	0	0
25751.9	27493.6	3.27858e+06	2	0	105
36156.1	19738.7	357723	2	0	0
37983.6	23660.7	1.67787e+06	2	0	70
27622	25029.5	505896	2	0	0
37469.9	21053.6	2.20515e+06	2	0	40
29239	21421	619594	2	0	68
25621.3	29646.2	357723	2	0	103
25749.1	27458.1	2.05496e+06	2	0	105
31399.6	19663.6	1.07317e+06	2	0	30
37992.8	23675	2.31831e+06	2	0	70
26422.3	27237.7	715445	2	0	95
25745.4	27441.4	1.18643e+06	2	0	105
27678	25089.4	946445	2	0	65
37457.4	21054.1	2.14634e+06	2	0	40
31399.8	19636.3	1.23919e+06	2	0	30
25598.7	29602	1.13122e+06	2	0	103
37897.3	22799.2	505896	2	0	52
37990.7	23694.7	1.63929e+06	2	0	70
25750.4	27466.8	2.34574e+06	2	0	105
25752.7	27491.7	3.01422e+06	2	0	105
36163.3	19756.2	619594	2	0	0
37462.9	21049.9	2.31831e+06	2	0	40
[truncated: 4,238 more rows]

## Sheet: 7 min 3
X	Y	Lr	Ch	DoC	Cluster ID
25322.7	12310.9	722694	2	0	0
25359.5	12294.6	1.25174e+06	2	0	0
23733	12056.4	1.44539e+06	2	0	0
25350.2	12293.6	1.44539e+06	2	0	0
26376.8	14449.4	722694	2	0	0
25347.3	12297.2	1.44539e+06	2	0	0
23744.5	12069	1.25174e+06	2	0	0
27178.7	14488.9	722694	2	0	0
24936.7	13011.7	722694	2	-0.301869	0
26375.9	14452.9	722694	2	0	0
23795.6	12093.3	722694	2	0	0
25350.4	12310.7	1.61599e+06	2	0	0
27161.6	14483.4	722694	2	0	0
31524.2	19692.3	1.61599e+06	2	0.320216	41
23795.3	12076.1	1.02204e+06	2	0	0
25338	12300.7	1.44539e+06	2	0	0
34086	16938.5	722694	2	-0.315073	0
33399.7	18116	722694	2	-0.399167	0
33701.8	17790.8	1.02204e+06	2	0.754143	0
22539.4	11777.7	722694	2	0	0
34099.8	16948.9	1.02204e+06	2	-0.375505	0
26807.8	14105	1.44539e+06	2	0	0
34134.5	16961.4	722694	2	-0.400361	0
25360.5	12321.8	722694	2	0	0
23179.5	10855.5	722694	2	-0.219257	0
34104.5	16930.8	1.02204e+06	2	-0.327535	0
33715.6	17844.1	722694	2	0.512491	0
23841.4	12129.8	1.02204e+06	2	0	0
23185.5	10868.9	722694	2	-0.218113	0
33697.3	17841.8	722694	2	0.671753	0
35249.3	9918.3	722694	2	-0.383547	48
34117.6	16933.2	722694	2	-0.35623	0
24082.6	13392.5	722694	2	-0.223219	0
26798.8	14093.6	1.44539e+06	2	0	0
26759	14130.7	1.02204e+06	2	0	0
34181.6	16998.8	722694	2	-0.395877	0
24070.7	13383.3	722694	2	-0.221077	0
22490	11788.8	1.02204e+06	2	0	0
26714.1	14106.6	722694	2	0	0
34152.1	17029.2	722694	2	-0.400384	76
33700.1	17768.6	1.02204e+06	2	0.645838	0
31412.6	18245.8	1.02204e+06	2	-0.364403	57
32609.4	18925.9	722694	2	-0.274735	0
23146.2	10918.4	1.02204e+06	2	-0.313669	0
24713	3596.1	722694	2	0.183929	0
33710.3	17899.2	722694	2	-0.282872	0
31258.3	5094.7	1.02204e+06	2	0	32
23146.8	10909.4	1.25174e+06	2	-0.303424	0
25096.8	13011.4	722694	2	-0.239311	0
22500.9	11784.9	1.25174e+06	2	0	0
26786.1	14018.2	722694	2	0	0
34171.6	16993.9	722694	2	-0.402478	0
24707.1	3594.9	722694	2	0.200901	0
31808.4	4537.6	722694	2	0.125538	0
35255.7	9883.5	1.61599e+06	2	-0.375231	48
33705.7	17900.3	722694	2	-0.253865	0
34147.5	16970.4	722694	2	-0.403999	0
26757.3	13991.8	722694	2	0	0
34753.5	16005.8	1.02204e+06	2	-0.39217	0
33345.9	18118.3	1.77023e+06	2	-0.360904	34
27251.5	15540.7	722694	2	-0.271262	0
31455.1	18320.7	722694	2	-0.363691	0
31809	4537.4	722694	2	0.127154	0
23815.9	12148.1	1.25174e+06	2	0	0
35246.6	9835.3	1.02204e+06	2	-0.38594	48
24710.6	11268.3	722694	2	0	0
34769.2	16005.7	1.25174e+06	2	-0.324577	0
33346.5	18182.3	722694	2	-0.226983	0
27262.1	15544.4	722694	2	-0.2605	0
21839	8797.4	722694	2	0	0
23145.2	10895.8	1.02204e+06	2	-0.302735	0
23181.5	10033.8	722694	2	-0.383468	0
22492.8	11778.6	1.25174e+06	2	0	0
25096.8	13011.4	722694	2	-0.239311	0
26758.6	13981.9	722694	2	0	0
28277.6	3834.8	1.02204e+06	2	-0.499509	46
35230.9	9866.5	1.44539e+06	2	-0.433544	48
23149	10904.1	1.25174e+06	2	-0.301514	0
22510.6	11779	1.02204e+06	2	0	0
23803.8	12147.4	1.02204e+06	2	0	0
33344.9	18067.1	1.02204e+06	2	-0.393279	0
26781.5	13959.7	722694	2	0	0
22395	9758.9	1.44539e+06	2	-0.33802	0
22534.3	11763.1	722694	2	0	0
21861.9	8798.1	1.25174e+06	2	0	0
26772.6	13948	722694	2	0	0
31570.4	18368.9	1.02204e+06	2	-0.207852	0
31262.1	5130	1.77023e+06	2	0	32
23207.8	10037.1	722694	2	-0.37895	0
34792.9	15987.2	1.44539e+06	2	-0.306756	0
35249.5	9853.3	1.61599e+06	2	-0.379646	48
25441.1	12367.6	722694	2	0	0
29252.9	4059.1	1.61599e+06	2	-0.280724	0
30121.9	18098.9	722694	2	0.441388	0
34792.8	15983.5	1.44539e+06	2	-0.30697	0
34198.1	17074.1	1.02204e+06	2	-0.426665	76
31269.6	5119.9	1.91207e+06	2	0	32
21843.7	8800.8	1.25174e+06	2	0	0
33356.5	18091.1	1.91207e+06	2	-0.408476	34
22383.8	9750.7	1.25174e+06	2	-0.37008	0
26750.2	14051.9	1.44539e+06	2	0	38
25424.7	12376.7	722694	2	0	0
25917	15788.5	1.61599e+06	2	0	39
30179.9	4216.4	722694	2	-0.394525	0
21861.8	8808.4	1.44539e+06	2	0	0
22388.7	9744.8	1.25174e+06	2	-0.365397	0
26748.4	14138.2	722694	2	0	0
27194.7	15545.7	1.02204e+06	2	-0.362595	0
34758.5	15997.4	1.02204e+06	2	-0.375794	0
35250.8	9866.8	1.91207e+06	2	-0.424717	48
34778.1	15980.8	1.25174e+06	2	-0.244685	0
22378	9755.3	1.25174e+06	2	-0.36156	0
23831.3	10277.1	1.02204e+06	2	0	0
31277.7	5105.3	1.25174e+06	2	0	32
23820	12136.3	1.44539e+06	2	0	0
30112.5	18085.2	722694	2	0.345083	0
33375.6	18070.4	722694	2	-0.422602	34
31265.4	5152.4	722694	2	0	0
22397.8	9766.9	722694	2	-0.342954	0
27203.2	15552.6	1.02204e+06	2	-0.366424	0
26772.2	14017.7	722694	2	0	0
22423.8	9768.5	722694	2	-0.248491	0
23172.2	10097.2	1.44539e+06	2	-0.394911	33
28391.5	3934.8	722694	2	0.121055	0
29252.1	4057.9	1.61599e+06	2	-0.280206	0
23845	10269	722694	2	0	0
33610.8	17879.1	722694	2	-0.48927	0
31261.2	5102.3	1.44539e+06	2	0	32
29253.8	4059.2	1.61599e+06	2	-0.276281	0
33246	5816.8	1.77023e+06	2	0	75
31361.3	18153.2	722694	2	-0.277054	0
28263.7	3821.8	1.02204e+06	2	-0.303834	46
27207.4	15559.5	1.02204e+06	2	-0.356933	0
31536	19655.9	722694	2	0.749372	41
23897.3	12175.3	722694	2	0	0
34232.5	17046.4	722694	2	-0.363395	76
28249.1	3828.4	1.02204e+06	2	-0.168372	46
31258.6	5074.5	722694	2	0	32
26805.3	14101.6	1.44539e+06	2	0	0
33348.2	18093.3	2.16808e+06	2	-0.391986	34
23461.7	4423.7	1.02204e+06	2	0.5823	0
23125.7	12132.9	722694	2	0	0
32606.7	18925.2	722694	2	-0.281405	0
31255	5086.5	1.25174e+06	2	0	32
23197.8	10030.4	1.02204e+06	2	-0.377483	0
34803.4	15978.5	1.25174e+06	2	-0.280658	0
34193.1	17057.2	1.25174e+06	2	-0.419486	76
33335.8	18107.9	1.91207e+06	2	-0.353935	34
31364	18147.6	722694	2	-0.276108	0
35273.1	9865.9	1.25174e+06	2	-0.34977	48
23806.5	10287.3	1.02204e+06	2	0	0
23882.2	12167.7	722694	2	0	0
25920.9	15797.8	1.25174e+06	2	0	39
32921.3	19287	1.02204e+06	2	-0.547016	0
31512.2	19705	1.44539e+06	2	0.325584	41
28387.4	3953.4	722694	2	0.030665	0
31267.9	5131.6	1.61599e+06	2	0	32
34797.4	15978.3	1.44539e+06	2	-0.27495	0
30481.6	18459	722694	2	0.0196634	0
30169.3	4210.3	722694	2	-0.336434	0
23789.3	10299.7	722694	2	0	0
25905.4	15807.1	722694	2	0	39
22441.5	9756.2	722694	2	-0.275843	0
23119.9	10101.5	722694	2	-0.345034	33
27034	14872.1	722694	2	-0.354548	0
31354.7	18181.6	1.02204e+06	2	-0.277856	57
23163	10094.7	1.91207e+06	2	-0.396626	33
34296.2	17110.1	722694	2	-0.231589	0
23827.8	12105.6	1.02204e+06	2	0	0
26757.3	14109.8	1.44539e+06	2	0	0
31519.5	19673.1	1.61599e+06	2	0.612378	41
21870.5	8864.9	722694	2	0	0
23805.1	10292.6	1.25174e+06	2	0	0
27057.5	15464.6	2.28536e+06	2	-0.521274	40
28294.8	3851.8	722694	2	-0.515996	46
29257.3	4052	1.61599e+06	2	-0.297643	0
22438.2	9754.8	1.02204e+06	2	-0.306014	0
23150.3	10112.7	1.61599e+06	2	-0.375903	33
34183.3	17065.1	1.02204e+06	2	-0.423985	76
23832.2	12145.1	1.44539e+06	2	0	0
23135	10095	1.25174e+06	2	-0.355955	33
23817.3	10288.1	1.25174e+06	2	0	0
22472	9773.6	1.25174e+06	2	-0.175254	35
27070.9	15481.5	1.02204e+06	2	-0.510709	40
28218.4	3804.7	1.77023e+06	2	0.0495219	46
31266.6	5132.1	1.61599e+06	2	0	32
35260.8	9839.5	1.02204e+06	2	-0.367369	48
23150.4	10106.9	2.04409e+06	2	-0.379148	33
33345	18099.4	2.39691e+06	2	-0.382539	34
26737.1	14067.2	1.44539e+06	2	0	38
27090.1	15447.2	1.77023e+06	2	-0.480066	40
23114.3	12175.9	722694	2	0	36
21851.6	8867.5	722694	2	0	0
26705.7	14051.1	1.02204e+06	2	0	38
30483.6	18444.2	722694	2	0.0147936	0
28215.4	3766.9	1.02204e+06	2	0.294421	0
27084.5	15461.1	2.28536e+06	2	-0.505935	40
30027.7	19053.8	1.91207e+06	2	-0.483939	45
22477	9768.7	1.25174e+06	2	-0.1747	35
21868.8	8821.5	722694	2	0	0
23149.6	10097.2	2.04409e+06	2	-0.387287	33
30041.4	19019.2	1.61599e+06	2	-0.482449	45
30505	18895.3	722694	2	-0.256448	0
28836.7	4137.5	1.02204e+06	2	0.356143	77
23136.1	12202.4	1.25174e+06	2	0	36
27074.2	15480.2	1.61599e+06	2	-0.509439	40
25911.9	15742.8	722694	2	0	39
30065.7	18063.9	722694	2	-0.110986	55
33248.3	5836	1.77023e+06	2	0	75
26762.1	14123.6	1.25174e+06	2	0	0
33329.7	18068.2	722694	2	-0.370209	0
30015	19048.2	2.04409e+06	2	-0.529511	45
23159.7	10096.9	2.04409e+06	2	-0.394437	33
23717.5	10192.9	722694	2	-0.220351	0
23180.2	12182.9	1.44539e+06	2	0	36
30506.3	18911.2	722694	2	-0.257006	0
30288.8	4250.1	1.61599e+06	2	-0.318935	0
31266.8	5122	1.77023e+06	2	0	32
27054	15441	1.91207e+06	2	-0.538702	40
28213.8	3798.5	1.77023e+06	2	0.125765	46
22493.8	9819.8	1.61599e+06	2	0.0895904	35
24724.3	13050.9	722694	2	-0.384301	0
26767.4	14098.5	1.25174e+06	2	0	0
34370.2	17066.1	722694	2	0.588156	0
35254.1	9893.9	1.25174e+06	2	-0.375618	48
23161	10092.4	1.91207e+06	2	-0.3969	33
27107.3	15430.5	722694	2	-0.389225	40
33348.3	18055.9	722694	2	-0.402074	0
31267.2	5125.6	1.61599e+06	2	0	32
25896.4	15782.3	722694	2	0	39
29253	4058.3	1.61599e+06	2	-0.280445	0
23153.6	10108.7	1.91207e+06	2	-0.379815	33
27103.8	15446.4	1.44539e+06	2	-0.471112	40
34899.6	15836.7	1.25174e+06	2	0.526226	0
33353	18090.8	2.04409e+06	2	-0.403713	34
30441.6	4340.2	1.25174e+06	2	-0.386018	0
28477.2	3246.7	722694	2	-0.114986	0
31272.1	5157.6	1.02204e+06	2	0	0
23774	12102.2	1.02204e+06	2	0	0
24715.6	13064.8	722694	2	-0.354438	0
26720.8	14040.2	1.25174e+06	2	0	38
31372.7	18192.7	1.02204e+06	2	-0.326327	57
31243.6	5127.3	722694	2	0	32
22483.6	9823.1	1.44539e+06	2	0.0259406	35
23727.7	10180.2	722694	2	-0.221449	0
23121.9	12208.1	722694	2	0	36
27094.5	15446.8	1.44539e+06	2	-0.481161	40
33340.4	18100.7	2.16808e+06	2	-0.371172	34
23772.6	12090.7	1.25174e+06	2	0	0
26731.4	14056	1.91207e+06	2	0	38
25917.6	15778.8	1.77023e+06	2	0	39
32559.7	18869.9	1.02204e+06	2	-0.0623354	0
23156.6	10099.2	2.04409e+06	2	-0.389745	33
27073.4	15441.4	2.04409e+06	2	-0.495743	40
34746.2	16078.9	722694	2	-0.410417	0
30076.2	18035.2	1.02204e+06	2	-0.0664044	55
33346.4	18109.3	2.04409e+06	2	-0.370347	34
32905.6	19289.5	722694	2	-0.534651	0
23724	12064.3	1.02204e+06	2	0	0
26753	14036.6	722694	2	0	38
34287.8	17055.3	1.02204e+06	2	-0.22775	0
21868.2	8800.2	1.02204e+06	2	0	0
22480.2	9783.1	1.61599e+06	2	-0.13305	35
21835.3	5736.5	722694	2	-0.208252	0
34949.7	7915.4	1.25174e+06	2	0	0
23761.8	12089.9	1.25174e+06	2	0	0
27060.7	15462	2.39691e+06	2	-0.511509	40
31287.2	5165.6	722694	2	0	0
22492.7	9792.6	1.61599e+06	2	-0.0322267	35
26767.3	14066.1	1.02204e+06	2	0	38
30056.2	18029.5	1.77023e+06	2	-0.153284	55
31320.5	18212.5	1.25174e+06	2	-0.213902	0
31522.9	19691.9	1.61599e+06	2	0.320706	41
34870	15806.5	722694	2	0.66661	0
23079.7	4755	1.02204e+06	2	0.0830839	0
34961.2	7917.1	1.44539e+06	2	-0.0905299	0
22481.8	9793	1.44539e+06	2	-0.013676	35
23121.2	12136	722694	2	0	0
26737.4	14074.7	1.44539e+06	2	0	38
25901.8	15776.7	1.25174e+06	2	0	39
27068.5	15464	2.60571e+06	2	-0.503773	40
30039.1	18006.3	2.89078e+06	2	-0.308025	55
23469.4	4418	1.25174e+06	2	0.448371	0
22471.5	9814.5	1.02204e+06	2	0.0423588	35
35263.3	9870.6	1.61599e+06	2	-0.365752	48
35596.9	12595.4	1.61599e+06	2	-0.307652	0
34909.2	15854.1	722694	2	0.455259	0
32913.3	19312.4	1.25174e+06	2	-0.57665	0
30059.5	18054.4	1.02204e+06	2	-0.153068	55
23077.4	4756.2	1.02204e+06	2	0.060933	0
22475.2	9784.8	1.61599e+06	2	-0.132876	35
34532	7467.1	1.02204e+06	2	-0.381376	61
34285.1	17000.9	2.16808e+06	2	-0.219997	76
31522.8	19701.8	1.44539e+06	2	0.236843	41
35596.3	12609	722694	2	-0.336179	0
27096.2	15462.1	1.91207e+06	2	-0.432615	40
23081.6	4745.6	1.02204e+06	2	0.105894	0
23831	12125.2	1.44539e+06	2	0	0
26734.1	14058.3	1.77023e+06	2	0	38
35562	14363.1	722694	2	-0.463384	0
25927.4	15775.1	1.91207e+06	2	0	39
34882.3	15841.6	722694	2	0.777777	0
31285.3	18217.9	722694	2	-0.0622571	0
29626.4	18663.8	722694	2	-0.285649	68
32575.5	18879.7	1.02204e+06	2	-0.188691	0
28460.6	3250.5	722694	2	-0.119059	0
22500.2	9795.7	1.61599e+06	2	-0.032645	35
27095.6	15475.8	1.44539e+06	2	-0.489147	40
34277	17049.8	1.02204e+06	2	-0.270498	0
31301.1	5236.9	1.25174e+06	2	0	42
34970.4	7933	1.44539e+06	2	-0.159251	0
23195.3	12186.9	722694	2	0	36
26773.6	14057	1.02204e+06	2	0	38
33347.5	18113.4	1.91207e+06	2	-0.365714	34
30550.8	18325.3	1.44539e+06	2	-0.288005	0
24552.4	3625.6	1.25174e+06	2	0.771651	0
23469.4	4400.6	722694	2	0.29948	0
35362.8	15068.6	1.02204e+06	2	-0.409792	56
34900.4	15823.6	722694	2	0.524649	0
34279.7	17104.7	1.02204e+06	2	-0.317009	0
32575.6	18875.3	1.02204e+06	2	-0.174877	0
31296	5194.5	1.02204e+06	2	0	0
33700.2	17691.5	722694	2	0.031716	0
30070.8	18017.6	2.16808e+06	2	-0.177506	55
24715	11279	722694	2	0	0
23796.6	12060.7	722694	2	0	0
26724.8	14069.5	1.61599e+06	2	0	38
27081.4	15464.1	2.28536e+06	2	-0.503936	40
25931.5	15751.5	1.91207e+06	2	0	39
31186.8	18118.9	722694	2	-0.374555	0
30534.5	18323.1	1.25174e+06	2	-0.2906	0
34956.9	7902.8	1.44539e+06	2	0	0
22502.9	9807.3	1.91207e+06	2	0.0259108	35
27029	14839.1	1.25174e+06	2	-0.29993	0
34270.8	17114.3	722694	2	-0.378768	0
23104.4	4732	722694	2	0.0905302	0
29257.1	4055.2	1.61599e+06	2	-0.303331	0
23141.1	12181.9	1.77023e+06	2	0	36
26715.6	14056.3	1.61599e+06	2	0	38
25935.3	15741.5	1.91207e+06	2	0	39
31305.4	18199.3	1.25174e+06	2	-0.132953	0
34525.5	7498.5	722694	2	-0.341111	0
27763.3	14618.7	1.25174e+06	2	0	0
34306.3	16977.7	1.25174e+06	2	-0.0272695	76
33363.8	18093.8	1.77023e+06	2	-0.411961	34
31281.2	5194.4	722694	2	0	0
22487.1	9821.7	1.44539e+06	2	0.0889766	35
27058.5	15449.4	2.70407e+06	2	-0.514777	40
25942.8	15779.3	1.77023e+06	2	0	39
30059.4	17996	2.50349e+06	2	-0.24945	55
34527	7487.7	722694	2	-0.358325	0
32539.9	18861	722694	2	-0.0610179	0
32918.1	19267.8	722694	2	-0.537997	0
27734.4	14577.8	722694	2	0	0
34271.5	17064.9	1.02204e+06	2	-0.351048	0
33681	17696.9	722694	2	0.0671198	0
30042.7	18003	3.06613e+06	2	-0.279293	55
27036	15442.4	1.25174e+06	2	-0.511325	40
25948	15786.3	1.02204e+06	2	0	39
31406.1	18181.4	1.02204e+06	2	-0.323783	57
32918	19319.6	1.44539e+06	2	-0.574192	0
32536.3	18860.7	722694	2	-0.0510334	0
34525.5	7451.7	722694	2	-0.397363	61
23732.3	12064.2	1.25174e+06	2	0	0
27757.5	14611.8	1.02204e+06	2	0	0
27013	14849.2	1.61599e+06	2	-0.320126	0
25930.1	15768.4	2.16808e+06	2	0	39
33374.6	18087.3	1.44539e+06	2	-0.40931	34
34958.5	7910.3	1.44539e+06	2	-0.0892657	0
22526.1	9817.2	1.91207e+06	2	0.160417	35
23748.8	12050.1	1.02204e+06	2	0	0
35381.9	15105	1.44539e+06	2	-0.458225	56
27051.3	15431.6	1.44539e+06	2	-0.540354	40
34359	17061.4	722694	2	0.591363	0
30582.8	18282.3	1.02204e+06	2	-0.286931	0
30012.7	19056.7	1.77023e+06	2	-0.539091	45
34585.1	7440.1	1.44539e+06	2	-0.437018	61
23773	12077.7	1.02204e+06	2	0	0
35653.9	14426.4	722694	2	-0.380366	0
30065.6	18003.5	2.50349e+06	2	-0.216306	55
33361.5	18089.6	1.77023e+06	2	-0.418305	34
24530.9	3642.3	1.61599e+06	2	0.515718	0
21832.7	5737.1	722694	2	-0.207603	0
23098.2	5931.7	2.16808e+06	2	0	37
22521.8	9822.9	1.77023e+06	2	0.234617	35
23162.4	12177.3	1.44539e+06	2	0	36
27063.7	15443.8	2.39691e+06	2	-0.505824	40
33697.3	17758.4	1.02204e+06	2	0.550771	0
30553.5	18308.2	1.25174e+06	2	-0.304422	0
31332.1	5201.8	1.25174e+06	2	0	0
27495.7	17937.7	722694	2	0	0
34551	7471.3	1.44539e+06	2	-0.437696	61
35606.4	12589.6	1.44539e+06	2	-0.321503	0
25954.2	15747.5	2.04409e+06	2	0	39
33249.4	5813.7	1.61599e+06	2	0	75
30550.6	18316	1.61599e+06	2	-0.303168	0
22495.6	9821.9	1.77023e+06	2	0.0900873	35
23124.5	12186.7	1.44539e+06	2	0	36
33669.9	17723.9	722694	2	0.236829	0
28956.7	3593.7	722694	2	-0.158213	0
35602.3	12584.8	1.44539e+06	2	-0.306656	0
30545.8	18333.9	1.25174e+06	2	-0.280582	0
31322.5	5200.1	1.25174e+06	2	0	0
33249.4	5815.1	1.61599e+06	2	0	75
34566.9	7480.2	1.25174e+06	2	-0.398013	61
27066.9	15461.7	2.60571e+06	2	-0.50918	40
23101.4	4738.3	722694	2	0.0953379	0
22542.5	9797.9	1.02204e+06	2	0.0892092	35
35584.7	12584.1	1.25174e+06	2	-0.281689	0
33366.5	18119	1.25174e+06	2	-0.359795	34
27506.2	17934.5	1.02204e+06	2	0	0
28963.1	3598.1	1.25174e+06	2	-0.108111	0
28199.8	3805	1.44539e+06	2	0.172261	46
23142.5	12164.1	1.77023e+06	2	0	36
30073.9	18019.7	1.61599e+06	2	-0.17731	55
25928.6	15774.3	2.04409e+06	2	0	39
30017.6	19038.5	2.04409e+06	2	-0.530443	45
31313.7	5205.9	1.25174e+06	2	0	0
32090	5460.5	1.61599e+06	2	-0.0297959	53
23087.1	5901.6	1.25174e+06	2	0	37
22522	9824.7	1.77023e+06	2	0.235176	35
35238.2	9877.2	1.77023e+06	2	-0.429272	48
33697.5	17760.2	1.02204e+06	2	0.548912	0
30058.9	18004	2.89078e+06	2	-0.250588	55
24540.7	3647.9	1.44539e+06	2	0.626186	0
32209.8	6701.3	1.02204e+06	2	-0.382323	0
34565.2	7512.7	722694	2	-0.358653	0
26707.3	14088.6	1.02204e+06	2	0	0
34719.7	16006.5	722694	2	-0.341477	0
29542	3541.5	1.44539e+06	2	-0.597889	72
35599.9	12579	1.44539e+06	2	-0.28993	0
27046.1	15457.6	2.04409e+06	2	-0.488232	40
33373.2	18136.3	1.02204e+06	2	-0.363198	34
22512.5	9807.3	2.16808e+06	2	0.0894383	35
25928.8	15753.6	1.91207e+06	2	0	39
24496.4	3654.2	722694	2	0.154346	0
23062.2	5919.6	1.02204e+06	2	0	37
33685.1	17725.1	722694	2	0.275376	0
30010	19036.8	1.77023e+06	2	-0.536919	45
31346.3	5206	722694	2	0	0
34594.6	7473.8	1.02204e+06	2	-0.44238	61
35256.5	9860.5	1.61599e+06	2	-0.412567	48
35617.1	14409.7	722694	2	-0.406617	0
30553.5	18244.6	722694	2	-0.348812	0
31562.1	18363.6	1.02204e+06	2	-0.23126	0
27066.5	15457.2	2.60571e+06	2	-0.513189	40
25940	15762.2	2.16808e+06	2	0	39
23049.7	4739.7	722694	2	0.09855	0
31345.9	5256.6	1.44539e+06	2	0	42
29026.9	3609.7	1.25174e+06	2	0.390726	43
23071.4	5929.1	2.04409e+06	2	0	37
34247.2	7927.6	1.44539e+06	2	-0.452146	0
22513.9	9825.3	1.91207e+06	2	0.16156	35
33343.9	18108	2.04409e+06	2	-0.366765	34
28219.1	3746.9	722694	2	0.222687	0
34542.9	7511.4	722694	2	-0.336786	0
25944	15776.7	1.77023e+06	2	0	39
34258.1	17006.6	3.15015e+06	2	-0.317522	76
30587.2	18283.1	1.02204e+06	2	-0.270765	0
31483	19657.9	1.25174e+06	2	0.616613	41
33371.4	18137.2	1.02204e+06	2	-0.361874	34
24571.1	3608.1	1.25174e+06	2	0.790687	0
28216.1	3756.1	1.02204e+06	2	0.287945	0
31360.5	5249.2	1.02204e+06	2	0	42
23148.2	12158.7	1.44539e+06	2	0	36
34231.2	16991.1	2.16808e+06	2	-0.365056	76
27518.7	17929.2	722694	2	0	0
28886.1	3576.3	2.16808e+06	2	-0.344743	50
23067	5923.2	1.44539e+06	2	0	37
21126.8	6926.5	1.02204e+06	2	0	51
27712.2	14618.5	722694	2	0	0
28180.2	3770.9	1.02204e+06	2	0.560454	46
34555.5	7473.4	1.25174e+06	2	-0.437732	61
22514.2	9798	1.61599e+06	2	0.0258248	35
26800.7	14104	1.44539e+06	2	0	0
27101.8	15475	1.02204e+06	2	-0.470345	40
30063.9	17989.1	2.16808e+06	2	-0.250187	55
24541.2	3623.1	1.02204e+06	2	0.544432	0
21118.4	6972.9	722694	2	0	0
31502.9	19674.9	1.25174e+06	2	0.612839	41
23079.7	5930.7	2.39691e+06	2	0	37
22278.5	8927.4	2.16808e+06	2	0	59
30586.1	18261.6	722694	2	-0.275174	0
22511.3	9815.9	2.28536e+06	2	0.158457	35
34575.3	7460.3	1.02204e+06	2	-0.404285	61
27062.1	15451.7	2.60571e+06	2	-0.510733	40
25959.7	15737.6	1.77023e+06	2	0	39
30060.4	17998.4	2.50349e+06	2	-0.250348	55
24503.6	3653.2	722694	2	0.173707	0
24125.1	12185.3	722694	2	0	0
33706.6	17644.3	1.77023e+06	2	-0.318021	0
30296	3992	722694	2	-0.469335	0
31356.3	5252.5	1.02204e+06	2	0	42
26779.6	14107.8	1.02204e+06	2	0	0
30051.9	17979.5	1.61599e+06	2	-0.279289	55
31493.3	19669.6	1.44539e+06	2	0.61057	41
24525.9	3645	1.25174e+06	2	0.499432	0
23143.2	12189.7	1.61599e+06	2	0	36
27701.4	14625.4	722694	2	0	0
25963.7	15772.2	722694	2	0	0
34211.6	16993.6	722694	2	-0.354657	76
31559.2	18368.3	1.02204e+06	2	0	0
29053.1	3654.1	1.02204e+06	2	0	43
35626.4	14404.1	1.02204e+06	2	0	0
30048	17978.2	1.44539e+06	2	0	55
31480.8	19657.8	1.25174e+06	2	0	41
21130.9	6988.4	1.02204e+06	2	0	0
22545.8	9788.9	1.02204e+06	2	0	35
24170.3	12237.7	722694	2	0	0
34267.1	16986.6	2.39691e+06	2	0	76
33739.6	17618.4	1.25174e+06	2	0	54
32064.2	18855.8	2.04409e+06	2	0	66
22256.5	8984	1.02204e+06	2	0	59
31494.4	19664.3	1.61599e+06	2	0	41
24525.7	3649.4	1.25174e+06	2	0	0
25942.4	15745.6	2.39691e+06	2	0	39
28204.3	3798	1.77023e+06	2	0	46
21117.3	7000.3	722694	2	0	0
22528	9817.7	1.91207e+06	2	0	35
30051.7	18007.1	2.89078e+06	2	0	55
29044.6	3639	1.02204e+06	2	0	43
31326.9	5257.4	1.77023e+06	2	0	42
35215.6	9886.6	1.25174e+06	2	0	48
35579.5	14368.1	722694	2	0	0
23051	4725.9	1.02204e+06	2	0	0
32119.6	5443.4	1.61599e+06	2	0	53
22532.1	9801.7	1.61599e+06	2	0	35
27806.1	14606.3	2.50349e+06	2	0	47
23082.3	5936.6	2.04409e+06	2	0	37
23148	12164.6	1.91207e+06	2	0	36
25980.4	15767.3	722694	2	0	0
30414.8	4297.5	1.25174e+06	2	0	0
23039.1	4711.5	722694	2	0	0
33331.5	18170.7	722694	2	0	0
31490.7	19695.9	722694	2	0	41
21133.1	6924.1	1.77023e+06	2	0	51
23145.3	12179.8	1.77023e+06	2	0	36
27056.4	15461.7	2.39691e+06	2	0	40
25937.4	15757.4	2.04409e+06	2	0	39
30573.3	18269.2	1.25174e+06	2	0	0
29022.9	3630.9	1.02204e+06	2	0	43
30450.3	4350.7	1.25174e+06	2	0	0
34950.5	9218	1.61599e+06	2	0	52
22457.7	9956.2	1.91207e+06	2	0	44
34218.7	17013	1.44539e+06	2	0	76
33735.1	17590.7	1.91207e+06	2	0	54
32097.7	5445.2	1.91207e+06	2	0	53
22050.4	8411.3	1.02204e+06	2	0	0
24535.5	3626.1	1.25174e+06	2	0	0
31320.5	5250.8	1.77023e+06	2	0	42
23087	5926.5	2.28536e+06	2	0	37
27774.9	14627.2	1.02204e+06	2	0	0
25929.6	15735.4	1.77023e+06	2	0	39
34263.6	17001.8	3.15015e+06	2	0	76
29014.5	3639.9	722694	2	0	43
22482.5	9975.7	722694	2	0	44
33734.7	17625.7	1.02204e+06	2	0	54
31508.2	18357.4	722694	2	0	0
31316	5244.8	1.91207e+06	2	0	42
23088.9	5937.2	2.16808e+06	2	0	37
22049.2	8415.7	1.02204e+06	2	0	0
31498.3	19699.1	1.44539e+06	2	0	41
28981.1	3602	1.02204e+06	2	0	0
32132.2	5413.7	722694	2	0	0
33696.4	17592.8	722694	2	0	54
26775.3	14114.8	1.44539e+06	2	0	0
27750.8	14572.4	1.02204e+06	2	0	0
25956	15747.8	1.77023e+06	2	0	39
23145.6	12153.5	1.44539e+06	2	0	36
34270	16997.3	2.97974e+06	2	0	76
30546.1	18305	1.02204e+06	2	0	0
33378.2	19448.1	722694	2	0	49
31491.6	19717.4	1.02204e+06	2	0	41
29006.8	3572.6	1.61599e+06	2	0	0
33249.5	5816.4	1.91207e+06	2	0	75
30055.6	18015.9	2.97974e+06	2	0	55
29038.7	3590.3	722694	2	0	43
28264.6	3783.4	1.44539e+06	2	0	0
23088.6	5932.9	2.28536e+06	2	0	37
22555.1	9892.4	722694	2	0	0
35228.4	9872	1.44539e+06	2	0	48
34265	16992.3	2.79898e+06	2	0	76
30022.7	19044.6	2.28536e+06	2	0	45
31495.6	19717.4	1.02204e+06	2	0	41
21149.8	6941.3	1.61599e+06	2	0	51
23164.8	12187.8	1.25174e+06	2	0	36
27792.8	14612.7	2.04409e+06	2	0	47
35816.1	16526.4	722694	2	0	0
32133.2	5469.2	1.25174e+06	2	0	53
22459.2	9970.5	1.61599e+06	2	0	44
34779.3	16016.1	722694	2	0	0
33696.6	17632.4	1.44539e+06	2	0	0
29037.9	3623.4	1.25174e+06	2	0	43
24183.4	12250.5	722694	2	0	0
27684.2	17193.2	1.25174e+06	2	0	93
30014.7	19053.9	1.91207e+06	2	0	45
28254.2	3788.9	1.44539e+06	2	0	0
32250.5	6707.2	1.02204e+06	2	0	0
34896.1	9239.2	1.91207e+06	2	0	64
35257.5	9860.8	1.61599e+06	2	0	48
27790.3	14587.9	2.50349e+06	2	0	47
34255.2	16965.5	2.16808e+06	2	0	76
32107.9	5443.8	2.16808e+06	2	0	53
22476.3	9949.9	1.44539e+06	2	0	44
23140.3	12172.5	1.91207e+06	2	0	36
34759.6	16091.5	722694	2	0	0
30071.7	18000.2	2.04409e+06	2	0	55
31506.6	18357.1	722694	2	0	0
30016.2	19015.3	1.25174e+06	2	0	45
29017.3	3572.4	1.25174e+06	2	0	0
31325.9	5271.7	1.02204e+06	2	0	42
22272.5	8977.4	1.02204e+06	2	0	59
35241.8	9909.2	1.25174e+06	2	0	48
24083.3	12276.2	722694	2	0	0
26748.9	14108.4	722694	2	0	0
25951.9	15739.1	1.91207e+06	2	0	39
33700.9	17642.4	1.61599e+06	2	0	0
32089.6	5439.7	1.61599e+06	2	0	53
23090.7	5916.9	2.04409e+06	2	0	37
24574.7	3647.2	722694	2	0	0
23174.6	12197.8	1.02204e+06	2	0	36
27788.4	14609.6	2.28536e+06	2	0	47
30052.8	18014.5	3.15015e+06	2	0	55
23086.2	5918	2.50349e+06	2	0	37
35240.2	9892.1	1.61599e+06	2	0	48
30008.6	19039.6	1.91207e+06	2	0	45
24589.3	3606.9	1.25174e+06	2	0	0
32116.4	5437	1.44539e+06	2	0	53
22458.4	9941.4	1.25174e+06	2	0	44
30429.2	4301.2	1.25174e+06	2	0	0
34595.9	7457.9	1.44539e+06	2	0	61
35232.9	9881.2	1.61599e+06	2	0	48
24134.2	12174.3	722694	2	0	0
35359.9	15035.2	1.02204e+06	2	0	56
33703	17639.3	1.61599e+06	2	0	0
29069.6	3613.8	1.02204e+06	2	0	0
32164	5474.2	722694	2	0	53
23093.6	5919.1	2.16808e+06	2	0	37
22041.1	8402.8	1.02204e+06	2	0	0
27812.1	14599.4	2.04409e+06	2	0	47
30310.1	4000.7	722694	2	0	0
25956.2	15736.3	1.77023e+06	2	0	39
30038.8	18003.6	2.60571e+06	2	0	55
31527.6	19689.2	1.44539e+06	2	0	41
29006.5	3607.7	722694	2	0	43
28232.6	3773.1	722694	2	0	0
31304.3	5246.1	1.77023e+06	2	0	42
34913.9	9234.8	1.77023e+06	2	0	64
35202.3	9938.1	1.02204e+06	2	0	0
34718.2	15991.2	722694	2	0	0
35753.8	16512.4	3.68503e+06	2	0	69
32145.6	5487.6	1.02204e+06	2	0	53
23095.2	5933.7	2.16808e+06	2	0	37
30011.1	19033.1	1.77023e+06	2	0	45
27040.6	14829	1.02204e+06	2	0	0
30058.6	18006.8	3.06613e+06	2	0	55
31524.1	19655.5	1.25174e+06	2	0	41
34277	17008.8	2.60571e+06	2	0	76
29000.9	3566.6	1.44539e+06	2	0	0
31312.8	5243	1.61599e+06	2	0	42
34552.6	7508.4	1.02204e+06	2	0	0
25925.1	15717.4	722694	2	0	39
28258.6	3772.6	1.44539e+06	2	0	0
30412.9	4307.2	1.02204e+06	2	0	0
21142.5	6909.5	2.04409e+06	2	0	51
22467.3	9967.5	1.77023e+06	2	0	44
35207.3	9943	1.02204e+06	2	0	0
26760.5	14069	1.25174e+06	2	0	38
34266.6	16972.6	2.50349e+06	2	0	76
33723.9	17602.4	1.44539e+06	2	0	54
30052.3	18005.2	2.97974e+06	2	0	55
27755.5	14591.6	722694	2	0	0
27071.4	15460.6	2.70407e+06	2	0	40
31446	18366.3	1.25174e+06	2	0	0
29003.6	3555.4	1.44539e+06	2	0	0
28217.7	3788.9	1.61599e+06	2	0	46
35746.9	16526.9	4.33617e+06	2	0	69
30445.1	4338.7	1.25174e+06	2	0	0
22465	9951	1.44539e+06	2	0	44
26700.6	14072.6	722694	2	0	0
35677.9	14419.8	722694	2	0	0
25965.9	15752.1	1.61599e+06	2	0	39
31445.9	18365.5	1.25174e+06	2	0	0
28252.9	3754.2	1.02204e+06	2	0	0
27065.6	15459.8	2.70407e+06	2	0	40
34267.5	16977.5	2.70407e+06	2	0	76
29017.9	3568.5	1.44539e+06	2	0	0
28181.7	3767.2	722694	2	0	46
33707	17655.1	1.61599e+06	2	0	0
33208.5	18891.5	722694	2	0	0
27771.5	14624.6	1.25174e+06	2	0	0
27004.5	14846	1.44539e+06	2	0	0
32952.5	16440.3	2.04409e+06	2	0	100
31509.6	19655.6	1.02204e+06	2	0	41
23740.3	4399.1	722694	2	0	0
33714.1	17639.8	1.77023e+06	2	0	0
30046.9	17975.7	1.25174e+06	2	0	55
24610.2	3574.8	722694	2	0	0
30436.5	4337.7	1.25174e+06	2	0	0
35024	9262.8	722694	2	0	0
34258.1	16953.3	1.77023e+06	2	0	76
28260.6	3762.3	1.02204e+06	2	0	0
23747.3	4414	722694	2	0	0
31330.1	5253.7	1.77023e+06	2	0	42
35736.6	16537.2	3.23199e+06	2	0	69
22404.4	9955.6	722694	2	0	0
26996.2	14860	1.02204e+06	2	0	0
30433.8	4296	1.02204e+06	2	0	0
35352.6	15008.2	1.02204e+06	2	0	56
33740.4	17624.9	1.02204e+06	2	0	54
28220	3805.9	1.77023e+06	2	0	46
35634.8	13118.4	722694	2	0	0
26803.4	14098.7	1.44539e+06	2	0	0
30047.9	17972.4	1.25174e+06	2	0	55
34973.1	9255.5	1.02204e+06	2	0	52
34272.2	16962.1	2.04409e+06	2	0	76
30024.9	19015.8	1.44539e+06	2	0	45
24579.6	3603.5	1.25174e+06	2	0	0
28225.8	3799.3	1.61599e+06	2	0	46
35198.1	9904.6	1.02204e+06	2	0	48
30026.2	18000.8	1.91207e+06	2	0	55
30550.2	18244.5	722694	2	0	0
28193.1	3786.1	1.02204e+06	2	0	46
35741.9	16511.8	3.82414e+06	2	0	69
33726.2	17644.5	1.02204e+06	2	0	0
29009.9	3605.9	1.25174e+06	2	0	43
27020.1	14858.5	1.44539e+06	2	0	0
34250.2	16977.2	2.39691e+06	2	0	76
31469.5	18332.9	722694	2	0	0
28192	3817.8	1.02204e+06	2	0	46
31305.1	5200.7	1.25174e+06	2	0	0
22243.5	8973.8	722694	2	0	59
34993.6	9285.2	722694	2	0	52
27782.7	14597.7	2.28536e+06	2	0	47
30043.7	18001.8	2.89078e+06	2	0	55
33418.9	19426.8	1.25174e+06	2	0	49
21144.6	6940.1	1.77023e+06	2	0	51
35344.6	15022.8	1.25174e+06	2	0	56
34250.4	16933.3	722694	2	0	76
29494.8	3584.1	1.61599e+06	2	0	72
35650.2	13160.6	1.77023e+06	2	0	0
27467.1	3476.6	1.44539e+06	2	0	71
27793	14580	2.28536e+06	2	0	47
27015.4	14839.9	1.44539e+06	2	0	0
34267.6	16953.7	2.16808e+06	2	0	76
33712.6	17669.3	722694	2	0	0
30046.6	18021.1	2.89078e+06	2	0	55
31298.8	5258.9	1.02204e+06	2	0	42
31403.4	18364.5	1.02204e+06	2	0	0
34995.2	9275.7	1.25174e+06	2	0	52
27040.3	14809.8	722694	2	0	0
35197.1	9888.6	1.25174e+06	2	0	48
22442	9962.5	1.44539e+06	2	0	44
30042	18008.6	2.89078e+06	2	0	55
31311.5	5255.6	1.91207e+06	2	0	42
23572.1	11236.7	722694	2	0	0
29028.9	3601.9	1.25174e+06	2	0	43
27806.5	14586.6	2.28536e+06	2	0	47
35773.3	16512.3	1.77023e+06	2	0	69
35027.2	9259.4	722694	2	0	0
35176.3	9915	1.02204e+06	2	0	48
35640.1	14402.6	722694	2	0	0
34281.9	16944.2	1.25174e+06	2	0	76
30039.7	18010.2	2.79898e+06	2	0	55
32131.5	18643.6	1.02204e+06	2	0	70
30031.9	19007.8	1.25174e+06	2	0	45
31440.2	18373	1.02204e+06	2	0	0
34980.9	9264.7	1.25174e+06	2	0	52
35659.6	14416.5	1.02204e+06	2	0	0
35751.7	16516.2	3.95836e+06	2	0	69
30051.2	18039.3	1.25174e+06	2	0	55
32164.4	18636.9	1.44539e+06	2	0	70
24079.7	12265.5	722694	2	0	0
35659.3	13143.9	1.77023e+06	2	0	0
35152.8	9878.6	722694	2	0	0
22434.1	9973.6	1.44539e+06	2	0	44
27779	14575	1.44539e+06	2	0	47
31399.2	18376.5	1.02204e+06	2	0	0
28272.7	3795.8	1.25174e+06	2	0	0
34299.8	16987.5	1.61599e+06	2	0	76
30044.7	18014.3	2.89078e+06	2	0	55
32932.5	18114.6	722694	2	0	0
33421.4	19446.8	1.61599e+06	2	0	49
32152.3	5469.8	1.25174e+06	2	0	53
32156.2	18646.9	1.44539e+06	2	0	70
35193.7	9878	722694	2	0	48
27787.6	14591.2	2.50349e+06	2	0	47
35765.3	16536.3	3.06613e+06	2	0	69
34244.9	16948.7	1.44539e+06	2	0	76
28237.2	3815.1	1.25174e+06	2	0	46
34993.7	9263.4	1.44539e+06	2	0	52
35649.6	13152.6	2.04409e+06	2	0	0
35343.4	15009	1.02204e+06	2	0	56
32139.4	18654.2	1.25174e+06	2	0	70
33149.8	18153.1	722694	2	0	0
33106.8	18887.6	1.61599e+06	2	0	83
24549.4	3645.1	1.44539e+06	2	0	0
22420.9	9989.3	1.02204e+06	2	0	44
27787.4	14602.1	2.39691e+06	2	0	47
34441.9	15960.2	722694	2	0	0
35811	16526.6	722694	2	0	0
34916.1	7975.6	722694	2	0	0
33158.4	18118.6	722694	2	0	0
31342.2	18252.8	2.04409e+06	2	0	57
34954.9	9251.5	1.02204e+06	2	0	52
34863.7	11757.5	722694	2	0	0
34281.2	16932.7	722694	2	0	76
27800.7	14625.1	1.44539e+06	2	0	47
35751.1	16514.8	3.89183e+06	2	0	69
33151.2	18130	1.02204e+06	2	0	0
32242.7	6699.9	1.02204e+06	2	0	0
22425.1	9978.8	1.25174e+06	2	0	44
35638.7	13156.3	1.77023e+06	2	0	0
26374.9	13725	1.02204e+06	2	0	0
33127.9	18910	2.39691e+06	2	0	83
33436.3	19459.7	1.25174e+06	2	0	49
34942.7	9224.9	1.44539e+06	2	0	52
31397.3	18235.6	1.61599e+06	2	0	57
34271.2	16961.8	2.04409e+06	2	0	76
30049.6	19025.7	1.61599e+06	2	0	45
24610.4	3484.6	722694	2	0	0
33323.8	5864.2	1.61599e+06	2	0	74
21155.8	6946.3	1.44539e+06	2	0	51
34930.9	9262.4	722694	2	0	64
35753.8	16525.2	4.39598e+06	2	0	69
35647	13166.9	1.61599e+06	2	0	0
27489.3	3472.2	722694	2	0	0
32154.9	4646.9	1.02204e+06	2	0	58
21182.6	6910	1.02204e+06	2	0	51
27776.2	14597.8	2.04409e+06	2	0	47
35369.1	15045.6	1.02204e+06	2	0	56
28281.8	3843.6	1.02204e+06	2	0	46
22447.1	9974.3	1.44539e+06	2	0	44
35776	16500.7	1.02204e+06	2	0	69
33106.9	18097.4	722694	2	0	0
32093.1	5451.2	1.91207e+06	2	0	53
31395.4	18291.7	1.25174e+06	2	0	0
21145.6	6946.4	1.44539e+06	2	0	51
27789.1	14606.7	2.28536e+06	2	0	47
35369.7	15097.6	1.77023e+06	2	0	56
33344.7	5862.5	722694	2	0	0
34958.6	7945	1.25174e+06	2	0	0
35653.9	13161.6	1.77023e+06	2	0	0
36137.7	15840.5	722694	2	0	0
35760.8	16518.1	3.82414e+06	2	0	69
33131.9	18898	1.44539e+06	2	0	83
26744.9	2920.7	722694	2	0	0
22994.2	4817.6	722694	2	0	0
34916.6	9222.6	1.02204e+06	2	0	64
34275.3	16965.9	1.91207e+06	2	0	76
33120.9	18098.6	722694	2	0	0
28981.9	3602.1	1.02204e+06	2	0	0
32205.4	6697.7	1.02204e+06	2	0	0
34921.7	7975.3	722694	2	0	0
35744.6	16528	4.33617e+06	2	0	69
31413.5	18293.3	1.02204e+06	2	0	0
26748.8	2933.8	722694	2	0	0
34827.1	11740	1.77023e+06	2	0	81
21163.7	6908.4	1.61599e+06	2	0	51
35161.4	9937.5	1.44539e+06	2	0	48
35636.3	13100.8	722694	2	0	0
35353	15096	1.44539e+06	2	0	56
29002.4	3587.3	722694	2	0	0
22415.6	9941.8	1.02204e+06	2	0	0
36139.5	15847.1	722694	2	0	0
30038.1	19029.8	1.77023e+06	2	0	45
33426.5	19448.7	1.44539e+06	2	0	49
21889.9	8453.8	722694	2	0	0
22427.2	9931.7	722694	2	0	0
34294.2	16988.3	1.61599e+06	2	0	76
28266.2	3798.8	1.25174e+06	2	0	0
21137.6	6902.9	1.61599e+06	2	0	51
35169	9934.2	1.25174e+06	2	0	48
26361.4	13721	1.02204e+06	2	0	0
36107.2	15828.7	1.91207e+06	2	0	89
35755.3	16527.5	4.15156e+06	2	0	69
34941.5	9229.9	1.44539e+06	2	0	52
34242.7	17006.3	2.89078e+06	2	0	76
31456.1	18355.4	1.02204e+06	2	0	0
33442.9	19417.4	722694	2	0	49
22458.8	9975.8	1.44539e+06	2	0	44
27802.4	14571.2	1.61599e+06	2	0	47
35741.3	16521.2	4.33617e+06	2	0	69
34232.4	16991.8	2.04409e+06	2	0	76
31423	18242.1	722694	2	0	57
33350.1	5872.4	1.02204e+06	2	0	0
34265	7923.3	1.25174e+06	2	0	0
22421.2	9975.6	1.25174e+06	2	0	44
31402.1	18216.8	1.61599e+06	2	0	57
33155.8	18147.5	1.02204e+06	2	0	0
30040.6	19040.2	1.77023e+06	2	0	45
21137.9	6909.2	1.77023e+06	2	0	51
35192.3	9947.3	1.02204e+06	2	0	0
27780	14586.2	2.04409e+06	2	0	47
24620.9	3470.8	722694	2	0	0
32183.7	4645.8	1.25174e+06	2	0	58
35376.8	15101.1	1.61599e+06	2	0	56
33085.8	18922.9	2.89078e+06	2	0	83
33413	19454.1	1.25174e+06	2	0	49
34896.9	9243.4	1.77023e+06	2	0	64
23577.8	11235	722694	2	0	0
35647.8	13147.1	2.04409e+06	2	0	0
34249.7	16959.4	1.61599e+06	2	0	76
34948.4	7894.5	1.02204e+06	2	0	0
27798.9	14608.3	2.16808e+06	2	0	47
35741.7	16521	4.27552e+06	2	0	69
31373.6	18252.4	1.44539e+06	2	0	57
33167.7	18906.5	1.25174e+06	2	0	0
30600.5	4103.8	1.02204e+06	2	0	0
32095.7	5448.5	1.91207e+06	2	0	53
35171.4	9887	722694	2	0	0
34175.7	17835.1	722694	2	0	0
33503.9	18622.9	722694	2	0	97
34300.5	7951.7	722694	2	0	0
33113.5	18926.6	3.68503e+06	2	0	83
35182.5	9908.1	1.25174e+06	2	0	48
34858	11771.9	722694	2	0	0
27794.9	14597	2.89078e+06	2	0	47
25931.1	4331.7	722694	2	0	0
34947.4	9234.8	1.61599e+06	2	0	52
36089.2	15828.9	2.28536e+06	2	0	89
33104.6	18906.9	3.54046e+06	2	0	83
22838.2	4874.3	1.25174e+06	2	0	78
32156	5493.7	722694	2	0	53
34247.7	7926.5	1.44539e+06	2	0	0
34281.3	16963.4	1.91207e+06	2	0	76
23009.4	4829	722694	2	0	0
34168	17844.4	722694	2	0	0
27494.9	3470.9	722694	2	0	0
36105.2	15834.2	2.04409e+06	2	0	89
22831.9	4933	1.77023e+06	2	0	78
34963.7	7984.9	1.44539e+06	2	0	65
31394.4	18377	1.02204e+06	2	0	0
27821.7	14603.3	1.25174e+06	2	0	47
30047.5	19037.2	1.61599e+06	2	0	45
22806.5	4938.6	2.79898e+06	2	0	78
35025	8031	722694	2	0	0
27460.8	3472.3	1.25174e+06	2	0	71
35735.4	16525.5	4.08818e+06	2	0	69
34250.6	16986.9	2.70407e+06	2	0	76
33094.4	18938.9	2.39691e+06	2	0	83
28895.1	3608.5	722694	2	0	50
32136.3	4696.1	1.25174e+06	2	0	0
34963.5	9219	722694	2	0	52
34237.9	7961.1	722694	2	0	0
33086.1	18919.9	2.70407e+06	2	0	83
33367.8	5872.5	722694	2	0	0
35164.5	9895.1	722694	2	0	0
34802.3	11742	2.89078e+06	2	0	81
32938.6	18111.7	722694	2	0	0
34905.1	9236.2	1.91207e+06	2	0	64
27628	18075.5	722694	2	0	0
21138.1	6916.7	1.91207e+06	2	0	51
35008.8	7942.3	722694	2	0	0
33730.3	17562.7	1.61599e+06	2	0	54
33127	18907.6	2.60571e+06	2	0	83
34918.9	9266	1.44539e+06	2	0	64
35738.3	16506.9	3.23199e+06	2	0	69
35122.8	9898.2	722694	2	0	0
36088.1	15827.8	2.28536e+06	2	0	89
31424.3	18201.2	722694	2	0	57
33541.4	18575.8	1.44539e+06	2	0	97
34426.4	8550.5	1.44539e+06	2	0	0
33720.6	17568.4	1.77023e+06	2	0	54
32981.7	18117.9	1.02204e+06	2	0	0
30042	19041.7	1.77023e+06	2	0	45
23779.1	4432.5	1.02204e+06	2	0	0
35169.4	9921.1	1.44539e+06	2	0	48
36091.6	15861.7	1.44539e+06	2	0	89
35753.3	16515.4	3.82414e+06	2	0	69
28887.1	3594.6	1.77023e+06	2	0	50
34959.6	7987.1	1.02204e+06	2	0	65
34427.9	8517.1	722694	2	0	0
35654.1	13140.9	1.44539e+06	2	0	0
27802.8	14586.9	2.28536e+06	2	0	47
36102.6	15836.8	2.16808e+06	2	0	89
35746.1	16517.9	4.02379e+06	2	0	69
34222.4	17026.5	1.44539e+06	2	0	76
33733.1	17571.6	1.77023e+06	2	0	54
31356.3	18243.3	1.91207e+06	2	0	57
23771.3	4429.5	1.02204e+06	2	0	0
35622.6	12578.6	722694	2	0	0
29654.9	18600.4	2.50349e+06	2	0	68
32115.4	5468.6	1.61599e+06	2	0	53
24782.8	11353.1	2.39691e+06	2	0	92
27710.3	17141.2	1.91207e+06	2	0	93
33212.2	18873	722694	2	0	0
34408.6	8540.4	722694	2	0	0
35507.6	9419	722694	2	0	0
35141.6	9928.6	1.25174e+06	2	0	48
33494.6	18653.3	1.25174e+06	2	0	97
28196.1	3847	722694	2	0	46
34880.6	9227.1	722694	2	0	64
26369.3	13714	1.02204e+06	2	0	0
28888.6	3572.3	1.91207e+06	2	0	50
21137.3	6907.9	1.77023e+06	2	0	51
27810.9	14583.1	1.77023e+06	2	0	47
29679.2	18658.1	1.02204e+06	2	0	68
28181.7	3834.5	1.02204e+06	2	0	46
34436.7	8560.7	1.25174e+06	2	0	0
32144.1	4697.7	1.25174e+06	2	0	0
34279.4	17003.6	2.39691e+06	2	0	76
29694.1	18620.7	2.28536e+06	2	0	68
28886.1	3584.9	2.04409e+06	2	0	50
22779.7	4958.2	4.02379e+06	2	0	78
34995.1	8002.5	1.44539e+06	2	0	65
35512	9418.8	1.02204e+06	2	0	0
35165.3	9942.6	1.02204e+06	2	0	48
33480.5	18590.7	722694	2	0	97
33134.2	18906.8	1.44539e+06	2	0	83
26222.2	3106.7	1.44539e+06	2	0	0
28352.2	4082.9	722694	2	0	0
34824.1	11779.7	722694	2	0	81
27809.4	14588.7	2.28536e+06	2	0	47
36094.3	15839.5	2.28536e+06	2	0	89
34252.9	16994.8	3.06613e+06	2	0	76
27442.3	3445.3	722694	2	0	0
32118.5	4612.2	722694	2	0	58
35739.6	16540.2	3.38974e+06	2	0	69
33737.1	17604.3	1.44539e+06	2	0	54
31378.7	18219.4	1.25174e+06	2	0	57
29670.6	18645.5	1.25174e+06	2	0	68
23777.6	4428.2	1.02204e+06	2	0	0
22785.8	4936.8	2.70407e+06	2	0	78
32119.2	5453.8	1.91207e+06	2	0	53
35012.3	7993.5	1.02204e+06	2	0	65
26227.5	3110.9	1.25174e+06	2	0	0
32235	6706	1.25174e+06	2	0	0
35525.8	9406.7	722694	2	0	0
34839.4	11752.7	1.25174e+06	2	0	81
35721.9	16517.4	2.50349e+06	2	0	69
32997.2	18124.8	1.02204e+06	2	0	0
22782.3	4970.4	3.82414e+06	2	0	78
33799.1	17608.6	722694	2	0	0
34450.2	15967.1	722694	2	0	0
29673.4	18610.5	2.89078e+06	2	0	68
33185	18902.3	1.25174e+06	2	0	0
32111.6	5429.8	1.25174e+06	2	0	53
35366.1	15084.4	1.61599e+06	2	0	56
34997.5	7972.6	1.91207e+06	2	0	65
36089.4	15837.1	2.39691e+06	2	0	89
33732.9	17544.5	722694	2	0	54
33545.5	18654	1.91207e+06	2	0	97
22823.2	4898.2	1.77023e+06	2	0	78
34301.3	7946.9	722694	2	0	0
35004.7	9250.8	1.25174e+06	2	0	52
34268.8	16992.9	2.89078e+06	2	0	76
33432.9	19459.9	1.25174e+06	2	0	49
28907.7	3581.3	1.25174e+06	2	0	50
21157.9	6908.4	1.61599e+06	2	0	51
29713.4	18649.3	1.25174e+06	2	0	68
32128.3	5453.3	1.25174e+06	2	0	53
34967.6	7974	1.44539e+06	2	0	65
31361.3	18222.5	722694	2	0	57
33511.2	18661.6	1.02204e+06	2	0	97
26255.2	3101.7	722694	2	0	0
27454.3	3496.1	1.25174e+06	2	0	71
35765.8	16505.9	2.16808e+06	2	0	69
33407.8	19433.4	1.25174e+06	2	0	49
25947.3	4330.2	722694	2	0	0
34987.9	7980	2.04409e+06	2	0	65
34260.4	17005.7	3.15015e+06	2	0	76
33487.8	18635.5	1.02204e+06	2	0	97
28895.6	3564.7	1.61599e+06	2	0	50
34271.2	7923.4	722694	2	0	0
35136.5	9939.9	1.02204e+06	2	0	48
31389.1	18222.3	1.44539e+06	2	0	57
33400.9	19429.6	1.25174e+06	2	0	49
26255.1	3074.9	722694	2	0	0
21153.9	6923.9	2.04409e+06	2	0	51
34977.7	7972.2	2.04409e+06	2	0	65
35006	9249.4	1.25174e+06	2	0	52
35726	16513.3	2.70407e+06	2	0	69
34260.5	16988.4	2.79898e+06	2	0	76
27711.3	17178.7	1.44539e+06	2	0	93
33747.6	17594.9	1.44539e+06	2	0	54
31360.2	18175.3	722694	2	0	57
33166.8	18902	1.25174e+06	2	0	0
33384	19439.9	1.02204e+06	2	0	49
30594.7	4102.7	1.02204e+06	2	0	0
35146.9	9950.5	1.02204e+06	2	0	48
33503	18650.5	1.02204e+06	2	0	97
34233.1	7955.3	1.02204e+06	2	0	0
28889.9	3571.7	1.91207e+06	2	0	50
22835	4948.5	1.44539e+06	2	0	78
33257.1	5870.1	1.25174e+06	2	0	74
34983.5	7981.4	2.28536e+06	2	0	65
34238	16984.9	2.16808e+06	2	0	76
33709.5	17577	1.44539e+06	2	0	54
29696.4	18658.1	1.44539e+06	2	0	68
26236.9	3098.7	1.44539e+06	2	0	0
23637.8	4509.6	3.95836e+06	2	0	85
28368.8	4166	722694	2	0	0
32096.7	5487	722694	2	0	53
35141.3	9918.7	1.02204e+06	2	0	48
27683.7	17184.2	1.44539e+06	2	0	93
33702.8	17557.5	1.02204e+06	2	0	54
33103	18895.4	2.39691e+06	2	0	83
29492.4	3553.6	1.44539e+06	2	0	72
34279.5	17012.1	2.16808e+06	2	0	76
31383.3	18185.8	1.25174e+06	2	0	57
28366.6	4158.5	722694	2	0	0
21148.9	6897.5	1.91207e+06	2	0	51
34992.5	7993.7	2.04409e+06	2	0	65
33001.5	18118.1	1.02204e+06	2	0	0
33494.8	18618.5	1.25174e+06	2	0	97
33427	19422.4	1.02204e+06	2	0	49
35004.2	9244.4	1.02204e+06	2	0	52
34235.8	17020.1	2.16808e+06	2	0	76
33725.3	17585.3	1.91207e+06	2	0	54
27624.5	18074.6	722694	2	0	0
27446.6	3470.4	1.25174e+06	2	0	71
30654.2	4119.1	722694	2	0	0
33172.2	18909.7	1.25174e+06	2	0	0
22823.9	4979.9	722694	2	0	78
32218.4	6701.2	1.25174e+06	2	0	0
27434.7	3441	722694	2	0	0
29701	18636.5	1.77023e+06	2	0	68
30611.7	4095.4	1.02204e+06	2	0	0
35041.8	7982.7	722694	2	0	0
35142.8	9910.7	1.02204e+06	2	0	48
31393.2	18201.2	1.61599e+06	2	0	57
28895.4	3574.8	2.04409e+06	2	0	50
32110.8	5465.1	1.44539e+06	2	0	53
33761.9	17601.5	722694	2	0	54
22793	4941.3	3.3118e+06	2	0	78
35025.6	8014.8	722694	2	0	0
35130	9888.8	1.25174e+06	2	0	0
34267.8	17025.1	1.91207e+06	2	0	76
35686.2	11131.1	1.02204e+06	2	0	0
35739.3	16522.2	4.27552e+06	2	0	69
29663	18627	1.77023e+06	2	0	68
28900.4	3582.1	2.28536e+06	2	0	50
32136.1	4620.5	1.02204e+06	2	0	58
22813.2	4908.4	1.77023e+06	2	0	78
32101.7	5478	1.44539e+06	2	0	53
34234.5	7914.6	1.25174e+06	2	0	0
33798.2	17608.3	722694	2	0	0
31407.9	18192.3	1.44539e+06	2	0	57
33086.9	18924.4	2.97974e+06	2	0	83
26267.2	3083.2	722694	2	0	0
21163.5	6910.8	1.61599e+06	2	0	51
34440.8	8547.6	1.25174e+06	2	0	0
21926.4	8433.3	1.02204e+06	2	0	0
31424.8	18179.5	722694	2	0	57
33089.5	18914.3	3.15015e+06	2	0	83
22847.4	4888.2	1.61599e+06	2	0	78
32066.2	5434.3	722694	2	0	86
34595.6	7443.5	1.44539e+06	2	0	61
35132.1	9866.5	1.02204e+06	2	0	0
34282.6	16984.1	2.50349e+06	2	0	76
26212.7	3096.2	1.02204e+06	2	0	0
34990.3	7986.4	2.16808e+06	2	0	65
21877.6	8441.3	1.02204e+06	2	0	0
34429.5	8549.6	1.44539e+06	2	0	0
34817	11750.7	2.16808e+06	2	0	81
31394.8	18217.4	1.77023e+06	2	0	57
28874.4	3592.4	1.44539e+06	2	0	50
34594.8	7394.5	1.61599e+06	2	0	61
35091.8	9885	1.44539e+06	2	0	0
29679.7	18619.2	2.70407e+06	2	0	68
29472.1	3579.9	1.77023e+06	2	0	72
33725.6	17577	1.91207e+06	2	0	54
22800.2	4950.2	4.08818e+06	2	0	78
34987.6	7963.6	1.77023e+06	2	0	65
35734	16523.4	3.95836e+06	2	0	69
33400.7	19452.1	722694	2	0	49
28913.5	3594.3	1.02204e+06	2	0	50
32163.3	4628.4	1.44539e+06	2	0	58
32103.7	5462	2.16808e+06	2	0	53
21910.3	8433.2	722694	2	0	0
31367.7	18194.3	1.25174e+06	2	0	57
29682	18606.5	2.79898e+06	2	0	68
34970.1	7936.3	1.25174e+06	2	0	0
35720.8	16507.9	1.91207e+06	2	0	69
33707.5	17545.6	722694	2	0	54
34291.9	16983.4	1.61599e+06	2	0	76
28887.8	3583.3	2.04409e+06	2	0	50
29508.3	3568.2	2.04409e+06	2	0	72
33255.5	5815.3	1.77023e+06	2	0	75
35730.9	16512.1	2.79898e+06	2	0	69
33715.3	17571.8	1.91207e+06	2	0	54
33118.2	18928.4	3.06613e+06	2	0	83
22826.2	4942.6	1.61599e+06	2	0	78
32094.5	5402.1	1.25174e+06	2	0	86
21162.1	6935.1	1.61599e+06	2	0	51
34591.9	7396.6	1.77023e+06	2	0	61
31400.7	18201.7	1.44539e+06	2	0	57
29691.2	18611	2.39691e+06	2	0	68
35723.9	16519.9	2.70407e+06	2	0	69
22792.8	4928.5	2.60571e+06	2	0	78
34570.2	7419.6	1.61599e+06	2	0	61
35028.9	7976.8	722694	2	0	0
34936.7	9222.5	1.44539e+06	2	0	52
33709.3	17606	1.02204e+06	2	0	54
29665	18590.6	2.89078e+06	2	0	68
32080.9	5453.5	1.61599e+06	2	0	53
33528.9	18609.4	1.61599e+06	2	0	97
22809.7	4952.9	2.89078e+06	2	0	78
21568.8	7659.5	722694	2	0	0
21932.8	8427.5	722694	2	0	0
29678.6	18629.9	2.16808e+06	2	0	68
35003.5	7944.7	722694	2	0	0
34817.5	9235.8	722694	2	0	0
22791.6	4937.3	3.06613e+06	2	0	78
35371.1	15097.7	1.77023e+06	2	0	56
34421.3	8534.4	1.44539e+06	2	0	0
29669.7	18604.7	3.23199e+06	2	0	68
33508.3	18581.5	1.61599e+06	2	0	97
33109	18917.1	4.08818e+06	2	0	83
35131.2	9868.9	1.25174e+06	2	0	0
35737.9	16519.3	4.02379e+06	2	0	69
34261.9	17019.1	2.60571e+06	2	0	76
32070.9	5420.9	1.25174e+06	2	0	86
34999.4	7975.4	1.91207e+06	2	0	65
33747.7	17586.1	1.02204e+06	2	0	54
31346.6	18254.9	1.91207e+06	2	0	57
29695.7	18631.4	1.91207e+06	2	0	68
33121.4	18929.6	2.79898e+06	2	0	83
22827.4	4857.9	1.25174e+06	2	0	78
34595.9	7383	1.61599e+06	2	0	61
21872.6	8440.5	722694	2	0	0
22234.9	8949.4	1.25174e+06	2	0	59
23606	9370	1.02204e+06	2	0	60
32064	5384	2.60571e+06	2	0	86
34249.8	16997.4	3.15015e+06	2	0	76
22823.6	4858.6	1.02204e+06	2	0	78
21553.3	7653.4	722694	2	0	0
23597.8	9384.6	1.44539e+06	2	0	60
31344.4	18247.8	2.16808e+06	2	0	57
33495.6	18599.3	1.44539e+06	2	0	97
34624.7	7434.1	1.25174e+06	2	0	0
34968.9	7938.6	1.25174e+06	2	0	0
32050.5	5374.9	2.16808e+06	2	0	86
34246.6	17008.8	2.89078e+06	2	0	76
22830.2	4879.2	1.02204e+06	2	0	78
31328.4	18234.5	1.91207e+06	2	0	57
29663.9	18626.4	1.77023e+06	2	0	68
32043	5411.5	1.25174e+06	2	0	0
35090.6	9884.5	1.44539e+06	2	0	0
22822.9	4906.9	1.91207e+06	2	0	78
34989	7980.7	2.04409e+06	2	0	65
23598.8	9392.7	1.44539e+06	2	0	60
35734.5	16508.7	3.23199e+06	2	0	69
31392.5	18299.6	1.02204e+06	2	0	0
29680.7	18599.1	2.89078e+06	2	0	68
34258.7	17008.2	3.23199e+06	2	0	76
32048.3	5354.5	2.39691e+06	2	0	86
33235	5835.9	1.25174e+06	2	0	75
23585.3	9387.2	1.25174e+06	2	0	60
36087	15844.5	2.28536e+06	2	0	89
29695.5	18642	1.77023e+06	2	0	68
33504	18568.8	1.02204e+06	2	0	97
22816.2	4950.3	2.28536e+06	2	0	78
22803.8	4925.9	2.39691e+06	2	0	78
34244	7931.1	1.44539e+06	2	0	0
35737.8	16516	3.95836e+06	2	0	69
29692.7	18641.2	1.77023e+06	2	0	68
33503.5	18594.7	1.25174e+06	2	0	97
32067.5	5353	2.60571e+06	2	0	86
34559.3	7469.7	1.44539e+06	2	0	61
35101.1	9882.8	1.44539e+06	2	0	0
23833.3	12095.7	722694	2	0	0
29667.1	18598.4	2.97974e+06	2	0	68
32044.1	5401.8	1.25174e+06	2	0	0
33522.4	18577	1.44539e+06	2	0	97
31395.6	18258.7	1.25174e+06	2	0	57
29010.3	3548.5	722694	2	0	0
32163.9	4637.8	1.77023e+06	2	0	58
35747.7	16527.9	4.39598e+06	2	0	69
31383.9	18244.3	1.61599e+06	2	0	57
33535.5	18579.4	1.44539e+06	2	0	97
34567	7437	1.25174e+06	2	0	61
34255.6	17011.6	2.89078e+06	2	0	76
22824.9	4854.6	1.02204e+06	2	0	78
26223.4	3096.5	1.44539e+06	2	0	0
31381.8	18248.4	1.61599e+06	2	0	57
32080.7	5377.9	2.70407e+06	2	0	86
35516.6	9531	722694	2	0	0
35760.7	16535.8	3.54046e+06	2	0	69
35137.4	9883.3	1.44539e+06	2	0	0
31402.7	18297.8	1.25174e+06	2	0	0
33542.2	18620.2	1.77023e+06	2	0	97
30652.1	4107.7	722694	2	0	0
32156.2	4626.4	1.25174e+06	2	0	58
27371.8	15723	1.25174e+06	2	0	0
31396.7	18259.7	1.02204e+06	2	0	57
32073.2	5383.4	2.79898e+06	2	0	86
35752.9	16534.3	4.15156e+06	2	0	69
32804.7	18120.6	2.60571e+06	2	0	82
29684	18615.3	2.60571e+06	2	0	68
33537	18601.9	1.61599e+06	2	0	97
35096.9	9889.9	1.44539e+06	2	0	0
34241.4	17014.7	2.28536e+06	2	0	76
27696.2	17163.7	1.25174e+06	2	0	93
23658.7	4524.5	2.79898e+06	2	0	85
34587.3	7414	1.61599e+06	2	0	61
29668.9	18595.1	2.97974e+06	2	0	68
33554.3	18568.7	1.02204e+06	2	0	97
32167.2	4653.5	1.25174e+06	2	0	58
35758.9	16532.2	3.82414e+06	2	0	69
32776.6	18118.3	1.44539e+06	2	0	82
22838.3	4922.3	1.44539e+06	2	0	78
32071.4	5374	2.97974e+06	2	0	86
31366.4	18249	1.77023e+06	2	0	57
29686.3	18637.6	2.04409e+06	2	0	68
32785.6	18120	2.28536e+06	2	0	82
32088.9	5388.2	2.39691e+06	2	0	86
34264	7949	722694	2	0	0
29648	18635.5	1.44539e+06	2	0	68
33510.5	18599.4	1.25174e+06	2	0	97
35096.7	9897	1.44539e+06	2	0	0
35750.9	16501.2	2.39691e+06	2	0	69
34241.5	16986.9	2.28536e+06	2	0	76
23600.3	4528.1	1.02204e+06	2	0	0
22837	4903.4	1.77023e+06	2	0	78
32773.3	18135.6	1.77023e+06	2	0	82
24959	3484.3	1.44539e+06	2	0	0
32145.9	4617.7	1.02204e+06	2	0	58
35743.3	16539.6	3.75523e+06	2	0	69
34247.4	17018.8	2.60571e+06	2	0	76
27690.4	17191.6	1.44539e+06	2	0	93
33531.9	18607.3	1.61599e+06	2	0	97
34573.4	7407.7	1.61599e+06	2	0	61
29616.3	18588.2	1.44539e+06	2	0	68
35365.4	15107.8	1.61599e+06	2	0	56
34310.8	16111.7	722694	2	0	0
22861.8	4885.1	722694	2	0	78
32039.5	5363.5	1.77023e+06	2	0	86
34578.2	7413.8	1.44539e+06	2	0	61
35753.6	16528	4.45499e+06	2	0	69
32784.6	18089.5	1.02204e+06	2	0	82
31315.4	18255.6	1.44539e+06	2	0	57
23604.7	4500.8	722694	2	0	0
32087	5343.9	1.77023e+06	2	0	86
22266.7	8942.7	2.97974e+06	2	0	59
35526.2	9494.9	1.02204e+06	2	0	0
34265.8	17015.5	2.70407e+06	2	0	76
33296.6	5871	1.44539e+06	2	0	74
32769.1	18152.2	1.25174e+06	2	0	82
31339	18227.9	1.61599e+06	2	0	57
29642.3	18652.6	1.02204e+06	2	0	68
23592.5	4534.7	722694	2	0	0
22243.4	8915.7	1.44539e+06	2	0	59
34323.8	16110.6	722694	2	0	0
34224.9	17029.2	1.61599e+06	2	0	76
34618.2	7445.7	1.02204e+06	2	0	0
34802.5	9224.2	722694	2	0	0
27743.6	17178.5	1.77023e+06	2	0	93
29426.2	3496.7	722694	2	0	0
32048.6	5320.5	3.89183e+06	2	0	86
23613.5	9386.3	1.25174e+06	2	0	60
35746.7	16526.7	4.33617e+06	2	0	69
22798.3	4940.8	3.23199e+06	2	0	78
33319.5	5859.4	1.44539e+06	2	0	74
34593.7	7435.9	1.25174e+06	2	0	61
27735.1	17226.2	1.02204e+06	2	0	93
32762.1	18145.6	1.25174e+06	2	0	82
29655.9	18590.6	2.79898e+06	2	0	68
27470.4	3519.8	2.39691e+06	2	0	71
23599.1	4513.9	1.02204e+06	2	0	0
32076.4	5358.3	2.60571e+06	2	0	86
34236.8	17007.2	2.50349e+06	2	0	76
31347.4	18250.8	2.04409e+06	2	0	57
33516.2	18567.3	1.25174e+06	2	0	97
22269.1	8923.2	2.16808e+06	2	0	59
27455.5	3487.5	1.61599e+06	2	0	71
23570.1	9374.9	1.02204e+06	2	0	60
34230.9	16968.1	722694	2	0	76
31312.9	18244.4	1.77023e+06	2	0	57
23661.7	4501.9	4.08818e+06	2	0	85
33277.5	5877.9	1.61599e+06	2	0	74
29686.5	18609.7	2.60571e+06	2	0	68
33545.4	18582	1.44539e+06	2	0	97
34589.8	7468.7	1.25174e+06	2	0	61
22224.9	8925.3	722694	2	0	59
35523.5	9499	1.02204e+06	2	0	0
35741.8	16540.7	3.68503e+06	2	0	69
27726.9	17207.1	1.44539e+06	2	0	93
32141.4	18600.2	722694	2	0	0
29681.4	18600.3	2.97974e+06	2	0	68
29318.7	3448.5	722694	2	0	0
27452.9	3514.3	1.25174e+06	2	0	71
27307.3	14301.5	1.02204e+06	2	0	0
35749.1	16528.6	4.39598e+06	2	0	69
22853.7	4935.6	722694	2	0	78
32787.3	18143.7	1.44539e+06	2	0	82
31332.3	18241.2	2.39691e+06	2	0	57
33536.4	18596.9	1.61599e+06	2	0	97
27477.6	3523.3	2.70407e+06	2	0	71
22269.3	8919.1	1.91207e+06	2	0	59
35532.1	9510.9	1.02204e+06	2	0	0
34903.6	9204.2	722694	2	0	0
27743	17179.3	1.77023e+06	2	0	93
30033.1	18019.5	2.16808e+06	2	0	55
31320.5	18239.1	1.77023e+06	2	0	57
35682	11142.5	1.02204e+06	2	0	0
24980	3414.9	1.02204e+06	2	0	0
22810.4	4892.6	1.25174e+06	2	0	78
29679.7	18595.6	2.89078e+06	2	0	68
27471	3519.7	2.50349e+06	2	0	71
32082.8	5362.9	2.39691e+06	2	0	86
27283.4	14341.4	1.02204e+06	2	0	0
34230.3	7939.7	1.02204e+06	2	0	0
22267.8	8939.2	3.06613e+06	2	0	59
31338.9	18230.8	1.77023e+06	2	0	57
32801.8	18160.3	1.44539e+06	2	0	82
22816.1	4923.5	1.77023e+06	2	0	78
33311.2	5873.9	1.61599e+06	2	0	74
27358.6	15700.4	1.25174e+06	2	0	0
27480	3509.4	2.79898e+06	2	0	71
30418.7	4399	722694	2	0	0
32062.5	5369.8	2.97974e+06	2	0	86
34259.7	7945.7	722694	2	0	0
35675.6	11106.1	1.61599e+06	2	0	62
34240.7	16991.5	2.39691e+06	2	0	76
29686.8	18605.3	2.70407e+06	2	0	68
30890.9	5680.1	722694	2	0	0
34674.8	7465.5	1.02204e+06	2	0	0
28828.4	4147.1	1.61599e+06	2	0	77
32794.2	18154.9	1.61599e+06	2	0	82
29660.1	18609	2.70407e+06	2	0	68
27391	15716.3	1.02204e+06	2	0	0
27476.5	3489.9	1.77023e+06	2	0	71
33331	5890.1	1.02204e+06	2	0	74
29679.6	18570.5	1.02204e+06	2	0	68
22253.1	8940.8	2.60571e+06	2	0	59
29306.5	3454.6	722694	2	0	0
22822.8	4915.7	1.91207e+06	2	0	78
29689.6	18591	1.91207e+06	2	0	68
30422.4	4442.2	722694	2	0	0
32066.8	5339.3	2.60571e+06	2	0	86
34602.1	7380	1.44539e+06	2	0	61
33540.3	18619.7	1.61599e+06	2	0	97
33306.8	5869.7	1.61599e+06	2	0	74
31308.6	18256.3	1.02204e+06	2	0	57
30423.2	4396.5	722694	2	0	0
22809.1	4972.8	2.39691e+06	2	0	78
22263	8945.9	2.89078e+06	2	0	59
34264.8	17013.8	2.79898e+06	2	0	76
27477.9	3489.1	1.61599e+06	2	0	71
27320.3	14311.8	1.25174e+06	2	0	0
31326.6	18240.6	2.28536e+06	2	0	57
27353.1	3359.8	1.44539e+06	2	0	0
24249.7	3993.1	1.77023e+06	2	0	90
29633.7	18594.1	1.77023e+06	2	0	68
26804.8	2862.1	722694	2	0	0
32086.2	5357.8	2.16808e+06	2	0	86
34657.7	7456.7	1.02204e+06	2	0	0
27720.9	17190.7	1.44539e+06	2	0	93
27498.7	3524.4	2.28536e+06	2	0	71
22250.1	8934.1	2.70407e+06	2	0	59
29687.4	18585.4	1.91207e+06	2	0	68
24957.5	3468.6	1.25174e+06	2	0	0
27744.8	17201.4	1.25174e+06	2	0	93
27498.7	3504.6	2.04409e+06	2	0	71
30426	4434.6	722694	2	0	0
22274	8962.1	1.61599e+06	2	0	59
23578.6	9409.5	1.02204e+06	2	0	60
35747.3	16528.5	4.39598e+06	2	0	69
32076.6	5381.4	2.89078e+06	2	0	86
35517.3	9530.5	722694	2	0	0
29654.4	18603.3	2.60571e+06	2	0	68
29515.8	3523.9	722694	2	0	72
34661.4	7465.6	1.02204e+06	2	0	0
22248.8	8922.9	1.77023e+06	2	0	59
31307.5	18219.6	1.02204e+06	2	0	0
27483.6	3499.7	2.28536e+06	2	0	71
24203.5	4014.3	1.77023e+06	2	0	90
29650.8	18582.7	2.60571e+06	2	0	68
35686	11108.4	722694	2	0	62
33102.7	18913.8	4.214e+06	2	0	83
27486.4	3508.8	2.79898e+06	2	0	71
33345.2	5912.9	722694	2	0	74
27736.3	17200.2	1.25174e+06	2	0	93
26784.8	3003.2	722694	2	0	0
26251.1	3247.9	722694	2	0	0
32079.8	5353.9	2.39691e+06	2	0	86
22260.9	8954.6	2.50349e+06	2	0	59
29661	18587.7	2.60571e+06	2	0	68
35687.6	11149.6	1.02204e+06	2	0	0
30033.6	18019.8	2.16808e+06	2	0	55
32085.6	5340.2	1.61599e+06	2	0	86
34804	11766.3	1.61599e+06	2	0	81
35364.8	15063.3	1.02204e+06	2	0	56
33339.8	5899.6	1.02204e+06	2	0	74
24223.6	3995.8	2.89078e+06	2	0	90
32061.6	5363.8	2.50349e+06	2	0	86
31353.3	18257.7	1.77023e+06	2	0	57
29644.8	18617.7	1.61599e+06	2	0	68
24228.4	4034.3	1.02204e+06	2	0	90
27477.4	3539.2	1.91207e+06	2	0	71
22236.7	8920.6	1.44539e+06	2	0	59
28843	4198	2.04409e+06	2	0	77
32063.7	5373.3	2.89078e+06	2	0	86
34870.1	9259.5	1.25174e+06	2	0	64
35627.4	11088.8	1.25174e+06	2	0	62
29664.8	18592.3	2.79898e+06	2	0	68
33288.5	5892.7	1.44539e+06	2	0	74
22262.7	8920.8	2.39691e+06	2	0	59
27490.5	3548.1	2.28536e+06	2	0	71
29432.3	3504.2	722694	2	0	0
35741.7	16534.5	3.95836e+06	2	0	69
31335.5	18243.4	2.28536e+06	2	0	57
26874.3	2928.5	722694	2	0	0
34822.8	11759.2	1.91207e+06	2	0	81
33110.1	18911	4.02379e+06	2	0	83
24977.1	3478.3	1.25174e+06	2	0	0
27482	3518.3	2.89078e+06	2	0	71
24222.6	3973.2	2.70407e+06	2	0	90
34868.4	9247.5	1.25174e+06	2	0	64
35627.6	11085.6	1.02204e+06	2	0	62
31314.5	18205	1.61599e+06	2	0	0
28829.5	4193.1	1.44539e+06	2	0	77
32087.5	5371.3	2.60571e+06	2	0	86
22271.5	8927.9	2.50349e+06	2	0	59
29652.5	18602.6	2.70407e+06	2	0	68
33107.9	18911.2	4.02379e+06	2	0	83
24228.4	4011.4	1.91207e+06	2	0	90
35649.1	11069.1	1.02204e+06	2	0	62
27288.1	14349	1.02204e+06	2	0	0
26853.7	2938.6	1.02204e+06	2	0	0
34913.1	9247.8	1.91207e+06	2	0	64
31312.9	18197.5	1.44539e+06	2	0	0
32066	5393	2.39691e+06	2	0	86
35747.4	16536.6	3.95836e+06	2	0	69
34248.4	17019.2	2.60571e+06	2	0	76
26869.4	2944.3	1.02204e+06	2	0	0
27494.8	3529.8	2.79898e+06	2	0	71
28837.1	4183.3	1.91207e+06	2	0	77
33289.1	5894	1.25174e+06	2	0	74
27375.8	15733.4	1.44539e+06	2	0	0
24992.7	3409	1.02204e+06	2	0	0
22263	8943.6	2.79898e+06	2	0	59
35645.3	11097.6	1.77023e+06	2	0	62
34186.9	17038.5	1.44539e+06	2	0	76
27706.1	17150.3	1.44539e+06	2	0	93
31303.5	18199.8	1.25174e+06	2	0	0
22840.1	4896.9	1.44539e+06	2	0	78
22262.4	8948.1	2.79898e+06	2	0	59
34890.3	9248	1.61599e+06	2	0	64
29676.1	18609.6	2.70407e+06	2	0	68
33106.2	18909.2	3.82414e+06	2	0	83
27494.6	3521.8	2.60571e+06	2	0	71
31539.4	4665.8	1.25174e+06	2	0	0
24942.9	3475.9	1.02204e+06	2	0	0
32070.9	5381.2	2.89078e+06	2	0	86
22253.4	8945.9	2.50349e+06	2	0	59
34902.6	9192.1	722694	2	0	0
34766.6	11738.9	1.91207e+06	2	0	81
35265.7	15113.3	722694	2	0	0
31280.7	18229.2	722694	2	0	0
29671.2	18579.2	2.28536e+06	2	0	68
29501.8	3540.8	1.25174e+06	2	0	72
31525.7	4666.5	1.02204e+06	2	0	0
33260.8	5923	722694	2	0	0
35637.9	11106.8	1.44539e+06	2	0	62
27727.8	17155.8	3.23199e+06	2	0	93
24264.9	3978.5	722694	2	0	90
28860.9	4181.1	2.16808e+06	2	0	77
22798.3	4955.8	4.33617e+06	2	0	78
34201.6	17025.9	1.02204e+06	2	0	76
33267.1	5903.9	1.02204e+06	2	0	0
35260.8	15119.3	722694	2	0	0
26849.4	2932.8	722694	2	0	0
27490.6	3519.3	2.79898e+06	2	0	71
31562.9	4648.1	722694	2	0	0
32073.2	5382.5	2.79898e+06	2	0	86
34613.4	7432.4	1.25174e+06	2	0	0
35646.4	11101.3	1.61599e+06	2	0	62
34175.2	17022.9	1.02204e+06	2	0	76
29638.6	18613.8	1.44539e+06	2	0	68
29521.6	3571.3	2.60571e+06	2	0	72
22257.4	8930.4	2.79898e+06	2	0	59
33276.9	5921.3	1.02204e+06	2	0	0
29640.5	18594.2	2.39691e+06	2	0	68
26826.6	2935.8	722694	2	0	63
24218.2	4038	1.02204e+06	2	0	90
22805	4960	3.3118e+06	2	0	78
32100.8	5380.4	1.25174e+06	2	0	86
22280.1	8940.1	2.39691e+06	2	0	59
35257.8	15150.3	1.25174e+06	2	0	0
27693.9	17178.3	1.77023e+06	2	0	93
33108.2	18908.3	3.75523e+06	2	0	83
29504.5	3548.5	1.25174e+06	2	0	72
32176.3	4630.5	1.44539e+06	2	0	58
23563	9405.3	722694	2	0	60
34206.3	17034.4	1.44539e+06	2	0	76
32811	18144.5	1.61599e+06	2	0	82
27495.7	3526.8	2.50349e+06	2	0	71
24265.5	3965.6	1.02204e+06	2	0	90
22288	8946.1	1.25174e+06	2	0	59
34791.9	11743.4	3.23199e+06	2	0	81
35258.2	15145.1	1.25174e+06	2	0	0
27730.2	17133.5	5.21142e+06	2	0	93
28866.3	4179.7	2.16808e+06	2	0	77
32074.6	5405.1	1.61599e+06	2	0	86
33092.8	18902	2.89078e+06	2	0	83
26846.3	2957.3	722694	2	0	0
24967	3460.7	722694	2	0	0
22250.6	8943.7	2.50349e+06	2	0	59
35251.3	15156.7	1.25174e+06	2	0	0
27746.2	17124.1	6.08953e+06	2	0	93
32190.6	18627.2	1.02204e+06	2	0	70
29524.6	3565	2.70407e+06	2	0	72
24209.9	4017.8	1.91207e+06	2	0	90
31553.6	4665.5	1.25174e+06	2	0	0
22779.7	4933.9	2.39691e+06	2	0	78
34820	11735.8	1.91207e+06	2	0	81
33101.4	18901.9	3.06613e+06	2	0	83
26841.6	2900.4	1.25174e+06	2	0	63
32175.7	4634.5	1.44539e+06	2	0	58
34591	7439.5	1.44539e+06	2	0	61
32172.9	18623.8	1.25174e+06	2	0	70
27497.2	3545.3	2.16808e+06	2	0	71
29530.6	3557.3	2.79898e+06	2	0	72
31557.4	4699.8	722694	2	0	88
22795.3	4962.1	4.214e+06	2	0	78
30882.4	5692.1	722694	2	0	0
35261.8	15143.5	1.25174e+06	2	0	0
25003.4	3440.9	722694	2	0	0
24259.2	4009.4	1.44539e+06	2	0	90
35646.4	11090.2	2.16808e+06	2	0	62
32811.6	18151.3	1.61599e+06	2	0	82
29640.8	18582.5	2.28536e+06	2	0	68
28823.9	4180.4	1.25174e+06	2	0	77
22249.5	8952.9	2.28536e+06	2	0	59
27483.4	3553	1.61599e+06	2	0	71
32061.8	5386.1	2.50349e+06	2	0	86
34865.2	9263.1	1.25174e+06	2	0	64
27302.3	14321.9	1.25174e+06	2	0	0
32129.3	18663.4	1.02204e+06	2	0	70
33118.8	18890.9	1.61599e+06	2	0	83
31539.1	4679.2	1.25174e+06	2	0	0
25007.4	3461.7	1.02204e+06	2	0	0
27476.6	3525.3	2.70407e+06	2	0	71
28864	4172.3	1.91207e+06	2	0	77
22272.1	8938.1	2.97974e+06	2	0	59
35756.2	16542.5	3.38974e+06	2	0	69
30670.2	18833.7	1.91207e+06	2	0	73
26809.5	2930.6	1.02204e+06	2	0	63
29537.6	3565.2	2.60571e+06	2	0	72
24251.4	4009.5	1.61599e+06	2	0	90
33105.7	18898	2.60571e+06	2	0	83
24991.7	3450.1	1.25174e+06	2	0	0
28843.3	4148.5	1.61599e+06	2	0	77
32113.8	5408.3	722694	2	0	0
32893.7	16431.6	1.02204e+06	2	0	0
30681.7	18814.7	1.77023e+06	2	0	73
27502.7	3560.8	1.44539e+06	2	0	71
23597.5	9411.7	1.02204e+06	2	0	60
35659.9	11100.9	2.04409e+06	2	0	62
27391.1	15732.4	1.77023e+06	2	0	0
27785.3	17129.1	2.16808e+06	2	0	93
32837.7	18119.7	1.25174e+06	2	0	82
26807	2881.6	722694	2	0	0
32092.4	5387.2	2.16808e+06	2	0	86
24989.6	3458.2	1.02204e+06	2	0	0
27498.8	3545.7	2.16808e+06	2	0	71
29634.5	18576.2	2.16808e+06	2	0	68
30670.3	18838.1	2.04409e+06	2	0	73
33228.2	5872.4	1.02204e+06	2	0	74
22278.4	8926	2.04409e+06	2	0	59
32058.8	18868.2	1.61599e+06	2	0	66
30175.6	19291.7	1.61599e+06	2	0	0
31527.5	4696.6	1.25174e+06	2	0	0
32089.7	5402.9	1.44539e+06	2	0	86
33257.2	5895	722694	2	0	0
32906	16444.2	1.02204e+06	2	0	0
30688.5	18818.1	1.77023e+06	2	0	73
22797	4931.8	2.70407e+06	2	0	78
22275.6	8947.6	2.28536e+06	2	0	59
35657	11082.1	1.91207e+06	2	0	62
35761.4	16533.2	3.61347e+06	2	0	69
24972.7	3494.6	1.25174e+06	2	0	0
24226.2	3953.1	1.61599e+06	2	0	90
34800.9	11734.6	2.70407e+06	2	0	81
27301.6	14316.8	1.61599e+06	2	0	0
32057.9	18838.6	1.91207e+06	2	0	66
28825.6	4170	1.61599e+06	2	0	77
34631.1	7430.4	1.02204e+06	2	0	0
35665.4	11095.2	1.91207e+06	2	0	62
27728.4	17155.7	3.3118e+06	2	0	93
29521.4	3563.6	2.60571e+06	2	0	72
31519.4	4702	1.25174e+06	2	0	0
32065.1	5387.4	2.60571e+06	2	0	86
34874	9246	1.44539e+06	2	0	64
35757.1	16540.8	3.46592e+06	2	0	69
33118.6	18923.4	3.38974e+06	2	0	83
27508.2	3552.7	1.77023e+06	2	0	71
24238	3976.2	1.77023e+06	2	0	90
22812.2	4948.4	2.39691e+06	2	0	78
26827.5	2915.5	1.25174e+06	2	0	63
32890.8	16434.4	1.02204e+06	2	0	0
29535.5	3584	1.44539e+06	2	0	72
31089	4967.8	1.02204e+06	2	0	67
35666.8	11095.4	1.61599e+06	2	0	62
27503.6	3540.1	2.04409e+06	2	0	71
27313.4	14323.5	1.44539e+06	2	0	0
26844.8	2962.8	722694	2	0	0
28839.2	4163.7	2.04409e+06	2	0	77
31526.3	4699.2	1.44539e+06	2	0	0
32070.6	5393.7	2.50349e+06	2	0	86
34896.2	9240.4	1.77023e+06	2	0	64
27475.9	3557.2	1.25174e+06	2	0	71
29523	3567.8	2.60571e+06	2	0	72
24240.6	3980.7	1.77023e+06	2	0	90
34595.6	7398.4	1.77023e+06	2	0	61
23554.4	9374.5	722694	2	0	60
35653.3	11077.9	1.25174e+06	2	0	62
27701.6	17178.9	1.77023e+06	2	0	93
30179.8	19288.2	1.61599e+06	2	0	0
26834.8	2885.5	1.25174e+06	2	0	63
22785.6	4962.9	4.214e+06	2	0	78
29610.9	18606.8	722694	2	0	68
29541.2	3558	2.28536e+06	2	0	72
24224.7	3964.9	2.28536e+06	2	0	90
29639.2	18578.1	2.16808e+06	2	0	68
31515.9	4691.4	1.25174e+06	2	0	0
33875.8	7489.9	722694	2	0	0
35626.7	11121.1	722694	2	0	62
27379	15735.1	1.77023e+06	2	0	0
27745.1	17161.2	3.15015e+06	2	0	93
30649.6	18816.4	2.28536e+06	2	0	73
26842.6	2908.8	1.25174e+06	2	0	63
27498.3	3537	2.28536e+06	2	0	71
24231.3	4004.5	2.04409e+06	2	0	90
32036.3	5355.9	2.04409e+06	2	0	86
29652.4	18576.3	2.28536e+06	2	0	68
25711.2	3186.4	722694	2	0	80
24979.3	3486.3	1.02204e+06	2	0	0
29541	3550.4	1.91207e+06	2	0	72
32155.8	18642.6	1.25174e+06	2	0	70
24203	4037	1.02204e+06	2	0	90
22784.6	4967.5	3.89183e+06	2	0	78
32024.1	5378.9	1.02204e+06	2	0	86
29633.6	18578.3	2.28536e+06	2	0	68
33118.4	18915.5	3.46592e+06	2	0	83
35648.8	11132.7	1.02204e+06	2	0	0
30696.3	18811.8	1.25174e+06	2	0	73
26829.9	2881.2	722694	2	0	63
28872.5	4170.8	1.77023e+06	2	0	77
31539.1	4713.5	722694	2	0	0
31089.7	4941.6	1.44539e+06	2	0	67
24224	4016.7	1.77023e+06	2	0	90
35659.1	11134.3	1.02204e+06	2	0	0
34826.1	11770.6	1.02204e+06	2	0	81
27740.5	17219.9	1.44539e+06	2	0	93
33113.6	18916.4	3.75523e+06	2	0	83
28870.1	4199.8	2.60571e+06	2	0	77
34569.5	7425	1.44539e+06	2	0	61
32852.4	18144.4	722694	2	0	82
26812	2903.1	1.25174e+06	2	0	63
29540.5	3562.1	2.39691e+06	2	0	72
30682.9	18824.5	2.28536e+06	2	0	73
24217	3994.3	2.97974e+06	2	0	90
22786.3	4953	4.15156e+06	2	0	78
31069.2	4950	1.91207e+06	2	0	67
34823.8	11747.2	1.91207e+06	2	0	81
29609.9	18540.9	722694	2	0	68
34578.2	7390.9	1.77023e+06	2	0	61
27750.8	17223	1.02204e+06	2	0	93
27423.4	3477.8	1.02204e+06	2	0	71
22785.1	4965.8	3.95836e+06	2	0	78
33110.1	18920.3	3.89183e+06	2	0	83
31084.3	4958.3	2.04409e+06	2	0	67
33319.7	5850.1	1.02204e+06	2	0	74
27305.3	14332.3	1.25174e+06	2	0	0
27717.7	17171.1	2.16808e+06	2	0	93
32878	18120.7	1.44539e+06	2	0	82
32199.1	18629.4	722694	2	0	70
26830.7	2903.7	1.61599e+06	2	0	63
24172.6	4027.2	722694	2	0	0
34573.4	7376.5	722694	2	0	61
35662.3	11135.3	1.02204e+06	2	0	0
28396	3527.3	722694	2	0	0
27396.2	15741.8	1.25174e+06	2	0	0
30697.7	18851.7	1.25174e+06	2	0	73
27355.1	3377.1	722694	2	0	0
28872.8	4181	2.04409e+06	2	0	77
28406.2	3535.3	722694	2	0	0
32047.7	5412.7	1.25174e+06	2	0	0
35664	11114.1	1.44539e+06	2	0	62
32059	18853.2	2.16808e+06	2	0	66
29529.5	3568	2.70407e+06	2	0	72
31084.7	4934.9	1.02204e+06	2	0	67
30182.4	19286.9	1.61599e+06	2	0	0
22789.6	4971.9	3.95836e+06	2	0	78
30688.9	18840.9	1.61599e+06	2	0	73
33108.7	18921.1	3.95836e+06	2	0	83
29513.4	3566.9	2.39691e+06	2	0	72
31076.8	4963	1.91207e+06	2	0	67
32047.2	5341	2.60571e+06	2	0	86
33291.7	5856.6	1.02204e+06	2	0	74
32871.8	18133.9	1.25174e+06	2	0	82
29607.4	18579.8	722694	2	0	68
24179.9	4021.8	722694	2	0	0
28862.9	4211.1	2.39691e+06	2	0	77
26806.4	2917.7	1.02204e+06	2	0	63
33919.2	7485.2	1.02204e+06	2	0	0
29634.1	18568.1	1.77023e+06	2	0	68
30680.3	18843.3	1.91207e+06	2	0	73
28853.9	4195	2.39691e+06	2	0	77
32054.1	18872.3	1.44539e+06	2	0	66
29516.7	3541.7	1.25174e+06	2	0	72
31075.7	4952.5	2.16808e+06	2	0	67
26784.3	2988	722694	2	0	0
22788.6	4959.4	4.15156e+06	2	0	78
32033.9	5334	2.60571e+06	2	0	86
34907	9280.3	1.25174e+06	2	0	64
29527.9	3561.2	2.70407e+06	2	0	72
27394.7	15724.2	1.44539e+06	2	0	0
27740.9	17144.9	5.16107e+06	2	0	93
32056.8	18841.4	1.91207e+06	2	0	66
33112.4	18920.2	3.82414e+06	2	0	83
27442.2	3480.1	1.25174e+06	2	0	71
33895	7479.3	1.25174e+06	2	0	0
34897.2	9285.3	722694	2	0	64
32042.2	18862.9	1.44539e+06	2	0	66
24228.3	3965	2.28536e+06	2	0	90
22800.3	4980	2.28536e+06	2	0	78
31073.4	4951.8	2.04409e+06	2	0	67
33882.3	7472.8	1.25174e+06	2	0	0
30691.8	18832.7	1.61599e+06	2	0	73
32038.1	5307.3	3.95836e+06	2	0	86
27377.6	14295.1	722694	2	0	0
35748.6	16528.8	4.39598e+06	2	0	69
32864.4	18109.8	1.25174e+06	2	0	82
30173.3	19294.6	1.61599e+06	2	0	0
28853.9	4206.2	2.16808e+06	2	0	77
22796.3	4963.3	4.214e+06	2	0	78
34906.4	9262.1	1.25174e+06	2	0	64
32051	18844.4	1.77023e+06	2	0	66
25740	3175.9	1.44539e+06	2	0	80
31066.8	4948.8	1.91207e+06	2	0	67
33328	5883.1	1.25174e+06	2	0	74
33929.9	7485.7	722694	2	0	0
27736.3	17144	5.05886e+06	2	0	93
29645.8	18549.4	1.02204e+06	2	0	68
29514.2	3566.5	2.39691e+06	2	0	72
24184.4	4000.2	1.02204e+06	2	0	90
32055.2	5300.3	3.46592e+06	2	0	86
35757.9	16537.9	3.46592e+06	2	0	69
31063.7	4944.9	1.61599e+06	2	0	67
29651.8	18570.2	2.04409e+06	2	0	68
32037	5317	3.75523e+06	2	0	86
34804.2	11753.6	2.70407e+06	2	0	81
32051	18850.6	2.04409e+06	2	0	66
29535.9	3558.2	2.60571e+06	2	0	72
23651.9	4493.7	4.27552e+06	2	0	85
22790.5	4962.3	4.08818e+06	2	0	78
34976.6	7997.7	1.61599e+06	2	0	65
24185.3	3973.6	1.02204e+06	2	0	90
28823.9	4159.6	1.44539e+06	2	0	77
32139.8	4698.5	1.25174e+06	2	0	0
33262.3	5871.5	1.44539e+06	2	0	74
27375.2	15730.9	1.44539e+06	2	0	0
32884.7	18132.9	1.02204e+06	2	0	82
30581.3	18841.7	722694	2	0	0
32066.9	18842.6	1.91207e+06	2	0	66
27432.2	3499.9	1.02204e+06	2	0	71
23657.9	4483.9	3.3118e+06	2	0	85
31070.8	4955.8	1.91207e+06	2	0	67
32067.3	5328.8	1.77023e+06	2	0	86
29529.1	3572	2.70407e+06	2	0	72
22788.5	4961.8	4.15156e+06	2	0	78
35771.7	16523.3	2.50349e+06	2	0	69
29639.2	18552.7	1.25174e+06	2	0	68
30648	18835.8	2.04409e+06	2	0	73
28852.3	4162.6	1.61599e+06	2	0	77
23638.5	4472.3	1.91207e+06	2	0	85
33247.9	5833.3	2.16808e+06	2	0	75
27738.9	17170.5	2.39691e+06	2	0	93
27372.3	14302.8	722694	2	0	0
35769.9	16527	2.70407e+06	2	0	69
32067.2	5362.7	2.50349e+06	2	0	86
29629.2	18542.5	1.25174e+06	2	0	68
29498.2	3578.3	1.91207e+06	2	0	72
23665.9	4501.2	3.68503e+06	2	0	85
25787.1	3170.7	722694	2	0	0
27481.7	3514.9	2.97974e+06	2	0	71
27729.1	17157.6	3.23199e+06	2	0	93
24211.8	3994.1	2.97974e+06	2	0	90
22791.8	4961.4	4.214e+06	2	0	78
32046.5	5321.8	3.82414e+06	2	0	86
28853.9	4171.9	1.91207e+06	2	0	77
35786	16532.8	1.02204e+06	2	0	69
30658	18827	2.60571e+06	2	0	73
27729.5	17142.6	4.57072e+06	2	0	93
27470.4	3502.1	2.39691e+06	2	0	71
27379.8	15693.9	1.02204e+06	2	0	0
30175.7	19293.2	1.61599e+06	2	0	0
27477.5	3513.4	2.60571e+06	2	0	71
24219.1	3969	2.50349e+06	2	0	90
33906.3	7480.9	1.02204e+06	2	0	0
27368.3	15684.9	1.44539e+06	2	0	0
27729.9	17171.1	2.39691e+06	2	0	93
32140	4699.4	1.25174e+06	2	0	0
30165.1	19287.3	1.61599e+06	2	0	0
25727.7	3183.9	1.25174e+06	2	0	80
24209.8	4001.5	2.97974e+06	2	0	90
33237	5863.4	1.25174e+06	2	0	74
28836	4164.4	2.04409e+06	2	0	77
27735.8	17165.2	2.70407e+06	2	0	93
27489.4	3493.6	1.77023e+06	2	0	71
25788.1	3165.5	722694	2	0	0
24216.6	3992.8	2.97974e+06	2	0	90
32051.8	5310.5	4.02379e+06	2	0	86
33287.4	5876.4	1.61599e+06	2	0	74
34789	11746.3	3.23199e+06	2	0	81
30658.6	18814	2.28536e+06	2	0	73
29486.3	3579.1	2.16808e+06	2	0	72
32161.9	18629.5	1.44539e+06	2	0	70
24202.9	3991.4	2.97974e+06	2	0	90
32821.5	18091	722694	2	0	82
22783.1	4973.9	3.61347e+06	2	0	78
34802.4	11748.5	2.89078e+06	2	0	81
27362.5	15690.4	1.44539e+06	2	0	0
27414.6	3504.9	1.02204e+06	2	0	71
29490.2	3575.6	2.16808e+06	2	0	72
27737	17151.5	3.82414e+06	2	0	93
32776.9	18108.7	1.61599e+06	2	0	82
30673.8	18808.6	2.04409e+06	2	0	73
22790.9	4954.1	4.27552e+06	2	0	78
33273.4	5881.3	1.61599e+06	2	0	74
33878.1	7468.7	1.02204e+06	2	0	0
32808.2	18112.3	2.39691e+06	2	0	82
33239.4	5840.7	1.25174e+06	2	0	75
30664.3	18809.7	2.28536e+06	2	0	73
29484.5	3561.9	1.77023e+06	2	0	72
34784.1	11757.2	2.50349e+06	2	0	81
28831.7	4201.9	1.77023e+06	2	0	77
32052.5	5293.1	2.79898e+06	2	0	86
30654.6	18818	2.28536e+06	2	0	73
27417.6	3492.3	1.25174e+06	2	0	71
32043	5291.6	3.06613e+06	2	0	86
22783.8	4962.7	4.02379e+06	2	0	78
27736.1	17140.9	5.3107e+06	2	0	93
32063.1	5322.8	2.79898e+06	2	0	86
34805.7	11744.2	2.79898e+06	2	0	81
27359.2	15696.2	1.25174e+06	2	0	0
27730.2	17131.8	5.16107e+06	2	0	93
29483.4	3571	2.28536e+06	2	0	72
28845.2	4219.5	1.61599e+06	2	0	77
24242	3999.3	2.16808e+06	2	0	90
30661.4	18841.7	1.91207e+06	2	0	73
31612.3	4764.5	1.91207e+06	2	0	88
32049.5	5344.3	2.50349e+06	2	0	86
24795	11365.4	1.61599e+06	2	0	92
34155.5	17082.2	722694	2	0	0
32867.3	18113.3	1.25174e+06	2	0	82
30674.6	18812.6	2.04409e+06	2	0	73
33115.7	18920.9	3.68503e+06	2	0	83
30650.8	18809.9	2.04409e+06	2	0	73
29470.5	3574.7	1.91207e+06	2	0	72
22792.1	4965	4.15156e+06	2	0	78
32050.8	5348.2	2.70407e+06	2	0	86
27476.1	3532.9	2.28536e+06	2	0	71
24250.9	4011.9	1.61599e+06	2	0	90
28887.6	4203.5	2.04409e+06	2	0	77
30635.1	18819.5	1.61599e+06	2	0	73
22793	4966.4	4.15156e+06	2	0	78
33248.3	5863.7	1.25174e+06	2	0	74
31606.6	4741	3.3118e+06	2	0	88
32817.7	18134.8	2.04409e+06	2	0	82
29470	3569.6	1.77023e+06	2	0	72
24218.3	3982.3	3.3118e+06	2	0	90
25733.2	3157.6	1.91207e+06	2	0	80
31596.7	4727.2	3.3118e+06	2	0	88
32150.4	18610.9	722694	2	0	0
30635.5	18837.5	1.25174e+06	2	0	73
28875.7	4214.3	2.04409e+06	2	0	77
29476.8	3582.4	1.91207e+06	2	0	72
31569.8	4704.8	1.44539e+06	2	0	88
22796.6	4933.1	2.60571e+06	2	0	78
34783.8	11754.5	2.79898e+06	2	0	81
33117.9	18922.7	3.46592e+06	2	0	83
28848.2	4208.5	2.16808e+06	2	0	77
33219.8	5849	722694	2	0	74
22789.1	4913.7	1.44539e+06	2	0	78
28881	4199.5	2.04409e+06	2	0	77
33115.4	18926.9	3.61347e+06	2	0	83
34153.9	17063.9	722694	2	0	0
32811.6	18118.9	2.50349e+06	2	0	82
30630.6	18827.3	1.25174e+06	2	0	73
28870.6	4194.8	2.39691e+06	2	0	77
22766.7	4965.5	2.70407e+06	2	0	78
32052	5366.5	2.39691e+06	2	0	86
30659.7	18810.5	2.16808e+06	2	0	73
28905.1	4198.7	1.25174e+06	2	0	77
24210.4	3984.5	3.23199e+06	2	0	90
31618	4719.6	2.04409e+06	2	0	88
22846.3	4940.5	1.44539e+06	2	0	78
30655.4	18840.3	1.77023e+06	2	0	73
28850.6	4201.8	2.28536e+06	2	0	77
22809.5	4965.5	2.89078e+06	2	0	78
32036.8	5313.5	3.75523e+06	2	0	86
30658.9	18809.1	2.16808e+06	2	0	73
28900.5	4197.6	1.44539e+06	2	0	77
[truncated: 3,089 more rows]

## Sheet: 7 min 4
X	Y	Lr	Ch	DoC	Cluster ID
24773	27058.3	673566	2	0.62207	0
30479.2	24859.2	952566	2	-0.533743	0
29185	9940.9	673566	2	-0.290208	0
31366.3	23924.2	1.34713e+06	2	-0.185715	70
29942.9	11131.8	673566	2	-0.427881	0
22394.5	12602.4	673566	2	-0.150004	0
31353.8	23943	952566	2	-0.151375	70
30485.9	24855	1.16665e+06	2	-0.523622	0
29316.1	26231	952566	2	0	0
31690.4	11859.2	673566	2	-0.24033	0
29199.6	9942	673566	2	-0.260657	0
31850.2	12864.1	1.16665e+06	2	-0.435223	0
21447.9	13516.1	673566	2	-0.012958	0
34255.9	18475.8	1.50614e+06	2	-0.360553	0
24819.9	27049.6	952566	2	0.860746	0
29904.5	10806.3	673566	2	-0.573762	0
30686.9	11077.1	673566	2	-0.43956	0
31361.6	23932	1.16665e+06	2	-0.183819	70
18526.6	17169	673566	2	-0.136264	0
30668.5	11070.1	673566	2	-0.458873	0
30002	11161.7	673566	2	-0.596349	0
29194.2	9887.3	673566	2	-0.320798	0
29882.4	10821	673566	2	-0.549939	0
18558.5	17127.2	952566	2	0.43061	0
31337.7	23942.6	952566	2	-0.0865272	70
30151.9	25203.6	673566	2	-0.357129	0
24843.5	27062.4	673566	2	0.860568	0
26327.7	10795.6	952566	2	-0.298961	0
31860.1	12899.3	673566	2	-0.407835	0
19908.2	15632.9	673566	2	0.832497	0
31152	25396.2	673566	2	-0.425087	0
24814.6	27043.3	952566	2	0.847026	0
19924	15647.1	673566	2	0.838272	0
31828	12832.3	952566	2	-0.423967	0
29907.8	10814.9	673566	2	-0.55932	0
20901.6	14184.1	673566	2	0	0
27791.7	27095.7	673566	2	0.386241	0
31847.5	12835.7	673566	2	-0.402785	0
34847.9	19363.2	673566	2	0.242113	0
32789.2	24079.2	952566	2	0.796709	0
31141.5	25389.6	673566	2	-0.428186	0
26383.8	10788.6	673566	2	-0.0292037	0
30711.9	11087.5	673566	2	-0.448688	0
31755.6	11839.1	952566	2	-0.357913	86
17752.9	18382.6	673566	2	0.434936	0
31350.3	23907.4	1.34713e+06	2	-0.187014	70
19932.3	15626.4	673566	2	0.696737	0
32443.5	22829.8	952566	2	-0.0371704	0
30714.2	11090.7	952566	2	-0.439926	0
19945.7	15631.7	673566	2	0.689677	0
20252.3	24110.4	673566	2	-0.414047	0
26340.1	10799.5	952566	2	-0.257749	0
32445.2	22826.8	952566	2	-0.0219411	0
29880.4	10829.6	673566	2	-0.53511	0
30011.1	11149.5	952566	2	-0.58122	0
32780.5	24064	952566	2	0.662878	0
32949.6	13297.4	673566	2	-0.553451	0
34513	18189.5	1.16665e+06	2	0.0404631	0
20257.7	24109.2	673566	2	-0.413998	0
34850.9	19391.2	673566	2	0.411455	0
32774.7	24076.8	952566	2	0.808183	0
27356.4	10605.9	673566	2	0.36252	0
23919.5	26329.7	1.78209e+06	2	0.4597	0
24213.2	11315.1	952566	2	0	0
31826.2	12841.1	673566	2	-0.425249	0
20012.3	15648.1	952566	2	-0.143698	0
18396.1	17628.2	673566	2	0.331168	0
32475.8	22825.6	673566	2	0.0193325	0
22454.8	12569.6	952566	2	-0.28007	0
34545.6	18128.1	673566	2	0.150325	0
17746	18402.7	673566	2	0.303797	0
30476.8	24838.8	673566	2	-0.512587	0
23901.6	26324.2	1.50614e+06	2	0.673403	0
21448.4	13520.7	673566	2	-0.00571125	0
32897.7	14829	1.16665e+06	2	-0.223378	0
24216.1	11302.9	952566	2	0	0
19980.1	15682.3	952566	2	0.0777763	0
32445.9	22826.1	952566	2	-0.0368035	0
34546.4	18134.9	673566	2	0.164422	0
33734.6	21731.1	673566	2	-0.172121	0
33813	22470.6	952566	2	-0.367326	66
23912	26335.3	1.78209e+06	2	0.441906	0
22396.3	12594.4	673566	2	-0.151154	0
20912.3	14151.9	952566	2	0	0
31327.8	23936.1	673566	2	-0.0859679	70
24449	25638.8	673566	2	-0.296954	0
32878.3	12729.9	673566	2	-0.254945	0
33029.9	13765.9	673566	2	-0.397127	0
34477.9	18152.9	952566	2	0.291878	0
30482.7	24866.8	952566	2	-0.510046	0
26376.5	10798.3	673566	2	-0.0324937	0
30724.8	11103.7	673566	2	-0.348687	0
24211.3	11307.1	952566	2	0	0
23585.1	11370.6	673566	2	-0.29658	0
18752.8	16750.5	673566	2	0.454552	0
33720.6	21737.1	673566	2	-0.154409	0
32873.7	12718.1	673566	2	-0.238498	0
31848.9	12808.5	673566	2	-0.419184	0
32879.6	14835.9	952566	2	-0.208073	0
34757.6	19548.1	673566	2	0.111014	0
19734.6	23753.7	673566	2	0	0
25847.5	27023.3	673566	2	-0.323609	0
27325.4	10635.7	673566	2	0.561496	0
29992.6	11142.9	673566	2	-0.521162	0
31318.5	23917	673566	2	-0.122569	0
27329.4	27154.5	673566	2	-0.386782	0
25461.2	10935.1	673566	2	0	0
22444.9	12572.2	952566	2	-0.31254	0
31868.3	12829.4	673566	2	-0.40394	0
20918.1	14156.8	673566	2	0	0
34496.1	18195	952566	2	0.00376847	0
31653.2	24606.1	673566	2	0.266065	0
18585.5	17119.1	952566	2	0.619949	0
34754.9	19550.3	673566	2	0.110244	0
32963.6	24195.2	673566	2	-0.164174	0
32899	14827.5	952566	2	-0.226027	0
34498.2	18165.9	952566	2	0.101956	0
31373.6	23909.4	952566	2	-0.21927	70
29487.7	25503.6	952566	2	-0.402879	0
26337.6	10797	952566	2	-0.260265	0
29947.6	11144.7	673566	2	-0.502442	0
32968.3	24192.4	673566	2	-0.177248	0
24456.3	25642.2	673566	2	-0.313207	0
23920.8	26345.3	1.64989e+06	2	0.329642	0
25840.6	27026.8	673566	2	-0.305736	0
30611.9	11085.4	673566	2	-0.523456	0
29492	25492.6	1.78209e+06	2	-0.382432	0
34488.2	18163.5	1.16665e+06	2	0.206481	0
34191.8	19150.8	673566	2	0.461879	0
32753	24252.9	952566	2	-0.202925	0
23912.6	26338.3	1.78209e+06	2	0.438	0
31730.2	11779.3	1.50614e+06	2	-0.345782	79
21479	13532.5	673566	2	-0.0418838	0
30610	11074.2	673566	2	-0.510877	0
24180.2	11290.9	673566	2	0	0
22624.7	11618.9	673566	2	-0.336771	0
31751.7	11855.5	1.16665e+06	2	-0.362189	86
31877.5	12867	952566	2	-0.420274	0
33030.9	13754.1	673566	2	-0.330454	0
33787.3	21683.4	673566	2	-0.0948373	0
31381.8	23893.6	673566	2	-0.242448	70
23913.4	26337.5	1.78209e+06	2	0.43841	0
24808.6	27084.2	673566	2	0.749317	0
24193.2	11284.8	673566	2	0	0
20893.5	14188.8	673566	2	0	0
34509.4	18199	952566	2	-0.0172389	0
31616	22739.3	673566	2	0	0
19545.1	23037.7	673566	2	-0.0785417	0
26277.9	10710.1	673566	2	-0.498978	0
20015.8	15677.7	673566	2	-0.162247	0
31353.1	23922.3	1.34713e+06	2	-0.160222	70
17692	18361.2	1.16665e+06	2	0.0627488	0
33768	21660.2	952566	2	-0.23392	0
24771.3	27070.3	673566	2	0.520135	0
30603.3	10966.9	952566	2	-0.515193	0
34528.2	18186.2	673566	2	0.029363	0
32770.8	22131.9	673566	2	-0.48213	0
31353.7	23913.2	1.34713e+06	2	-0.185917	70
30570.3	25713.2	673566	2	-0.621636	0
27393.1	10616.3	952566	2	0.0453249	0
31889	23293.4	952566	2	-0.40373	0
29487.9	25476.6	1.64989e+06	2	-0.396868	0
31866.2	12873.1	1.16665e+06	2	-0.41438	0
21469.1	13510.5	673566	2	-0.016654	0
20028.8	15677	952566	2	-0.216437	0
19551.7	23050.1	673566	2	-0.0400999	0
25856.4	27158.9	673566	2	-0.368427	0
22629.7	11678.1	673566	2	-0.272808	0
18575.8	17033.5	673566	2	0.326375	0
32738.7	22078.8	952566	2	-0.464344	0
29494	25499.1	952566	2	-0.384702	0
24391.9	25630.2	1.16665e+06	2	-0.258231	0
28050.5	26285.1	673566	2	-0.304592	0
33770.8	21675.5	952566	2	-0.169628	0
30575.4	25716.4	952566	2	-0.609255	0
27312.6	27145.4	673566	2	-0.409187	0
21474.9	13527.3	952566	2	-0.0277839	0
20008.5	15648.7	673566	2	-0.10624	0
17703.2	18389.8	673566	2	0.0971937	0
32759.1	22116.6	952566	2	-0.472446	0
30606.9	24823.2	673566	2	-0.736406	0
27383.6	10610.1	952566	2	0.0256547	0
22631.7	11622	673566	2	-0.341967	0
20795.6	14384.2	673566	2	0	0
24373.9	24867.6	673566	2	-0.373468	0
19560	23097.4	673566	2	-0.0232695	0
29502.5	25478	1.64989e+06	2	-0.410623	0
30620.5	10946.8	952566	2	-0.431738	0
34494.1	18157.4	1.16665e+06	2	0.189117	0
31620.7	22722.8	673566	2	0	0
25863.2	27170.1	673566	2	-0.374601	0
22649.2	11597.9	673566	2	-0.334837	0
22791.2	11932.4	673566	2	0	0
31871.2	12884.5	1.16665e+06	2	-0.419959	0
33772	21630.8	1.64989e+06	2	-0.37465	0
30605.9	25713.5	1.16665e+06	2	-0.551974	0
24952	27076.9	673566	2	0.262614	0
27255.7	27196.2	952566	2	-0.402783	0
26271.3	10705.6	673566	2	-0.508596	0
17750.2	18386.1	952566	2	0.357741	0
31485.4	23768.3	673566	2	-0.510283	0
24397.7	25642.6	952566	2	-0.283694	0
25917.9	27196	952566	2	-0.370302	0
24948.5	11029.3	952566	2	0.0394897	0
22652.4	11604.5	673566	2	-0.344353	0
31858	12853.3	952566	2	-0.402833	0
32730.6	22100	673566	2	-0.449723	0
27377.6	10617.6	1.16665e+06	2	0.117777	0
25748.3	10926.8	673566	2	-0.22478	0
31118.7	12124.3	673566	2	-0.195896	0
20029.8	15645.4	673566	2	-0.138668	0
19564.9	23104.8	673566	2	-0.0326874	0
30834.8	24150.4	673566	2	-0.379276	0
28052.2	26303.9	673566	2	-0.381914	0
31700.6	11793.6	1.50614e+06	2	-0.26141	79
22453.6	12576	952566	2	-0.310563	0
28616.2	25772.8	1.16665e+06	2	0.685929	0
27115.3	9785.8	673566	2	0	0
31848.4	12861.4	952566	2	-0.433525	0
21515.5	13880.5	673566	2	-0.0425784	0
32558.7	22408.4	2.0207e+06	2	0.445091	85
24404.7	25634.2	952566	2	-0.283949	0
30590.2	25704	1.16665e+06	2	-0.59315	0
30638.5	10946.2	673566	2	-0.440131	0
17700	18361.5	952566	2	0.11563	0
25922.5	27182.2	952566	2	-0.396639	0
27256.1	27212.5	1.34713e+06	2	-0.428491	0
30018	10867.7	673566	2	0.000818651	0
19981.9	15695.9	1.16665e+06	2	0.0472851	0
32764.8	22103.8	673566	2	-0.438121	0
31490.1	23771.6	673566	2	-0.507241	0
24378	24865.7	952566	2	-0.375696	0
33836.8	22492.8	1.34713e+06	2	-0.374959	66
29507.8	25474.7	1.50614e+06	2	-0.412703	0
28783	10827	673566	2	0	0
24942.4	11013.7	952566	2	0.0234715	0
31747.6	11817.5	673566	2	-0.338959	86
20803.3	14386.1	673566	2	0	0
33765	21605.9	673566	2	-0.250912	0
24395.6	24869	673566	2	-0.294784	0
30604.6	10955	952566	2	-0.459303	0
22644	11691.9	673566	2	-0.271088	0
19603.7	23124.2	673566	2	-0.136036	0
27242.3	27226.5	1.16665e+06	2	-0.40029	0
31737.4	11870.9	1.50614e+06	2	-0.410522	86
22473.3	12423.8	673566	2	-0.198586	0
17779.4	18430.9	673566	2	0.212565	0
27358.3	10612.9	952566	2	0.357033	0
33761.4	21650.2	673566	2	-0.297686	0
32712	22101.6	673566	2	-0.456751	0
19586.8	23115.8	673566	2	-0.0765047	0
31465.2	23776.2	952566	2	-0.493363	75
28871.8	24286.2	952566	2	0	0
30598.4	25703.7	1.16665e+06	2	-0.578763	0
30621.9	10968.6	952566	2	-0.534872	0
24961.2	11019.6	952566	2	0.0597581	0
19419.5	14519.1	673566	2	-0.361386	0
32884.5	14833.2	1.16665e+06	2	-0.202345	0
31870.6	23289.7	952566	2	-0.214389	0
27245.6	27227.2	1.16665e+06	2	-0.403107	0
33845.8	22463.1	1.78209e+06	2	-0.40648	66
30610.7	25709.6	952566	2	-0.541472	0
30766.8	11820.6	1.16665e+06	2	-0.442212	0
31750	11889.5	1.16665e+06	2	-0.392788	86
18658.3	16364.9	1.50614e+06	2	0.468305	88
32740.6	22070.3	952566	2	-0.436418	0
31484.4	23737.5	673566	2	-0.536341	75
28855.7	24281	952566	2	0	0
28636.1	25886.9	673566	2	0.0864928	0
29167.2	9797.6	673566	2	-0.384539	0
34813.8	19364.7	673566	2	0.0422584	0
18824.5	20635	673566	2	-0.406838	0
25918.2	27181.9	952566	2	-0.4035	0
30625.4	10983.6	952566	2	-0.610615	0
22467.4	12507.3	673566	2	-0.0730666	0
19986.4	15683.8	952566	2	-0.0259149	0
18408.2	17596.9	952566	2	-0.135839	0
32788	22089.7	673566	2	-0.386056	0
24764.5	25971.2	952566	2	-0.0945469	67
27257.9	27214.5	1.34713e+06	2	-0.430378	0
33832.4	22476.3	1.90513e+06	2	-0.418725	66
29495.2	25474.1	1.64989e+06	2	-0.401495	0
23916.6	26339.9	1.64989e+06	2	0.335405	0
27153.9	9800.1	673566	2	0	0
28787.2	10836.8	673566	2	0	0
33112	13526.8	673566	2	-0.306143	0
31963.5	23138	673566	2	-0.23779	0
30625.4	10989.2	673566	2	-0.61551	0
20039.5	15664.8	673566	2	-0.218369	0
18622	16414	673566	2	0.778838	0
18828.5	20628.3	673566	2	-0.42062	0
31886.1	23297.3	952566	2	-0.355226	0
31478.5	23739.4	952566	2	-0.531528	75
28863.6	24277.1	952566	2	0	0
21496.5	13431.7	673566	2	-0.169772	0
32796.1	22076.9	673566	2	-0.337094	0
31965.3	23149.6	673566	2	-0.251911	0
30840.5	24158.6	673566	2	-0.386596	0
27281.8	10667.6	673566	2	0.472492	0
19414.3	14500.2	673566	2	-0.339895	0
34840.5	19429	673566	2	0.50425	0
31731.6	11868.7	1.50614e+06	2	-0.392411	86
21512.7	13426.3	673566	2	-0.232784	0
32730.3	22045.8	952566	2	-0.261196	0
27282.3	10653.2	673566	2	0.642793	0
22472.9	12506	673566	2	-0.0731195	0
33119.8	13531.9	673566	2	-0.252188	0
19967.7	15708.7	673566	2	0.0585864	0
18409.1	17596.9	952566	2	-0.13554	0
33839.6	22452.5	1.34713e+06	2	-0.413635	66
21683.7	25282.4	673566	2	0	0
25736.1	10933.3	673566	2	-0.255724	0
17675.7	18379.5	673566	2	-0.0609969	0
34852.6	19418.4	952566	2	0.512409	0
31746.6	11869.3	1.50614e+06	2	-0.42511	86
32742.7	22036.5	673566	2	-0.204002	0
17691.8	18380.8	1.16665e+06	2	0.0618234	0
33788.2	21638.7	1.16665e+06	2	-0.276618	0
31423.7	23773	1.78209e+06	2	-0.426421	75
29495.7	25473	1.64989e+06	2	-0.409066	0
24764.7	25994.1	952566	2	-0.0492987	67
27162.7	9811.7	673566	2	0	0
31744.2	11835.8	952566	2	-0.339174	86
21503.1	13876.7	673566	2	-0.0892922	0
31650	24615.6	673566	2	0.180646	0
24739	26006.6	1.34713e+06	2	0.0553279	67
22786.1	11922.3	673566	2	0	0
18399.3	17592.3	952566	2	-0.0370084	0
17695.1	18358	952566	2	0.111227	0
32753.6	22075.5	952566	2	-0.386227	0
31462.1	23766.9	1.16665e+06	2	-0.495597	75
20370.5	15315.1	1.16665e+06	2	-0.273985	73
18683	16473.6	673566	2	0.711255	0
33769.6	21627.5	1.50614e+06	2	-0.400208	0
21670.9	25283.5	673566	2	0	0
30034.4	10865.2	673566	2	0.111129	0
33402.5	17570	673566	2	-0.177574	0
17827.6	20342.8	2.0207e+06	2	0	69
31724.9	11874.8	1.34713e+06	2	-0.39432	86
31133.9	12128.4	673566	2	-0.236707	0
34879.4	19409.1	673566	2	0.725103	0
31708	24677.8	673566	2	-0.440201	0
32474.8	14065.4	952566	2	0	0
33410.7	17553.4	673566	2	-0.254644	0
32715.2	22041.1	673566	2	-0.299127	0
24749.6	25999.8	952566	2	0.066051	67
33781.3	21627.2	1.64989e+06	2	-0.401289	0
33841.9	22456.9	1.34713e+06	2	-0.416969	66
29192.2	27245.7	673566	2	0.336692	0
22743.3	11875.7	673566	2	0	0
20024.5	15562.3	673566	2	0.430168	0
31376	23828.6	673566	2	-0.326375	0
31880.6	12822.7	673566	2	-0.397509	0
18618.8	16461.4	952566	2	0.683581	0
25939.9	10396.5	673566	2	-0.447352	0
18557.6	17128.1	952566	2	0.427903	0
17749	18449.4	673566	2	-0.0191577	0
33773.4	21624	1.64989e+06	2	-0.402051	0
31391.9	23796.3	1.34713e+06	2	-0.380466	75
28599.7	25789.5	673566	2	0.601532	0
30060	10871.9	673566	2	0.481105	0
22766.7	11859.1	673566	2	0	0
21548.9	13182.2	673566	2	-0.0401295	0
21530.1	13914.8	1.34713e+06	2	0.0524045	84
33345	19233.1	673566	2	-0.106978	0
34832.5	19368.4	952566	2	0.170842	0
34235.8	19565.5	673566	2	-0.277139	0
24820.6	25936.6	673566	2	-0.25223	0
20037.8	15565.4	673566	2	0.430004	0
31851.6	23265.9	673566	2	-0.33764	0
31701.9	24715.2	673566	2	-0.472261	0
31112.2	25304.3	673566	2	-0.320625	0
28502.1	26543.1	673566	2	-0.353129	0
33352.1	19239.8	673566	2	-0.142839	0
33846.2	22486.7	1.50614e+06	2	-0.386261	66
23496	25473.7	673566	2	0	0
24718.8	26007.8	1.16665e+06	2	0.115419	67
21557	13198.4	673566	2	-0.0336487	0
33266.7	16305.7	952566	2	-0.430206	0
21564.1	13925.3	1.16665e+06	2	0.27975	84
19033.9	15259.9	1.16665e+06	2	0.521159	0
31831.9	23293.3	673566	2	0.0216848	0
31100.4	25316.2	673566	2	-0.317238	0
27110.6	9771.2	673566	2	0	0
31680.6	11884	673566	2	-0.270015	0
18889.1	20695	673566	2	-0.390822	0
33769.2	21629.4	1.50614e+06	2	-0.391361	0
29499.2	25477.8	1.64989e+06	2	-0.408539	0
24774.6	25981.4	1.16665e+06	2	-0.0862676	67
19507.3	14476	673566	2	-0.291598	0
32860.1	14948.3	673566	2	-0.21018	0
31404.8	23779.6	1.16665e+06	2	-0.432956	75
27842.6	26060.7	952566	2	-0.261503	72
29209.4	27223.5	952566	2	0.182191	0
25945	10395	673566	2	-0.450632	0
22739.3	11848.2	952566	2	0	0
19702.6	16155.1	952566	2	-0.386059	0
18582	16435.5	673566	2	0.505048	0
33773.2	21628.5	1.64989e+06	2	-0.385655	0
28824.6	24232.3	673566	2	0	0
31704.4	24698.4	952566	2	-0.510407	0
28592.1	25794.1	673566	2	0.616791	0
21569.3	13918.6	1.16665e+06	2	0.199563	84
27821.9	26084.7	673566	2	-0.289724	0
28510.7	26557.9	952566	2	-0.357389	0
32174.8	13404.8	673566	2	-0.29678	0
18564.7	17133	952566	2	0.422475	0
27162.7	25881.6	952566	2	-0.430134	0
32875.2	14952.8	673566	2	-0.264897	0
34873.6	19393.6	673566	2	0.512734	0
28829.5	24230.3	673566	2	0	0
31725.3	24688.7	952566	2	-0.513508	0
28605	25758.2	952566	2	0.716687	0
34250.6	19572.3	673566	2	-0.301712	0
31796.1	23297.1	673566	2	0.203563	0
29200.9	27232.2	1.16665e+06	2	0.238284	0
18623.7	16430.6	952566	2	0.881979	0
18524.5	17161.7	673566	2	-0.150546	0
18917.9	20694.1	673566	2	-0.408964	0
30776.3	24262.5	673566	2	-0.369879	0
28516.4	26576.6	673566	2	-0.353043	0
31745.4	12748	673566	2	-0.277659	0
33831.1	22482.8	1.64989e+06	2	-0.414158	66
31764.8	23339.3	673566	2	0.572044	0
27182.9	25871.7	673566	2	-0.384393	0
25823	10878.8	1.34713e+06	2	-0.503948	0
22727.3	11862.2	952566	2	0	0
33390.3	18637.3	952566	2	-0.269421	0
33829.8	22469.4	2.0207e+06	2	-0.418541	66
31842.3	23268.3	952566	2	-0.274281	0
28857.8	24238.2	673566	2	0	0
31733.7	24710.8	1.64989e+06	2	-0.5249	77
28579.9	25752.8	2.13e+06	2	0.957791	0
24810.8	25926.5	673566	2	-0.225094	0
29218.4	27241	952566	2	0.182468	0
22732.8	11862.2	1.16665e+06	2	0	0
18668.2	16440.1	952566	2	0.822669	0
20370.1	15332.4	673566	2	-0.276046	73
31805.3	23297.8	673566	2	0.15987	0
27159.2	25855.4	952566	2	-0.409855	0
27040.2	10630.8	1.16665e+06	2	0.299165	0
31759.3	12738.5	673566	2	-0.284155	0
32199	13403.7	952566	2	-0.296215	0
18656.7	16453.9	673566	2	0.842811	0
33253.9	16273.4	673566	2	-0.495569	0
18410.9	19860	673566	2	0	0
33846.1	22467.7	1.90513e+06	2	-0.413065	66
28857.3	24211.6	673566	2	0	0
28576.1	25768.2	2.0207e+06	2	0.951285	0
22768.9	11855	673566	2	0	0
33407.2	18629.9	952566	2	-0.206028	0
27163.9	25871.7	1.34713e+06	2	-0.439468	0
18472.2	17594.1	1.34713e+06	2	-0.166489	83
33829.1	22473.2	1.78209e+06	2	-0.412435	66
32995	23455.6	1.50614e+06	2	0	0
24729.4	26003.8	1.34713e+06	2	0.123843	67
19507.1	14489.3	1.16665e+06	2	-0.292233	0
33395.3	18644.3	952566	2	-0.233009	0
17828.6	20343.3	2.0207e+06	2	0	69
28629.3	25764	673566	2	0.600552	0
31846	12807.1	673566	2	-0.425747	0
31423.9	23788.5	952566	2	-0.413449	75
28851	24224.4	952566	2	0	0
31739.2	24718.3	1.78209e+06	2	-0.522962	77
31721.1	11867.9	1.34713e+06	2	-0.376493	86
32188.1	13407.3	952566	2	-0.320223	0
19352	16432.5	952566	2	-0.0509692	0
33261	16288.8	1.16665e+06	2	-0.501081	0
33839.4	22477.8	1.90513e+06	2	-0.411286	66
28559.5	25742	673566	2	0.834096	0
30776.1	11777.4	673566	2	-0.426303	0
19508.3	14509.2	673566	2	-0.304102	0
18686.7	16452.7	952566	2	0.595735	0
33466	17695.7	1.34713e+06	2	0.442129	0
34856.7	19407.5	952566	2	0.510941	0
18867	20700.9	952566	2	-0.367723	0
31837.9	23283.6	952566	2	-0.0568631	0
24731	26008.8	1.34713e+06	2	0.05053	67
32198.8	13390	673566	2	-0.276537	0
31399.9	23784.7	1.34713e+06	2	-0.419033	75
28583.9	25748.2	2.0207e+06	2	0.962373	0
18722.5	16427.2	952566	2	0.600665	0
18875	20695.8	1.16665e+06	2	-0.382652	0
27156.4	25865.2	1.16665e+06	2	-0.449024	0
27037.3	10642.9	952566	2	0.289846	0
19526.6	14488	952566	2	-0.326233	0
17757.6	18458.2	673566	2	-0.0681146	0
17825.6	20359.4	1.64989e+06	2	0	69
33013.9	21288.5	1.64989e+06	2	-0.493818	80
26311.8	27095.3	673566	2	0	0
34275.3	18562.1	673566	2	0.131514	0
31766.4	23345.5	952566	2	0.702276	0
29739.6	25923.3	952566	2	0	0
22052.5	13149.9	673566	2	-0.250225	0
18696.3	16432	673566	2	0.740518	88
17764.6	18425.9	673566	2	0.193684	0
29762.2	26772.5	673566	2	-0.496581	0
27026.4	10655.3	673566	2	0.152419	0
21536.8	13913	1.50614e+06	2	0.118081	84
18432.7	17604.2	673566	2	-0.0805667	83
33025.8	21303	673566	2	-0.43662	80
31460.5	23742.5	952566	2	-0.474321	75
30501.7	25763.9	673566	2	-0.516159	0
24726.6	26004.4	1.34713e+06	2	0.123113	67
31676	11791.5	673566	2	-0.0744822	79
20129.9	15524.9	673566	2	-0.228669	0
33257.6	16298	952566	2	-0.491074	0
18573.8	17046.7	673566	2	0.414818	0
18868.6	20701.3	952566	2	-0.379898	0
32990.6	21305.7	3.49995e+06	2	-0.459842	80
28585.7	25749.5	1.90513e+06	2	0.961389	0
24706.7	25987.8	952566	2	0.391702	0
27892	26079.4	1.34713e+06	2	-0.36389	72
23046.2	26901.1	673566	2	0.0727859	0
30758.9	11837.9	1.16665e+06	2	-0.454187	0
21531.7	13926.5	1.50614e+06	2	0.19621	84
20179.9	15565.8	673566	2	-0.0908191	0
18717.4	16471.2	673566	2	0.643457	0
34301.2	18559.2	673566	2	-0.0379512	0
17840.1	20349.4	2.0207e+06	2	0	69
26598.7	26101.3	1.64989e+06	2	-0.464833	71
29780.2	26790.9	673566	2	-0.506646	0
18695.8	16464.5	952566	2	0.811554	0
18607.6	17095.8	673566	2	0.577831	0
33395.8	18756.3	952566	2	0.455314	0
24705.3	25970	952566	2	0.416776	0
19530.9	14469.7	673566	2	-0.324883	0
20144.7	15523.7	673566	2	-0.184807	0
18920.5	20675.6	673566	2	-0.408095	0
33001.5	21281.8	2.13e+06	2	-0.501979	80
23060.6	26905.7	673566	2	0.0691435	0
34293.8	18560.6	952566	2	0.0329206	0
18405.2	19845.3	673566	2	0	0
26617	26107	1.64989e+06	2	-0.460603	71
30776.4	11821.8	952566	2	-0.438042	0
22322	13740.9	673566	2	0	0
18724.4	16424.1	952566	2	0.604277	0
32985.9	21309.5	3.49995e+06	2	-0.454148	80
27870.4	26113	1.34713e+06	2	-0.357041	72
27267.8	25882.2	1.78209e+06	2	-0.38776	68
28579.6	25769.7	1.90513e+06	2	0.946143	0
29796	26750.1	952566	2	-0.513283	0
20170	15566.5	673566	2	-0.161626	0
18469.5	17618.9	1.78209e+06	2	-0.183366	83
33392.2	18754.7	673566	2	0.424335	0
27899.1	26079.2	1.16665e+06	2	-0.37718	72
26317.6	27076.8	673566	2	0	0
18716.7	16410.4	952566	2	0.845142	0
32985.7	21302.8	3.62726e+06	2	-0.460977	80
32571.3	22354.1	673566	2	0.258808	0
31730	24677.4	1.16665e+06	2	-0.498492	0
22315.8	13724.6	673566	2	0	0
18485.7	17598.2	2.3333e+06	2	-0.209576	83
21549.3	13924.7	1.50614e+06	2	0.286839	84
32566.1	22399.9	2.0207e+06	2	0.354502	85
24767.2	25966	952566	2	-0.093847	67
31719.7	11769.8	1.50614e+06	2	-0.324671	79
30774	11831	1.34713e+06	2	-0.454683	0
34293.5	18134	952566	2	-0.251931	0
27276.1	25869.9	1.64989e+06	2	-0.347975	68
28607.1	25765.4	952566	2	0.705924	0
25399.4	11016	673566	2	0	0
30351	11488.1	952566	2	-0.448189	76
32579.6	22419.3	1.34713e+06	2	0.444416	85
26611.2	26121.2	1.34713e+06	2	-0.438521	71
27303	27015	952566	2	-0.439079	0
24550.3	10976.7	1.34713e+06	2	-0.37122	0
31700.3	11813.3	952566	2	-0.203959	79
21534.8	13911.1	1.50614e+06	2	0.0497635	84
29728.8	25918.6	952566	2	0	0
18505.1	17628.2	1.16665e+06	2	0.0670759	83
17842.4	20330.2	1.64989e+06	2	0	69
31426.9	23753.3	1.34713e+06	2	-0.469691	75
22049.4	13160.8	673566	2	-0.221205	0
32545	22428.4	952566	2	0.790125	85
31714.6	24653.3	952566	2	-0.37823	0
27316.4	27001	673566	2	-0.421275	0
25830.2	10871.2	1.34713e+06	2	-0.501834	0
31711	11834.2	673566	2	-0.271158	0
32929.3	15248.2	952566	2	0.165074	0
18691.4	16414.9	952566	2	0.851072	88
18501.3	17616.8	1.90513e+06	2	-0.0759879	83
27285.4	25901.4	952566	2	-0.241486	68
25667.1	25978.6	673566	2	-0.386218	0
27857.3	26120.8	952566	2	-0.354247	72
31455.5	23754.3	952566	2	-0.468778	75
18678.9	16448.7	952566	2	0.502688	0
18643.9	17123.4	673566	2	0.558315	0
33393.9	18706.3	673566	2	-0.0636262	0
33450.7	19805.3	1.50614e+06	2	-0.34743	81
17828.2	20340.9	2.0207e+06	2	0	69
31725.5	24663.4	952566	2	-0.422361	0
27262.5	25875	1.78209e+06	2	-0.374615	68
28581.7	25744.7	2.0207e+06	2	0.957951	0
30351.6	11490.8	952566	2	-0.439463	76
31686	11870.4	952566	2	-0.250154	0
32825.7	13496.2	673566	2	-0.0551924	0
18463	17580.7	952566	2	-0.254978	83
25683.1	25989.1	673566	2	-0.395864	0
27854.6	26107.6	1.16665e+06	2	-0.341221	72
18687	16385.8	2.3333e+06	2	0.824848	88
24716.1	25974.6	952566	2	0.318894	0
21534.4	13930.7	1.50614e+06	2	0.200161	84
18517.3	17592.7	1.64989e+06	2	-0.0487147	83
32567.4	22437.1	673566	2	0.68606	85
31455.8	23776.8	1.16665e+06	2	-0.481738	75
27253.8	25881.1	1.50614e+06	2	-0.376194	68
31684.8	11818.5	673566	2	-0.166019	79
26589.8	26093.5	1.34713e+06	2	-0.457557	71
30317.3	11475.4	1.90513e+06	2	-0.413754	76
18479.2	17634.2	1.50614e+06	2	-0.094697	83
28564.6	25772	1.64989e+06	2	0.939077	0
27857	26062.5	1.16665e+06	2	-0.307326	72
27582.1	26982.9	673566	2	-0.3041	0
30765.6	11787	673566	2	-0.408451	0
18862.1	21035.5	1.34713e+06	2	-0.123827	0
33005.8	21287.8	2.0207e+06	2	-0.49194	80
31716.2	24635.4	673566	2	-0.326482	0
31709.1	11794.9	1.34713e+06	2	-0.293573	79
20388.9	15297.4	1.78209e+06	2	-0.228775	73
17814.3	20334.2	1.34713e+06	2	0	69
31438.5	23771.4	1.34713e+06	2	-0.445211	75
18687	16393.7	1.50614e+06	2	0.825726	88
32531.6	22443.7	952566	2	0.679288	0
33807.5	22403	673566	2	-0.37702	0
31703.4	24694	952566	2	-0.508593	0
28583.3	25757.6	2.13e+06	2	0.95077	0
22057.8	13193.9	673566	2	-0.189227	0
18646.5	17127.6	673566	2	0.535779	0
34272.5	18155.8	673566	2	-0.188542	0
17828.4	20354	1.78209e+06	2	0	69
18858.2	21019.1	1.16665e+06	2	-0.127312	0
31737	24712.1	1.64989e+06	2	-0.518135	77
27293.1	25888.9	952566	2	-0.288905	68
26592.8	26093.7	1.34713e+06	2	-0.460205	71
29188	9872.1	673566	2	-0.333419	0
32236.1	13464	1.16665e+06	2	-0.410598	0
20390.1	15299.5	2.0207e+06	2	-0.228586	73
32562.9	22432	1.34713e+06	2	0.670744	85
29759.9	25957.4	3.75026e+06	2	-0.0899046	87
27878.1	26086.3	1.50614e+06	2	-0.341224	72
30324.8	11463.6	2.42858e+06	2	-0.425151	76
34269.1	18200.5	673566	2	-0.00131938	0
18693	16400.6	1.50614e+06	2	0.850441	88
18474.5	17663.5	952566	2	0.148804	83
27277	25888.2	1.64989e+06	2	-0.305499	68
18858.8	21025.8	1.16665e+06	2	-0.134264	0
31430.9	23764.1	1.50614e+06	2	-0.473677	75
26579.6	26103.6	1.34713e+06	2	-0.427535	71
27578.1	26983.1	673566	2	-0.246678	0
18685.4	16386.2	2.23397e+06	2	0.809623	88
34262	18198.7	673566	2	0.00702431	0
33428	19796.5	2.3333e+06	2	-0.383168	81
17853	20344.2	1.16665e+06	2	0	69
29729.2	25934.6	952566	2	0	0
31717.5	11737.1	1.78209e+06	2	-0.325393	79
32979.5	21297.4	3.43453e+06	2	-0.465081	80
32561.3	22407.5	2.0207e+06	2	0.452118	85
27268.5	25877.4	1.78209e+06	2	-0.380429	68
20373.8	15297.6	1.64989e+06	2	-0.26863	73
18439	17629.4	2.0207e+06	2	-0.0264248	83
34528.9	19880.9	673566	2	-0.0836748	0
18843.4	21043.6	952566	2	-0.118226	0
31410.1	23788.1	1.50614e+06	2	-0.400602	75
29745.3	25969.8	2.77718e+06	2	-0.0908181	87
30312	11465.3	2.13e+06	2	-0.437585	76
34259.8	18155.5	673566	2	-0.248356	0
29451	25520.2	673566	2	-0.478111	0
32914.9	15201.2	1.16665e+06	2	0.24944	0
18462.6	17614.7	1.50614e+06	2	-0.157667	83
17844.8	20344.4	1.78209e+06	2	0	69
32995.3	21299.1	3.29979e+06	2	-0.471757	80
31757.4	24725.3	952566	2	-0.47222	77
30312.8	11485.6	1.78209e+06	2	-0.380151	76
32246.8	13478	1.34713e+06	2	-0.412862	0
33386.3	18711.7	673566	2	-0.00759568	0
32569.2	22413.5	2.3333e+06	2	0.452166	85
27361.1	26925.5	673566	2	0.157492	0
32963.4	15199.4	673566	2	0.615813	0
18709.1	16358.3	2.93601e+06	2	0.428463	88
18855.8	21046.4	1.16665e+06	2	-0.121163	0
31730.1	24683.1	952566	2	-0.509315	0
28576.6	25730.6	952566	2	0.83706	0
29756	25952	3.29979e+06	2	0	87
29109.3	27281.5	952566	2	0.734707	91
33277.3	15607.5	2.0207e+06	2	-0.512372	82
18433.6	17641.7	1.78209e+06	2	0.123112	83
34299.4	18107.4	952566	2	-0.290305	0
33828.6	22424.7	673566	2	-0.3486	0
27262.9	25872.3	1.64989e+06	2	-0.403865	68
27055	10629.1	952566	2	0.385006	0
32920.7	15212.1	1.50614e+06	2	0.265074	0
20401.4	15313.4	2.0207e+06	2	-0.226094	73
33012.7	21272.2	1.16665e+06	2	-0.474927	80
30764.5	24264.1	952566	2	-0.386687	0
31743.1	24720.8	1.90513e+06	2	-0.514613	77
29747.5	25959.8	3.29979e+06	2	-0.0893674	87
27349.1	26927.5	673566	2	0.0272959	0
30323.1	11428.4	1.16665e+06	2	-0.462021	76
32581.6	22416.8	1.34713e+06	2	0.356222	85
20394.9	15288.2	1.34713e+06	2	-0.197621	73
18719	16343.7	2.0207e+06	2	0.169514	88
29448	25515.1	673566	2	-0.476395	0
27259.2	25875.9	1.64989e+06	2	-0.373866	68
29758	25973.7	3.92753e+06	2	-0.129453	87
26623.5	26119.4	1.50614e+06	2	-0.429312	71
18853.8	21037.1	1.50614e+06	2	-0.125148	0
32984.7	21298	3.49995e+06	2	-0.464776	80
31732	24721.2	1.78209e+06	2	-0.525801	77
30328	11493.1	1.50614e+06	2	-0.42834	76
34510.9	20715.5	673566	2	0	0
32565.3	22411.7	2.23397e+06	2	0.453758	85
31412.3	23761	1.34713e+06	2	-0.454487	75
30751.4	24273.5	673566	2	-0.375978	0
20392.2	15311.6	1.78209e+06	2	-0.230855	73
32902.5	15219.8	952566	2	0.146777	0
31735.4	11786	1.16665e+06	2	-0.348522	79
18696.6	16364.9	3.1593e+06	2	0.618288	88
29750.2	25961	3.43453e+06	2	-0.0897683	87
27821.9	26080.4	673566	2	-0.274386	0
30321.2	11496.2	1.34713e+06	2	-0.418348	76
32240.9	13468.5	1.34713e+06	2	-0.415086	0
20390.7	15302.8	2.0207e+06	2	-0.230648	73
30470.1	25774.6	1.50614e+06	2	-0.528871	0
31722.7	11754.9	1.64989e+06	2	-0.321572	79
34289.3	18123.1	1.16665e+06	2	-0.342979	0
33809.2	22428.4	952566	2	-0.357733	0
29759.9	25960.5	3.98487e+06	2	-0.0904151	87
19721.4	16122.7	673566	2	-0.396156	0
27865.9	26070.8	1.16665e+06	2	-0.309606	72
33243.3	15567.6	1.16665e+06	2	-0.417533	0
33005.7	21306.7	2.60871e+06	2	-0.468561	80
32225.6	13487.1	952566	2	-0.378471	0
18668.6	16360.3	1.64989e+06	2	0.541737	88
34289.3	18116.2	1.16665e+06	2	-0.35733	0
30454.8	25765	673566	2	-0.508445	0
30331.9	11450.9	2.13e+06	2	-0.444744	76
17821.4	20347	1.78209e+06	2	0	69
29776.1	25972.1	3.23031e+06	2	-0.158801	87
29065.7	27292.4	1.50614e+06	2	0.324545	91
32927.4	15198.1	1.16665e+06	2	0.446967	0
20386.7	15280	1.34713e+06	2	-0.216619	73
18383.1	17631.6	673566	2	0.525025	0
19992.2	23305.1	673566	2	-0.396161	0
32233.5	13473.8	1.50614e+06	2	-0.412299	0
33245.5	15562.6	1.16665e+06	2	-0.4284	0
18677.6	16372.4	2.3333e+06	2	0.572341	88
32990.3	21268.2	952566	2	-0.475692	80
27306.9	27032.6	952566	2	-0.433866	0
20373	15294.2	1.64989e+06	2	-0.249898	73
31731.9	24758.9	952566	2	-0.502654	77
30303.2	11480.5	1.50614e+06	2	-0.389734	76
32934.5	15229.2	952566	2	0.366527	0
32987.2	21297.2	3.49995e+06	2	-0.473349	80
29793.5	25987.1	1.78209e+06	2	-0.208948	87
19713.7	16138.6	1.16665e+06	2	-0.385954	0
27851	26070.4	1.16665e+06	2	-0.308602	72
31718.3	24738	1.16665e+06	2	-0.48192	77
29078.2	27308.8	2.0207e+06	2	0.321469	91
32245.5	13486.3	1.34713e+06	2	-0.411682	0
21115.7	14740.7	1.34713e+06	2	-0.35874	74
20370	15305	1.16665e+06	2	-0.272918	73
25394.1	10965.8	673566	2	0	0
18432.7	17624.6	1.78209e+06	2	-0.0384224	83
32983.3	21299.1	3.56418e+06	2	-0.463206	80
31725	24753	1.34713e+06	2	-0.512618	77
30486.6	25775.2	1.34713e+06	2	-0.495495	0
29070.7	27323.5	1.78209e+06	2	0.237704	91
21099.1	14740.2	1.16665e+06	2	-0.365717	74
19751	16152.9	1.16665e+06	2	-0.397666	0
32559.6	22415.6	2.23397e+06	2	0.5503	85
29773.3	25980.7	3.43453e+06	2	-0.183904	87
26595.4	26106.5	1.50614e+06	2	-0.467404	71
25452.9	10927.4	673566	2	0	0
30468.3	25783.5	1.50614e+06	2	-0.516163	0
30302.7	11459.9	1.34713e+06	2	-0.457076	76
30772.6	11844.9	952566	2	-0.451431	0
20393.5	15317.6	1.78209e+06	2	-0.231382	73
19744.4	16154.7	1.16665e+06	2	-0.39807	0
18671.6	16373.3	2.23397e+06	2	0.566571	88
34507.3	20696.7	673566	2	0	0
31353	23899	1.16665e+06	2	-0.210365	70
31735.4	24738.4	1.64989e+06	2	-0.476024	77
29792.2	26773.8	673566	2	-0.519557	0
26701.1	27185.4	673566	2	-0.322215	0
25852.9	10879.5	1.16665e+06	2	-0.489621	0
33237.6	15560.8	952566	2	-0.428609	0
18445.8	17662.4	2.23397e+06	2	0.0771149	83
29765.9	25964.5	4.36521e+06	2	-0.128132	87
26625.8	26103.8	1.34713e+06	2	-0.449325	71
19748.4	16148.9	1.16665e+06	2	-0.40107	0
18677.1	16382.8	2.0207e+06	2	0.693054	88
33254.4	20445.2	952566	2	-0.511868	0
31336.9	23902	952566	2	-0.177487	70
31727.3	24756.6	1.16665e+06	2	-0.502883	77
29778.8	26773.1	1.34713e+06	2	-0.513807	0
21116.9	14724.4	1.34713e+06	2	-0.333928	74
32921.9	15207	1.34713e+06	2	0.247061	0
30321.7	11472.1	2.0207e+06	2	-0.423716	76
31722.9	11815.8	673566	2	-0.330595	0
19722.2	16155.9	952566	2	-0.376174	0
33806.5	22414.4	952566	2	-0.349092	0
31728.7	24716.8	1.64989e+06	2	-0.520396	77
30476.2	25775.9	1.50614e+06	2	-0.523627	0
29798.1	25986.1	1.34713e+06	2	-0.209254	87
32920	15225.4	1.34713e+06	2	0.255559	0
27868.8	26101.6	1.34713e+06	2	-0.362524	72
27058.5	10631.2	952566	2	0.389095	0
30316.9	11452	2.23397e+06	2	-0.458509	76
18447.5	17612.9	1.90513e+06	2	-0.136142	83
31688.8	11782.2	1.34713e+06	2	-0.147169	79
21314.3	13958.5	952566	2	-0.244862	0
33415.1	19828.3	1.90513e+06	2	-0.317048	81
33250.2	20461.3	952566	2	-0.436451	0
33375	22073.4	1.16665e+06	2	-0.242387	0
31373.9	23840.3	673566	2	-0.311185	0
26618.8	26105.4	1.50614e+06	2	-0.455806	71
29094.2	27293.8	1.16665e+06	2	0.606525	91
20390	15319.6	1.64989e+06	2	-0.251168	73
26691.2	27171	673566	2	-0.331526	0
24654.2	10965.8	673566	2	-0.373745	0
32915.1	15252.8	673566	2	0.0868408	0
33373.3	22090.2	673566	2	-0.222128	0
31407.7	23769.2	1.50614e+06	2	-0.444433	75
27321.4	27045.5	673566	2	-0.424391	0
30324	11412.9	673566	2	-0.482708	76
31699.7	11782.4	1.50614e+06	2	-0.260841	79
21106.3	14742.3	952566	2	-0.359071	74
19742.6	16162.2	1.16665e+06	2	-0.390952	0
18464	17575.8	673566	2	-0.274148	83
30452.5	25791.6	952566	2	-0.475939	0
27891.3	26094.4	1.50614e+06	2	-0.360803	72
26608.2	26109.7	1.78209e+06	2	-0.468143	71
26751.2	27175.4	673566	2	-0.378724	0
34534.4	19866.1	673566	2	-0.0278243	0
31716.2	11778.4	1.78209e+06	2	-0.297064	79
30470.6	25784	1.64989e+06	2	-0.516276	0
24626.2	10949.4	1.16665e+06	2	-0.41265	0
30312.8	11455.3	2.13e+06	2	-0.454292	76
32247.9	13434.9	673566	2	-0.407843	0
18476.6	17625.8	1.90513e+06	2	-0.142269	83
32971	21300.6	2.8577e+06	2	-0.453616	80
29769.7	25981.8	3.49995e+06	2	-0.183738	87
27872.8	26099	1.34713e+06	2	-0.362811	72
21091.9	14725.1	673566	2	-0.336947	74
33411	19813.3	2.52025e+06	2	-0.361018	81
27236.4	25901.6	952566	2	-0.364219	0
27594.4	26384.8	673566	2	-0.0031098	0
29072.7	27308.2	2.0207e+06	2	0.317973	91
29112.3	9863.5	673566	2	-0.387616	0
24657.4	10939.7	673566	2	-0.359639	0
21330.8	13969.2	952566	2	-0.12176	0
17869.9	18304	673566	2	-0.363422	0
33375.9	22065.5	952566	2	-0.234061	0
32246.2	13443.2	673566	2	-0.401864	0
18447.5	17632.4	2.3333e+06	2	-0.0591599	83
33439.8	19819.7	2.13e+06	2	-0.360857	81
30479	25795.1	1.16665e+06	2	-0.474537	0
26740.7	27171.6	673566	2	-0.375979	0
30324.1	11465.1	2.42858e+06	2	-0.424005	76
21107.7	14694	952566	2	-0.299675	74
33256.8	15577.5	952566	2	-0.417978	0
24635.6	10950.8	1.16665e+06	2	-0.417686	0
31713	11724	1.16665e+06	2	-0.302748	79
21334.6	13993.6	673566	2	-0.0614738	0
18708.4	16351.8	2.93601e+06	2	0.252456	88
29791.5	25980.4	2.23397e+06	2	-0.18639	87
20399.2	15322.8	1.64989e+06	2	-0.229697	73
18463.5	17659.2	2.13e+06	2	0.015863	83
27906.2	26088.9	1.16665e+06	2	-0.37045	72
29777.6	26756.8	952566	2	-0.515745	0
25851.2	10885	1.16665e+06	2	-0.490609	0
30730.7	11302.1	673566	2	0.212817	0
21128.4	14710.8	1.50614e+06	2	-0.301225	74
33745.1	22713.9	952566	2	-0.245824	0
29755.3	25952.7	3.36783e+06	2	0	87
24637.4	10959.5	1.34713e+06	2	-0.40901	0
33249.7	20448.9	952566	2	-0.514403	0
32981.7	21306.8	3.49995e+06	2	-0.458648	80
29789.2	26737.4	673566	2	-0.50112	0
27346.9	27060.6	1.90513e+06	2	-0.458727	78
21320.1	13988.3	952566	2	-0.178181	0
24644.3	10943.9	1.34713e+06	2	-0.37259	0
30335.4	11448.1	2.0207e+06	2	-0.449651	76
31725.9	11755.5	1.64989e+06	2	-0.320352	79
18703.8	16364.9	3.08667e+06	2	0.621564	88
18446.3	17643.8	2.3333e+06	2	0.0013191	83
25822.9	10885.1	1.34713e+06	2	-0.497404	0
30308.2	11457	1.78209e+06	2	-0.454937	76
22066.6	13210	673566	2	-0.189669	0
19988.4	23293.8	1.16665e+06	2	-0.39509	0
31433.7	23760.4	1.34713e+06	2	-0.471954	75
21126.2	14725.3	1.50614e+06	2	-0.32968	74
32975.2	21297.6	3.1593e+06	2	-0.461767	80
18705.7	16348.7	2.8577e+06	2	0.256258	88
18463.5	17626.2	1.90513e+06	2	-0.136843	83
33742.8	22712	1.16665e+06	2	-0.286492	0
29760.4	25969.9	4.09714e+06	2	-0.128821	87
27370.1	27062.5	2.42858e+06	2	-0.4276	78
30324.7	11439.2	1.64989e+06	2	-0.48122	76
21316.6	13977.4	1.16665e+06	2	-0.197342	0
33369.1	22070.2	952566	2	-0.229635	0
24634.6	10922.3	673566	2	-0.347872	0
33410.4	18763.4	673566	2	0.493674	0
32982.8	21288.6	3.01228e+06	2	-0.478974	80
31719.5	11819.3	952566	2	-0.323857	0
21113.3	14703.1	1.16665e+06	2	-0.317711	74
20420.8	15315	952566	2	-0.181218	73
33325	15574	952566	2	-0.46436	0
27596.8	26369.4	673566	2	0.0488783	0
25840.6	10885	1.64989e+06	2	-0.458169	0
33735.4	22715.6	1.16665e+06	2	-0.316819	0
31370.5	23779.6	673566	2	-0.362332	0
27361.4	27061.6	2.52025e+06	2	-0.435739	78
29140	27305.2	673566	2	0.756221	0
18692.7	16359	3.1593e+06	2	0.517829	88
32979.4	21306.6	3.43453e+06	2	-0.449427	80
30309	11495.6	1.34713e+06	2	-0.375285	76
21116.9	14710.1	1.50614e+06	2	-0.31952	74
18440.9	17631	2.0207e+06	2	-0.069751	83
26664.5	27182.3	952566	2	-0.320718	0
24632.2	10907.4	952566	2	-0.335576	0
25837.9	10873.5	1.64989e+06	2	-0.496861	0
20414.1	15314.5	1.16665e+06	2	-0.183206	73
18704.1	16351.7	2.93601e+06	2	0.318996	88
33434.7	17644.5	673566	2	0.356973	0
29783.4	25973.7	2.8577e+06	2	-0.160165	87
28618	26066.3	1.78209e+06	2	-0.232107	93
33769.5	21209.3	1.50614e+06	2	-0.662376	0
31376.2	23799	952566	2	-0.375604	75
30334.3	11481.2	1.90513e+06	2	-0.405965	76
21139.5	14732.9	952566	2	-0.30215	74
26650	27166.7	673566	2	-0.322256	0
29120.8	27311.1	673566	2	0.866827	91
20400.5	15332	1.34713e+06	2	-0.23063	73
32977.9	21297.9	3.36783e+06	2	-0.462792	80
25646.6	25950.5	1.34713e+06	2	-0.403055	0
31733.2	11776.8	1.50614e+06	2	-0.3425	79
27372.3	27069.1	2.3333e+06	2	-0.427623	78
26668.2	27175	952566	2	-0.332058	0
24631.9	10896	673566	2	-0.318987	0
30316.3	11442.2	1.78209e+06	2	-0.480902	76
32467.5	14032	673566	2	0	0
18702.1	16350.9	2.93601e+06	2	0.326209	88
18454.9	17646.1	2.52025e+06	2	-0.0406411	83
33724.4	22711.8	952566	2	-0.326612	0
29776.5	25969.9	3.36783e+06	2	-0.158207	87
21145.7	14717.7	952566	2	-0.285643	74
31703.9	11742.3	1.16665e+06	2	-0.263206	79
26649.4	27174.8	1.16665e+06	2	-0.306712	0
30320.8	11475	2.0207e+06	2	-0.413906	76
33335.1	15570.4	952566	2	-0.465184	0
18444.4	17621.7	1.90513e+06	2	-0.0789849	83
33444.3	19823.1	1.34713e+06	2	-0.358971	81
25635.3	25955.1	952566	2	-0.335561	0
31726.9	11739.1	1.64989e+06	2	-0.348717	79
31378.9	23799.8	952566	2	-0.385943	75
33435.4	19803.2	2.42858e+06	2	-0.373819	81
33779.7	21201.3	952566	2	-0.602184	0
30331.5	11456.3	2.13e+06	2	-0.437027	76
33359.4	15621.9	952566	2	-0.575381	0
23447.1	11359.1	673566	2	0.0886135	0
31724.5	11791.2	1.50614e+06	2	-0.269624	79
18446.2	17642.5	2.3333e+06	2	-0.0224019	83
25642.7	25965.9	952566	2	-0.344068	0
29087.4	27307.6	1.34713e+06	2	0.412109	91
18703.2	16349.5	2.93601e+06	2	0.312159	88
31334.5	23805.4	673566	2	-0.302594	0
32458.4	14026.1	673566	2	0	0
18441.5	17622.7	1.64989e+06	2	-0.0809189	83
25661.9	25950.3	952566	2	-0.413342	0
31743.4	11752.8	1.16665e+06	2	-0.36323	79
18696.6	16352.2	2.93601e+06	2	0.33966	88
32971.4	21302.2	2.93601e+06	2	-0.45223	80
29169.8	9854.4	673566	2	-0.378594	0
30339.7	11457.7	1.78209e+06	2	-0.429611	76
25652.3	25944.1	952566	2	-0.413945	0
27367.7	27056	2.42858e+06	2	-0.427357	78
18042.7	20816.6	673566	2	-0.219803	0
31741	11731.5	1.16665e+06	2	-0.312699	79
33419.5	19812.1	2.69426e+06	2	-0.363326	81
29763.9	25967.6	4.26e+06	2	-0.128655	87
29108.1	27296.1	1.16665e+06	2	0.733073	91
29155.8	9831	673566	2	-0.409437	0
18703	16356.9	3.01228e+06	2	0.451655	88
18451.5	17653	2.23397e+06	2	0.0144694	83
33757.4	21212.2	1.50614e+06	2	-0.665204	0
29775.4	25971	3.43453e+06	2	-0.158393	87
23440.6	11362.3	673566	2	0.147502	0
31712	11714.8	1.16665e+06	2	-0.323901	79
30337.1	11458.7	1.78209e+06	2	-0.42731	76
17787.9	18697	2.0207e+06	2	-0.425568	92
18054.5	20815.2	673566	2	-0.222022	0
18457.5	17647.6	2.52025e+06	2	-0.0388528	83
30353.6	11450.1	1.16665e+06	2	-0.409983	76
29786.4	25945.3	952566	2	-0.086038	87
23919.3	26330.1	1.78209e+06	2	0.45947	0
30692.7	11208.7	673566	2	-0.414703	0
33416.1	19811.5	2.60871e+06	2	-0.363178	81
20002.4	23280.3	1.16665e+06	2	-0.457202	0
31729.4	24726	1.90513e+06	2	-0.523794	77
31733.1	11744.7	1.78209e+06	2	-0.344085	79
29767.8	25963.4	4.26e+06	2	-0.128068	87
18466.9	17637.6	1.78209e+06	2	-0.0915434	83
27363.5	27070.5	2.42858e+06	2	-0.441604	78
32982.1	21314.6	3.23031e+06	2	-0.443098	80
29781.5	25962.1	2.77718e+06	2	-0.129115	87
31730	11705.4	1.16665e+06	2	-0.361102	79
27352.9	27058.9	2.23397e+06	2	-0.441597	78
18705.1	16356.4	3.08667e+06	2	0.436093	88
18453.9	17665.7	2.0207e+06	2	0.0757135	83
33410.8	19802.8	2.42858e+06	2	-0.371073	81
31348.9	23813.8	673566	2	-0.307768	0
29772.7	11167.2	673566	2	-0.236795	0
33446.1	14767.5	952566	2	0.693537	0
20015.8	23276.1	952566	2	-0.420208	0
32978.7	21317.1	3.01228e+06	2	-0.440612	80
29776.4	25978.6	3.29979e+06	2	-0.160658	87
29779.5	11163.7	673566	2	-0.301667	0
27380.2	27062.8	2.13e+06	2	-0.409488	78
18422.7	17681.9	952566	2	0.278953	0
33397.7	19807.1	1.34713e+06	2	-0.340123	81
32977.9	21312.7	3.1593e+06	2	-0.443845	80
30693.7	11189.4	952566	2	-0.417495	0
33344.2	15575.2	952566	2	-0.485491	0
33410	19814.1	2.52025e+06	2	-0.360279	81
30689.9	11145.7	952566	2	-0.517081	0
33448.1	14829.2	673566	2	0.251944	0
31354	23769	673566	2	-0.353542	0
18430.8	17680.2	952566	2	0.22169	0
23444.6	26896	1.34713e+06	2	0.326584	0
18699.8	16368.3	3.01228e+06	2	0.6287	88
33419	19815.6	2.52025e+06	2	-0.360776	81
32991.8	21285.7	2.69426e+06	2	-0.492389	80
33766.9	21216.4	1.64989e+06	2	-0.6696	0
29150.7	9838.4	673566	2	-0.40529	0
30724.9	11153.1	952566	2	-0.308147	0
33436.3	14816.4	673566	2	0.230821	0
20005.6	23278.5	952566	2	-0.464271	0
29755.7	25977.2	3.43453e+06	2	-0.157632	87
31738.4	11702.7	952566	2	-0.381076	79
32758	13694.6	673566	2	-0.0274135	0
33347.4	15608.4	952566	2	-0.558783	0
18453.6	17663.6	2.0207e+06	2	0.0694377	83
29760.7	25975.4	3.92753e+06	2	-0.157786	87
18695.6	16361.5	3.08667e+06	2	0.514113	88
32993.4	21304.5	3.49995e+06	2	-0.462972	80
18468.9	17636.3	1.78209e+06	2	-0.0934183	83
29768.5	25991	2.52025e+06	2	-0.186658	87
27353.4	27066.4	2.3333e+06	2	-0.451246	78
29173.3	9809.7	673566	2	-0.37635	0
30710.4	11141.7	952566	2	-0.36638	0
33752.6	21214.6	1.50614e+06	2	-0.664983	0
32995.8	21307	3.23031e+06	2	-0.458352	80
29780.4	25976.2	3.01228e+06	2	-0.160448	87
27363.2	27068.4	2.42858e+06	2	-0.441735	78
32740.3	13703.8	673566	2	0.135084	0
30695.7	11153.1	1.16665e+06	2	-0.490845	0
27370.3	27063.7	2.42858e+06	2	-0.427961	78
33359.6	15610.7	952566	2	-0.573314	0
18449.6	17654	2.23397e+06	2	0.0167491	83
32994.2	21292.5	3.29979e+06	2	-0.47895	80
27231.6	25884.6	952566	2	-0.342384	0
30690.5	11165.3	1.16665e+06	2	-0.450142	0
31699.6	11775.3	1.34713e+06	2	-0.261321	79
33420.1	19804.4	2.69426e+06	2	-0.371599	81
32998.1	21310.3	3.01228e+06	2	-0.456823	80
29765.2	25998.1	1.90513e+06	2	-0.208436	87
31728.9	11706.7	1.34713e+06	2	-0.36214	79
33440.9	17650.9	673566	2	0.396226	0
33436	19799.3	2.13e+06	2	-0.381429	81
29758.9	25984.8	2.8577e+06	2	-0.160251	87
31695.5	11744.9	952566	2	-0.229909	79
33436.7	15857.7	673566	2	0.00143143	0
33425.7	19810.4	2.77718e+06	2	-0.360161	81
32990.2	21303.5	3.62726e+06	2	-0.463737	80
27366.6	27063.6	2.52025e+06	2	-0.428237	78
30688.8	11176.1	952566	2	-0.448212	0
18459.1	17657.7	2.3333e+06	2	0.0162805	83
29775.1	25967.9	3.49995e+06	2	-0.129874	87
33426.7	15863.1	673566	2	0.0518886	0
19980.6	23284.4	673566	2	-0.403003	0
31737.8	11862.2	1.64989e+06	2	-0.406304	86
18700.2	16356.1	3.01228e+06	2	0.452429	88
18448.2	17653	2.3333e+06	2	0.0172173	83
32221.2	12483	673566	2	0.496181	0
33461.5	14760.2	952566	2	0.703309	0
29770.8	25983.4	3.36783e+06	2	-0.184441	87
27378.2	27051.9	1.90513e+06	2	-0.341479	78
18701.8	16350.2	2.93601e+06	2	0.325753	88
33427	19808.4	2.77718e+06	2	-0.370525	81
33275.8	15591.3	1.78209e+06	2	-0.494655	82
32991	21293.8	3.36783e+06	2	-0.477082	80
27241.1	25897.6	952566	2	-0.36153	0
18500.6	17598.7	2.3333e+06	2	-0.152626	83
31700.8	11748.1	1.16665e+06	2	-0.264013	79
18692.6	16362.3	3.23031e+06	2	0.514414	88
33290.2	15614.7	1.16665e+06	2	-0.473689	82
18500.6	17585.7	1.78209e+06	2	-0.226872	83
33002.2	21297.5	2.93601e+06	2	-0.47747	80
27358.5	27062.7	2.3333e+06	2	-0.446736	78
30718.6	11170.9	673566	2	-0.301385	0
31738.3	11757.3	1.34713e+06	2	-0.368378	79
32992.3	21321.3	2.60871e+06	2	-0.411136	80
27363.4	27059.9	2.52025e+06	2	-0.42865	78
29784.3	25970.8	2.69426e+06	2	-0.159417	87
32229.7	12473.9	673566	2	0.419209	0
18485.7	17604.5	2.23397e+06	2	-0.184865	83
32988.9	21308.2	3.56418e+06	2	-0.456955	80
29762.9	25956.9	3.86934e+06	2	-0.0900402	87
18704.6	16363.2	3.08667e+06	2	0.550874	88
33269.2	15613.3	1.78209e+06	2	-0.524917	82
29759.8	25958.8	3.86934e+06	2	-0.0901275	87
23444	26885.7	1.50614e+06	2	0.430443	0
33271.2	15607.1	1.90513e+06	2	-0.512622	82
18495.1	17608.2	2.23397e+06	2	-0.136583	83
32970.2	21302.2	2.77718e+06	2	-0.450718	80
18694.2	16372.1	2.77718e+06	2	0.671049	88
33435.9	19814.8	2.60871e+06	2	-0.363847	81
29764.3	25946.6	2.93601e+06	2	0	87
31727.9	11724.3	1.78209e+06	2	-0.295314	79
18711.1	16356.5	2.93601e+06	2	0.421588	88
18483.1	17603.3	2.0207e+06	2	-0.186655	83
33747.7	21214.7	1.34713e+06	2	-0.655621	0
33425.9	19811.9	2.8577e+06	2	-0.364487	81
32992.5	21308.2	3.29979e+06	2	-0.459686	80
29758.4	25952.9	3.29979e+06	2	0	87
18499.8	17596.1	2.23397e+06	2	-0.169209	83
33271.2	15599.1	1.90513e+06	2	-0.503367	82
32180.5	12500.4	952566	2	0.723005	0
23452.1	26901.7	1.50614e+06	2	0.320083	0
18495.7	17621.2	1.78209e+06	2	-0.0756488	83
23448.6	26917.8	673566	2	0.254497	0
33479.6	14752.2	1.34713e+06	2	0.705378	0
33265.8	15602	1.90513e+06	2	-0.507973	82
31748.9	11900.5	952566	2	-0.392947	86
33426.7	19805.1	2.77718e+06	2	-0.37113	81
33759.7	21211	1.50614e+06	2	-0.666372	0
29768.6	25950.7	3.29979e+06	2	-0.0894202	87
18487.1	17614.4	2.0207e+06	2	-0.129602	83
33483	14764.3	1.16665e+06	2	0.704247	0
33277.3	15597.7	1.90513e+06	2	-0.501611	82
18688.7	16366.1	2.8577e+06	2	0.653013	88
33425.7	19811.5	2.8577e+06	2	-0.364742	81
32171.3	12489.9	952566	2	0.718264	0
32617.8	14069.6	952566	2	0	0
18677.2	16367.5	2.52025e+06	2	0.547201	88
18498.1	17611.2	2.3333e+06	2	-0.124334	83
33484.3	14743.3	673566	2	0.822854	0
18502.6	17599.3	2.3333e+06	2	-0.153561	83
21578	13928.6	1.34713e+06	2	0.284891	84
33281.4	15602.1	2.0207e+06	2	-0.504664	82
23448.9	26893.6	1.50614e+06	2	0.435499	0
18676.2	16369.7	2.52025e+06	2	0.566634	88
32606.3	14056.4	1.50614e+06	2	0	0
33427.1	19818.8	2.69426e+06	2	-0.359778	81
21584.7	13928.7	1.34713e+06	2	0.28631	84
33280.4	15605.9	2.0207e+06	2	-0.512288	82
29761.6	25948.8	3.23031e+06	2	0	87
18671	16380.6	1.90513e+06	2	0.572117	88
21601.8	13926.9	1.16665e+06	2	0.3864	84
18503.8	17595	2.0207e+06	2	-0.175051	83
33063.7	22217.9	952566	2	0.154584	0
25976.9	25771.7	1.50614e+06	2	0.146401	0
29757.8	25953.1	3.29979e+06	2	0	87
33504.6	14784.7	673566	2	0.794007	0
18503.2	17589.8	1.78209e+06	2	-0.216538	83
21595.9	13936	1.16665e+06	2	0.475425	84
33368	16112.1	952566	2	-0.446668	0
23455.9	26887.3	1.50614e+06	2	0.425869	0
33383	16119.9	673566	2	-0.460416	0
25976.5	25775.1	1.50614e+06	2	0.145452	0
29767.8	25973	3.92753e+06	2	-0.158019	87
21603.7	13914.5	673566	2	0.300609	84
33377.1	16092.2	952566	2	-0.420658	0
25983.1	25764.1	1.16665e+06	2	0.0944553	0
29757.4	25958.2	3.75026e+06	2	-0.0898522	87
32607.6	14036.8	1.16665e+06	2	0	0
18673.4	16369.3	2.0207e+06	2	0.563226	88
33064.8	22228.5	1.16665e+06	2	0.143408	0
29761.1	25942.3	2.77718e+06	2	0	87
29108.8	9846.5	673566	2	-0.389461	0
25980.5	25787.8	1.50614e+06	2	0.142082	0
32591.2	14034.7	952566	2	0	0
32602.9	14072.5	1.16665e+06	2	0	0
33362.2	16099.6	952566	2	-0.395249	0
18521.4	17563.4	673566	2	-0.305263	0
33078.6	22220.4	1.16665e+06	2	0.125778	0
29765.1	25945.1	2.93601e+06	2	0	87
32579.9	14053.1	1.16665e+06	2	0	0
32577.4	22412.1	2.13e+06	2	0.357568	85
33081.2	22237.9	952566	2	0.085489	0
32557.9	22411.3	2.0207e+06	2	0.541545	85
25976.4	25786.8	1.50614e+06	2	0.144285	0
29756.7	25954.6	3.56418e+06	2	0	87
32584.7	14060.5	1.16665e+06	2	0	0
33391.5	16097.5	673566	2	-0.457256	0
32595.8	14062.5	1.50614e+06	2	0	0
18518.9	17564.5	673566	2	-0.305129	0
25986.5	25794.6	1.16665e+06	2	0.0717796	0
23492.2	25478.3	673566	2	0	0
32593.5	14049.1	1.64989e+06	2	0	0
25984.6	25775.2	1.64989e+06	2	0.0790581	0
19022	15260.7	1.16665e+06	2	0.581466	0
29755.2	25960.5	3.75026e+06	2	-0.0900651	87
18782.3	19644.9	1.50614e+06	2	-0.21568	89
31764.6	11877.9	1.16665e+06	2	-0.40382	86
32557.7	22408.7	2.0207e+06	2	0.447408	85
29766.4	25960.9	4.0414e+06	2	-0.0909569	87
33478	14775.6	952566	2	0.8055	0
33269.9	16172.9	673566	2	-0.497363	0
33447.5	14779.2	673566	2	0.588799	0
32555.8	22407.6	1.90513e+06	2	0.543682	85
29752.9	25972.6	3.49995e+06	2	-0.128636	87
29758.3	25988.4	2.60871e+06	2	-0.184255	87
33256.7	16170.3	673566	2	-0.50396	0
29756.7	25991.7	2.42858e+06	2	-0.185094	87
31762.2	11896.2	1.16665e+06	2	-0.400733	86
29761.2	25966.4	4.15214e+06	2	-0.128087	87
18773.3	19624.8	1.34713e+06	2	-0.176934	89
29766.5	25980.2	3.49995e+06	2	-0.159939	87
18781.8	19629.9	1.90513e+06	2	-0.193996	89
29754.3	25973.3	3.56418e+06	2	-0.128957	87
29787.6	25996.8	1.34713e+06	2	-0.218841	87
32828.7	13510.6	673566	2	-0.0512449	0
33487.8	14767	1.34713e+06	2	0.821126	0
29763.7	25955.9	3.86934e+06	2	-0.0899328	87
18809.8	19625.8	1.16665e+06	2	-0.286258	89
23733.1	26182.3	1.50614e+06	2	-0.452807	0
32413	13952.2	673566	2	0	0
18796.9	19638	1.78209e+06	2	-0.277566	89
18783.2	19627.9	1.90513e+06	2	-0.224721	89
18795.8	19637.1	1.78209e+06	2	-0.2728	89
32422.7	13948.2	673566	2	0	0
29164.4	9862.6	673566	2	-0.388662	0
33462.9	22259.8	2.42858e+06	2	-0.347269	90
18704.7	16382.8	1.90513e+06	2	0.915666	88
29146	9920.3	673566	2	-0.344003	0
18770.5	19620.7	1.34713e+06	2	-0.13682	89
33464.1	22257.3	2.52025e+06	2	-0.347936	90
20123.6	18017.1	673566	2	0	0
25437.6	11025.3	1.34713e+06	2	0	0
18799.1	19632.6	1.64989e+06	2	-0.274383	89
29159	9926	673566	2	-0.331736	0
18783.5	19629.1	1.90513e+06	2	-0.224909	89
33467.6	22254.3	2.42858e+06	2	-0.337073	90
33471.4	22264.5	2.23397e+06	2	-0.368126	90
33474.4	22242.7	2.23397e+06	2	-0.308814	90
33467.8	22247.3	2.42858e+06	2	-0.336487	90
33472.1	22252.1	2.42858e+06	2	-0.328082	90
28609.2	26071.6	1.64989e+06	2	-0.237464	93
33477.6	22245.4	2.23397e+06	2	-0.322098	90
32475.2	14072.6	952566	2	0	0
32477.8	14066.2	952566	2	0	0
33474.1	22249.1	2.42858e+06	2	-0.32267	90
29076.7	27328.2	1.34713e+06	2	0.318119	91
33463.1	22253	2.52025e+06	2	-0.343718	90
33461.3	22250.4	2.60871e+06	2	-0.333223	90
29394.9	25392.2	1.50614e+06	2	-0.360938	0
33466.4	22254.3	2.42858e+06	2	-0.341229	90
25424.8	11011.2	1.34713e+06	2	0	0
33468.5	22250.1	2.42858e+06	2	-0.333184	90
25445.9	11013.4	1.16665e+06	2	0	0
33469.7	22255.7	2.42858e+06	2	-0.330073	90
32921	22491.8	952566	2	0.00344984	0
33443.7	22252.5	1.34713e+06	2	-0.330265	90
33443.5	22263.8	1.16665e+06	2	-0.368689	90
33444.5	22260.4	1.50614e+06	2	-0.36632	90
32909	22497.2	952566	2	0.005406	0
32924.5	22490.8	952566	2	0.00478556	0
28622.3	26078.9	1.64989e+06	2	-0.195091	93
29067.7	27320.7	1.90513e+06	2	0.236621	91
18385	17745.8	673566	2	0.668845	0
25434.6	11010.1	1.50614e+06	2	0	0
18400.9	17730.4	673566	2	0.671765	0
18407.2	17726.7	673566	2	0.680978	0
28625.6	26068.1	1.64989e+06	2	-0.23007	93
28609.1	26081	1.50614e+06	2	-0.198264	93
25428.6	11020	1.50614e+06	2	0	0
25416.2	11016.2	1.34713e+06	2	0	0
28626	26076.4	1.78209e+06	2	-0.197799	93
28626.4	26043	952566	2	-0.339056	93
28634.4	26039.8	952566	2	-0.36163	93
29046.6	27304.1	952566	2	0.171545	91
28627.2	26057.7	1.50614e+06	2	-0.202537	93
29065.6	27312.7	1.90513e+06	2	0.236195	91
29075.3	27285.3	952566	2	0.409837	91
31992	15174.9	673566	2	0	0
21347.1	24795.4	673566	2	-0.284249	96
29063.9	27307.9	2.0207e+06	2	0.235537	91
31991	15171.6	673566	2	0	0
29073	27303.1	2.0207e+06	2	0.318171	91
17784	18695.8	2.0207e+06	2	-0.432961	92
28847.7	25614.7	673566	2	0.205424	0
17773.4	18686.3	2.0207e+06	2	-0.404262	92
17773.1	18701.4	2.0207e+06	2	-0.40336	92
28848.3	25601.9	673566	2	0.205714	0
17785.3	18700.7	2.0207e+06	2	-0.414482	92
17786.5	18695.8	2.0207e+06	2	-0.43322	92
17780.7	18702.8	2.0207e+06	2	-0.413663	92
17777.5	18702	2.0207e+06	2	-0.407826	92
17782.9	18696.5	2.0207e+06	2	-0.432087	92
18801.5	16370	1.34713e+06	2	-0.358534	0
18795.1	16375.4	1.34713e+06	2	-0.348616	0
29064.4	27305.9	2.0207e+06	2	0.235789	91
18793.6	16363.1	1.34713e+06	2	-0.41562	0
17782.7	18697.9	2.0207e+06	2	-0.406819	92
31812.1	12879.5	673566	2	-0.354003	0
31800.3	12879.6	673566	2	-0.331859	0
28609.5	26071.8	1.64989e+06	2	-0.23836	93
33851.7	16058.1	673566	2	-0.419351	0
33839.5	16059.3	673566	2	-0.386575	0
29398.1	25377.9	1.50614e+06	2	-0.363153	0
29407.5	25379.9	1.34713e+06	2	-0.377438	0
29400.1	25385.1	1.50614e+06	2	-0.36128	0
23743.2	26184.2	1.50614e+06	2	-0.425172	0
23742.6	26182.9	1.50614e+06	2	-0.428772	0
23744	26179.2	1.50614e+06	2	-0.436575	0
18791.1	16364.5	1.34713e+06	2	-0.403473	0
23743.9	26185.8	1.50614e+06	2	-0.425794	0
18792	16367.8	1.34713e+06	2	-0.401658	0
34258.1	21055.6	673566	2	-0.454906	0
34255.6	21055.9	673566	2	-0.44155	0
23733.6	26183.6	1.50614e+06	2	-0.451546	0
30443.9	26117.6	1.34713e+06	2	-0.471976	0
30452.5	26101.1	1.16665e+06	2	-0.442087	0
30433.1	26123.3	952566	2	-0.408673	0
30451.5	26112.5	1.16665e+06	2	-0.472288	0
30448.9	26114.3	1.34713e+06	2	-0.474868	0
18453.3	19303.9	952566	2	0	0
18429.9	19306.2	1.34713e+06	2	0	0
18435.4	19322.8	1.16665e+06	2	0	0
18439.5	19305.5	1.50614e+06	2	0	0
18442.1	19299.6	1.34713e+06	2	0	0
18432.6	19310.2	1.34713e+06	2	0	0
19080.7	21987	952566	2	-0.181278	0
19075.4	21990.5	952566	2	-0.183426	0
19079.5	21993.3	952566	2	-0.178471	0
18920.1	21763.5	1.50614e+06	2	-0.291815	0
18904.9	21767.2	1.50614e+06	2	-0.256412	0
18914.4	21789.8	673566	2	-0.271625	0
18907.5	21764.1	1.50614e+06	2	-0.255691	0
18909.3	21763.8	1.50614e+06	2	-0.259391	0
18906.9	21777.7	1.50614e+06	2	-0.223565	0
18913.1	21757.2	1.34713e+06	2	-0.253297	0
34133.9	19130.6	673566	2	0.654606	0
34138.3	19126.3	673566	2	0.646357	0
19151.8	21042.2	673566	2	0	0
19137.9	21040.3	673566	2	0	0
20012.7	24301.5	1.16665e+06	2	-0.387995	0
20021	24302.1	1.16665e+06	2	-0.382977	0
20020.4	24295.2	1.16665e+06	2	-0.39044	0
20002.7	24300.9	1.16665e+06	2	-0.364362	0
18442.4	17908.1	673566	2	-0.0881774	0
18434	17908.1	673566	2	-0.0552549	0
25383.9	10943.7	673566	2	0	0
25391.9	10952.4	952566	2	0	0
18777.5	21608.5	1.78209e+06	2	0.347805	0
34553.4	18691.1	1.16665e+06	2	-0.602267	0
32283.1	22579.6	952566	2	0.0671427	0
34555.3	18693	1.16665e+06	2	-0.603189	0
34553.5	18691.7	1.16665e+06	2	-0.603086	0
32274.7	22582.1	952566	2	0.0861427	0
32277.3	22581.8	952566	2	0.0613101	0
34555.4	18686.3	1.16665e+06	2	-0.608418	0
29386.4	25379.5	1.50614e+06	2	-0.330411	0
29387.3	25360.4	952566	2	-0.333999	0
29395.4	25372.5	1.64989e+06	2	-0.362524	0
24531.6	25734.1	952566	2	-0.406285	0
24525.1	25731.5	952566	2	-0.413325	0
24530.6	25731.2	952566	2	-0.410727	0
25288.8	24648.7	952566	2	0	0
25295.7	24643.7	952566	2	0	0
25292.2	24657.2	952566	2	0	0
22014.4	13261.8	1.16665e+06	2	0.0865993	0
22006	13259.2	1.16665e+06	2	0.15784	0
22003.8	13258.9	1.16665e+06	2	0.158461	0
22008.9	13252.9	1.16665e+06	2	0.15627	0
21678.9	25041.5	952566	2	0	0
21684.7	25052.9	673566	2	0	0
21689.8	25033.1	673566	2	0	0
20123.1	17997.5	673566	2	0	0
32659.3	21727.2	673566	2	-0.262745	0
32655.9	21716.2	673566	2	-0.259503	0
24355.7	11200.7	673566	2	0	0
24359.6	11202.4	673566	2	0	0
19026.7	15258.8	1.16665e+06	2	0.546642	0
26103	10527.5	673566	2	-0.137683	0
26096.1	10515.4	673566	2	-0.118372	0
30560.9	24643.6	952566	2	-0.579172	0
19371.7	22379.3	673566	2	0	0
19362.7	22375.3	673566	2	0	0
30546.5	24640.1	952566	2	-0.518881	0
30562.6	24640.2	952566	2	-0.571311	0
31304.6	23902.4	673566	2	-0.12851	0
31301.3	23910.9	952566	2	-0.0902275	0
24377.7	25625.6	952566	2	-0.239918	0
20108.2	14213.6	673566	2	-0.163919	0
20107.4	14218.4	673566	2	-0.161873	0
25778.8	27169.4	673566	2	-0.289418	0
25779.9	27174.9	673566	2	-0.293391	0
31531.9	12532.4	1.16665e+06	2	-0.296976	0
31536.5	12541.1	1.16665e+06	2	-0.283082	0
31542.2	12543	1.16665e+06	2	-0.264605	0
31534.8	12533	1.16665e+06	2	-0.291362	0
21148.7	13996.4	1.90513e+06	2	-0.226139	94
21145.6	13984.5	1.90513e+06	2	-0.223139	94
21147.2	13988.1	1.90513e+06	2	-0.22699	94
21142.3	13984.9	1.90513e+06	2	-0.223527	94
21144.5	13988.2	1.90513e+06	2	-0.224551	94
21142.9	13989.9	1.90513e+06	2	-0.22385	94
21131.3	13992.5	1.90513e+06	2	-0.171869	94
19052.7	17069.1	673566	2	-0.361583	0
19058.9	17060.8	673566	2	-0.356682	0
21116.2	13983.6	673566	2	-0.144141	94
21149.4	13989.9	1.90513e+06	2	-0.23464	94
21152.2	13988.7	1.78209e+06	2	-0.245953	94
25965.7	25634.8	1.78209e+06	2	-0.292868	95
25964.2	25651.8	2.0207e+06	2	-0.226254	95
25973.1	25649	1.78209e+06	2	-0.262454	95
25955.6	25652.7	1.90513e+06	2	-0.227294	95
25955.6	25647.8	2.0207e+06	2	-0.226395	95
25959.8	25633.5	1.78209e+06	2	-0.288362	95
25958.8	25647.3	2.0207e+06	2	-0.259782	95
25955.6	25650	2.0207e+06	2	-0.227312	95
25961.6	25646.6	2.0207e+06	2	-0.258424	95
25952.2	25653.1	1.64989e+06	2	-0.223699	95
18788	21516.1	952566	2	-0.283905	0
18783.3	21520.8	952566	2	-0.246466	0
18788.2	21521.9	952566	2	-0.21469	0
29257.8	9793.8	952566	2	-0.290713	0
29273.8	9805	952566	2	-0.241997	0
29258.1	9798.2	952566	2	-0.290906	0
32896.1	19558.4	952566	2	-0.182506	0
32885.7	19558.9	952566	2	-0.163222	0
32894.3	19571	952566	2	-0.280583	0
33469.1	20161.5	1.16665e+06	2	-0.0145332	0
33457.8	20154.8	1.16665e+06	2	-0.0167367	0
33470.6	20166.2	1.16665e+06	2	0.000622829	0
33467.7	20163.4	1.16665e+06	2	-0.0128741	0
32580	22341.2	673566	2	0.183895	0
27468.1	9760.8	673566	2	0	0
27466.6	9767.6	673566	2	0	0
24988.2	26267.4	673566	2	0.159525	0
24988.7	26262.3	673566	2	0.158115	0
33396.4	19538.9	952566	2	-0.483156	0
33408.2	19518.9	1.16665e+06	2	-0.485255	0
33400.6	19524	1.34713e+06	2	-0.505909	0
33399.3	19531.3	1.34713e+06	2	-0.501925	0
33393	19517	1.16665e+06	2	-0.453998	0
24366.3	25630.9	673566	2	-0.239838	0
32825.2	22479.8	1.16665e+06	2	-0.0881402	0
32820.6	22482.6	1.16665e+06	2	-0.115335	0
32825.3	22485.7	1.16665e+06	2	-0.0870765	0
32817.4	22486.3	1.16665e+06	2	-0.106724	0
18392.2	17754	952566	2	0.788314	0
31033.7	25275.5	673566	2	0.0650311	0
31022.8	25267.7	1.34713e+06	2	0.073654	0
31015.4	25254.1	1.16665e+06	2	0.156871	0
31028.9	25253.4	1.16665e+06	2	0.157769	0
31020.4	25260.4	1.16665e+06	2	0.129842	0
19969.6	15047.2	673566	2	-0.348113	0
19975.4	15028.5	673566	2	-0.349892	0
31037.3	12560	952566	2	-0.355106	0
31039.2	12552.6	952566	2	-0.360734	0
31042.4	12564.9	952566	2	-0.357218	0
18135.3	18357.4	673566	2	-0.235028	0
18128.6	18366.7	673566	2	-0.234957	0
33075.5	21177.3	673566	2	0.111112	0
33090.6	21173.7	673566	2	0.245355	0
23573.8	11386.9	673566	2	-0.243875	0
32614.2	22060.2	673566	2	-0.336877	0
32619.7	22057.7	673566	2	-0.367447	0
20898.9	14148.1	952566	2	0	0
20894.9	14140.5	673566	2	0	0
34427.2	18783.2	673566	2	-0.529753	0
21096.5	24623.3	673566	2	0.102153	0
21091.8	24629.2	673566	2	0.131219	0
26259.1	10283.9	952566	2	-0.258351	0
26259.6	10276.1	952566	2	-0.239868	0
26259.5	10279.7	952566	2	-0.245438	0
33120	22917.8	673566	2	-0.190297	0
33118.5	22901.2	952566	2	-0.165574	0
33108.5	22898.9	673566	2	-0.21507	0
21358.8	24770	2.23397e+06	2	-0.262013	96
21356.6	24783.4	1.16665e+06	2	-0.261892	96
32332.3	24688.3	673566	2	-0.000342162	0
32322.2	24686.2	673566	2	-0.0586318	0
27647.6	25884.7	952566	2	0.0206811	0
27634.6	25875.9	1.16665e+06	2	0.0668096	0
27638.8	25864.2	1.16665e+06	2	0.0633821	0
27643.3	25883.4	1.16665e+06	2	0.0295488	0
27652.1	25863.4	673566	2	0.0304649	0
25201.8	26018.2	1.16665e+06	2	-0.539225	0
25189.7	26022.2	1.16665e+06	2	-0.548588	0
33310.4	19763.5	1.16665e+06	2	-0.344905	0
25197.7	26028.4	1.16665e+06	2	-0.539273	0
33303.1	19777.4	1.16665e+06	2	-0.329665	0
25196.6	26023.1	1.16665e+06	2	-0.550335	0
33300.4	19762.6	1.34713e+06	2	-0.362739	0
33292	19766.9	1.34713e+06	2	-0.351523	0
33288	19757.6	952566	2	-0.345529	0
28839.9	10911.2	673566	2	0	0
28841	10912.2	673566	2	0	0
18865.1	21736.9	673566	2	0.122758	0
18853.9	21742	673566	2	0.177261	0
24535.8	10983.2	1.34713e+06	2	-0.391914	0
24536.2	10985.3	1.34713e+06	2	-0.391331	0
24534.8	10981	1.34713e+06	2	-0.387983	0
24536	10985.9	1.34713e+06	2	-0.390871	0
32135.2	22732.5	952566	2	-0.118208	0
32139.5	22730.2	952566	2	-0.137604	0
32124	22731.1	952566	2	-0.068575	0
20600.7	24644.9	673566	2	-0.150622	0
20604	24644.2	673566	2	-0.128938	0
21360.9	24761.6	2.52025e+06	2	-0.259623	96
18185.1	19245.6	952566	2	0	0
21361.1	24747.2	2.42858e+06	2	-0.241114	96
21358	24762.1	2.52025e+06	2	-0.259118	96
18185.2	19251.9	952566	2	0	0
18184.5	19254.9	952566	2	0	0
21369.5	24758.7	2.52025e+06	2	-0.245623	96
21361.2	24756.6	2.52025e+06	2	-0.258463	96
21356.4	24758.3	2.52025e+06	2	-0.262907	96
21367.4	24754.3	2.52025e+06	2	-0.243862	96
21356.8	24760.1	2.52025e+06	2	-0.261251	96
21353.4	24763.5	2.3333e+06	2	-0.281629	96
21362.9	24745	2.23397e+06	2	-0.241418	96
21367.2	24746.6	2.13e+06	2	-0.241643	96
21357.1	24764.7	2.42858e+06	2	-0.260071	96
21352.6	24760.3	2.42858e+06	2	-0.28381	96
21360.8	24748.1	2.42858e+06	2	-0.241426	96
29783.4	10134.7	1.34713e+06	2	0.963526	0
29790.1	10122.1	673566	2	0.839311	0
29776.3	10143.1	1.16665e+06	2	0.9739	0
29793.5	10147.7	952566	2	0.728012	0
33360	18066.9	673566	2	-0.473141	0
33363.5	18085.8	673566	2	-0.476605	0
18732.2	20727.1	952566	2	-0.210614	0
18737.5	20729.3	952566	2	-0.229862	0
18737.1	20727.4	952566	2	-0.230063	0
21098.4	23250.8	673566	2	0	0
21102.6	23253.8	673566	2	0	0
34282.4	19759.6	1.16665e+06	2	-0.289591	0
34275.8	19759.8	1.16665e+06	2	-0.284852	0
34281.8	19754.1	1.16665e+06	2	-0.287425	0
34275	19763.1	1.16665e+06	2	-0.279916	0
17921.2	17913.2	673566	2	-0.207914	0
27313.2	26543.5	1.16665e+06	2	-0.533335	0
17913.5	17925.1	673566	2	-0.223695	0
27308.6	26555.4	1.16665e+06	2	-0.544759	0
27307.2	26542.1	1.16665e+06	2	-0.516761	0
27313.9	26547.5	1.16665e+06	2	-0.545909	0
25624.4	10079.7	1.34713e+06	2	-0.374151	0
25616.9	10077.1	1.34713e+06	2	-0.358931	0
25628.7	10079.2	1.34713e+06	2	-0.373919	0
25611.1	10078.1	1.34713e+06	2	-0.358487	0
25616.3	10073.6	1.34713e+06	2	-0.359651	0
21099.2	24056	673566	2	0	0
27498.3	26533.9	1.34713e+06	2	-0.384209	0
21094	24056	673566	2	0	0
27496.6	26537.5	1.34713e+06	2	-0.394183	0
18645.7	18618.2	673566	2	0	0
27492.6	26544.6	1.34713e+06	2	-0.493694	0
27502.7	26538.1	1.34713e+06	2	-0.381441	0
18638.7	18620.7	673566	2	0	0
27497.8	26540.6	1.34713e+06	2	-0.378182	0
28053.1	26451	673566	2	0.080498	0
28048.1	26449.8	673566	2	-0.0218456	0
32307.3	20001.5	673566	2	0	0
32304.4	19999	673566	2	0	0
32761	20221.2	1.16665e+06	2	-0.304879	0
32753	20202.9	1.16665e+06	2	-0.254775	0
32752	20213.8	1.16665e+06	2	-0.287141	0
32757.2	20212.5	1.16665e+06	2	-0.289223	0
32468	22836.8	673566	2	0.00459744	0
33801.9	22173.9	1.64989e+06	2	-0.0631293	0
33798.6	22169.7	1.78209e+06	2	-0.0656944	0
27139.6	10640.7	1.64989e+06	2	0.612929	0
27150.1	10646.7	1.50614e+06	2	0.504073	0
27148.5	10631.8	1.64989e+06	2	0.608674	0
27144.5	10640.5	1.64989e+06	2	0.609164	0
27142.9	10639.4	1.64989e+06	2	0.611611	0
27129.4	10633.8	1.64989e+06	2	0.952589	0
27142.4	10641	1.64989e+06	2	0.611176	0
33432.4	17455.3	673566	2	-0.430818	0
33426.9	17444	673566	2	-0.430195	0
18414.3	17677.5	952566	2	0.37924	0
18925.8	15580.8	1.16665e+06	2	-0.339152	0
18907.8	15574.6	952566	2	-0.302776	0
18934.3	15581.9	952566	2	-0.339808	0
18922	15581.8	1.16665e+06	2	-0.341555	0
33806.2	22166.8	1.78209e+06	2	-0.0320043	0
33803.6	22156.2	1.78209e+06	2	-0.00669509	0
33805.9	22158.8	1.78209e+06	2	-0.00874548	0
33809	22154.1	1.64989e+06	2	0.00586234	0
33802.4	22158.5	1.78209e+06	2	-0.0120833	0
33801.1	22159.4	1.78209e+06	2	-0.0279557	0
33439	14740.7	673566	2	0.75219	0
33604.4	16065.2	673566	1	-0.498221	0
34240.8	18472.7	673566	1	0.44321	0
29432.2	26769.1	673566	1	-0.401438	0
30742	11289.7	673566	1	0.244287	0
33481.6	14708.6	673566	1	0.608445	0
28839.1	9702.8	952566	1	-0.47334	0
32172.3	12495.5	952566	1	-0.503766	0
33439.1	20621.1	673566	1	-0.11286	0
29433.4	26762.3	673566	1	-0.409504	0
17880.4	18403.2	673566	1	0.0951136	0
33093.1	13617.3	952566	1	0.126899	31
21571.3	13997.9	673566	1	0.384141	0
33443.8	20615.2	673566	1	-0.0898969	0
18606.9	21420.7	673566	1	0.197261	0
20513.2	13487.8	1.78209e+06	1	0	1
17849.9	18365.6	1.16665e+06	1	0.260466	49
34105.8	19178.3	673566	1	0.467355	0
33684	15258.4	673566	1	-0.177655	0
33599.1	22573.6	673566	1	-0.568092	0
33061.5	13645.3	673566	1	0.0112064	31
21113.1	15939.4	673566	1	0	6
33606	22557.5	673566	1	-0.515732	0
28854.3	9702.8	952566	1	-0.453856	0
30114.6	10564.5	952566	1	0.00250953	0
20507.4	13499.3	1.50614e+06	1	0	1
31732.6	14226.2	2.13e+06	1	0	15
33648.8	17996.1	673566	1	-0.119563	0
17876.6	18283.1	952566	1	0.0964707	49
18615.3	21429.5	673566	1	0.199978	0
21088.3	15914.8	673566	1	0	0
33993.5	20344.5	952566	1	0	0
21580	13989.8	673566	1	0.469156	0
31737	14199.2	1.34713e+06	1	0	15
33435.1	14689.6	1.16665e+06	1	0.375038	52
31513	24439.4	952566	1	-0.534939	0
28501.6	27206.3	673566	1	0	0
30872.2	11253.5	1.34713e+06	1	-0.396402	5
20508.4	13483.1	2.0207e+06	1	0	1
19885.2	15588.5	952566	1	0.460513	2
20911.6	13476.1	673566	1	0	0
21087.8	15918.1	673566	1	0	0
28839.7	9702.6	952566	1	-0.471219	0
31734.3	14224.2	2.13e+06	1	0	15
33209.2	15805.7	673566	1	-0.213682	0
34182.2	19141.3	952566	1	0.919341	3
24018.8	26910.5	673566	1	0	0
21447.9	12939.8	673566	1	-0.362113	0
34262.1	17605.1	952566	1	0	0
17834.8	18345.8	1.34713e+06	1	0.399175	49
34435.2	18797.6	673566	1	-0.509015	0
29277.3	26182.7	1.16665e+06	1	0.319715	8
28032	9858.8	952566	1	0	0
30086.3	10903.5	673566	1	0.478884	0
20492.7	13491.8	1.50614e+06	1	0	1
33478.6	14707.5	673566	1	0.601149	0
33650.8	18009.3	673566	1	-0.0765889	0
34170.3	19152.5	1.16665e+06	1	0.792001	3
28816.8	9704.3	673566	1	-0.420177	4
33694.6	15249.7	673566	1	-0.151447	0
21171.1	15935.2	1.50614e+06	1	0	6
18420.2	17794.3	673566	1	0.309402	0
31518.9	24448.8	952566	1	-0.586137	0
21447.7	12943.1	673566	1	-0.33981	0
29300.9	26229.7	1.16665e+06	1	0.969694	8
28074.8	26508.7	952566	1	0.189228	0
20493.6	13478.2	1.34713e+06	1	0	1
19882.1	15614.1	952566	1	0.581591	2
30510.5	26270.6	673566	1	-0.26402	0
27800.1	27108.1	673566	1	-0.395667	0
17875.7	18299.7	952566	1	0.25909	49
34136.4	19159.4	952566	1	0.67549	3
20525.5	13480.5	1.50614e+06	1	0	1
33787.6	16470.8	2.23397e+06	1	-0.286424	58
33190.9	23852.8	1.16665e+06	1	-0.144032	47
30864.5	11249.7	1.16665e+06	1	-0.366727	5
20900.9	13465.9	673566	1	0	0
31749.2	14210.5	1.64989e+06	1	0	15
33457	14690.4	1.34713e+06	1	0.389264	52
32973.8	15178.2	673566	1	0.376528	0
18405.7	17752.1	673566	1	0.52842	0
33404.5	20630.9	673566	1	-0.161951	0
29273.2	26194.6	1.50614e+06	1	0.40813	8
20524.7	13478.6	1.50614e+06	1	0	1
21123.5	15934.3	952566	1	0	6
17866.9	18281.6	952566	1	0.116495	49
34117.7	19184.1	673566	1	0.466692	0
32765.6	24239	673566	1	0.528235	0
28110.7	26467.2	673566	1	0.246493	0
28813.3	9724.6	673566	1	-0.457706	4
18484.4	17764.2	952566	1	0.160045	0
18793.9	21631.9	1.59679e+07	1	0.600352	65
20498.1	13478.7	1.64989e+06	1	0	1
33405.4	20624.7	673566	1	-0.171725	0
28091.5	26462.3	952566	1	0.238315	0
29953.9	11041.1	673566	1	0.391866	0
31730.2	14218.2	2.13e+06	1	0	15
34135.4	19173.5	673566	1	0.567476	3
29270.7	26188.8	1.50614e+06	1	0.320205	8
32346.5	12466.1	673566	1	0.0339209	0
32967	15184.2	952566	1	0.501213	0
21167.4	15945.8	1.78209e+06	1	0	6
17846.7	18304.2	952566	1	0.452584	49
18759	21648.8	1.78081e+07	1	0.273052	65
28085.1	26505.9	673566	1	0.192912	0
28834.8	9730.2	952566	1	-0.452232	4
29955.7	11051.6	673566	1	0.325833	0
20507.3	13484.6	2.0207e+06	1	0	1
18701.9	16392.8	1.50614e+06	1	0.391891	0
34289.9	17599.5	952566	1	0	0
19756.7	24062	673566	1	-0.342799	0
32729.4	24288.3	673566	1	0.182349	0
29268	26206.5	1.64989e+06	1	0.410342	8
28041.6	9848.3	952566	1	0	0
31739.3	14218.8	2.3333e+06	1	0	15
33504.3	14769.6	952566	1	0.438505	0
19871.7	15581.9	1.16665e+06	1	0.33258	2
33200.6	15812	673566	1	-0.244491	0
21237.2	12961.4	673566	1	-0.31789	0
34284.1	17575.8	673566	1	0	0
33556.1	17987.8	673566	1	-0.386071	0
34159.6	19151	1.16665e+06	1	0.583615	3
18792.3	21666.3	2.6295e+07	1	0.300898	65
28606.5	26224.6	1.16665e+06	1	-0.192935	0
27652.7	26874.4	952566	1	-0.461915	0
29764.9	10136.4	952566	1	0	0
21136.8	15941.6	1.16665e+06	1	0	6
17845.2	18283.9	673566	1	0.176392	49
34259.8	18513.2	673566	1	0.377173	0
31783.6	23353.3	673566	1	-0.532926	0
31568.9	24536.9	673566	1	-0.302101	0
28058.7	9879	673566	1	0	0
20512.8	13490.9	1.78209e+06	1	0	1
19864.9	15570.9	673566	1	0.206734	2
32290	23258.1	673566	1	0.0373108	0
29275.7	26204.1	1.50614e+06	1	0.504524	8
26175.9	26368	952566	1	-0.129343	13
31744.7	14219	2.23397e+06	1	0	15
33185.8	14445.7	1.16665e+06	1	-0.155409	40
21164.2	15962.4	1.16665e+06	1	0	6
34273	18505.8	673566	1	0.347283	0
34142.5	19154.8	1.16665e+06	1	0.691448	3
33981.6	20348.7	673566	1	0	0
30502.8	26267.5	673566	1	-0.268609	0
24849	27010.3	952566	1	0.606524	0
28033.9	9841	952566	1	0	0
19875.5	15601.1	1.34713e+06	1	0.559409	2
18801.5	21685.2	6.53046e+06	1	0.230503	65
31569.8	24517	673566	1	-0.40102	0
27649.7	26845.1	673566	1	-0.474173	0
30894.6	11254.1	952566	1	-0.420285	5
34304.4	17604.7	673566	1	0	0
33572.3	17988.9	673566	1	-0.363073	0
19016.9	15270.2	1.16665e+06	1	-0.608641	0
19876.1	15621	952566	1	0.581716	2
32741.4	24304.8	673566	1	-0.0797808	0
30858.8	25221.4	673566	1	-0.278629	0
28827.2	9743.5	673566	1	-0.45073	4
28050.4	9889.7	673566	1	0	0
21148.4	15926.4	1.50614e+06	1	0	6
17849.7	18290.9	1.16665e+06	1	0.269053	49
28621.5	26221.1	952566	1	-0.195626	0
26223.3	26420	673566	1	-0.151986	0
21225	12969.9	673566	1	-0.317732	0
31742.6	14218.2	2.3333e+06	1	0	15
33151.6	21031.8	673566	1	-0.0576184	0
32289.3	23250.4	673566	1	0.0700948	0
30896.4	25190.1	2.13e+06	1	-0.173998	24
29299.9	26207.3	952566	1	0.737651	8
30030.4	11013.3	952566	1	0.00403098	0
34061.2	20319.7	673566	1	0	0
34156.5	19154.8	1.16665e+06	1	0.573563	3
33383.6	21686.7	673566	1	-0.253474	0
29294.2	26211.9	1.50614e+06	1	0.724311	8
26178.9	26365.3	952566	1	-0.157976	13
19210.7	19670.3	673566	1	-0.308569	0
34001.1	20327.2	673566	1	0	0
30901.3	25197.5	2.60871e+06	1	-0.124318	24
26894.5	26045.6	673566	1	-0.238617	0
30906.6	11269.6	673566	1	-0.475368	5
31736.6	14227.7	2.13e+06	1	0	15
18605.1	16456.2	952566	1	0.868848	0
34227.6	19184	952566	1	0.547708	9
28601.3	26224.9	952566	1	-0.220479	0
26203.8	26385.5	673566	1	-0.183795	0
28819.1	9720.7	1.16665e+06	1	-0.459813	4
31254.3	11658.8	673566	1	-0.191168	0
31736	14221.6	2.23397e+06	1	0	15
18795.8	21657.5	2.73438e+07	1	0.291513	65
29280.6	26200.4	1.78209e+06	1	0.505861	8
24008.3	26922.2	673566	1	0	0
27638.7	26886.2	952566	1	-0.493233	0
19909.9	15647.4	952566	1	0.630148	0
21159.4	15929.1	1.78209e+06	1	0	6
19210.4	19671.2	673566	1	-0.308691	0
26226	26408.1	673566	1	-0.177002	0
24821.7	27061.7	952566	1	0.862849	0
30014.5	11006.8	673566	1	0.12903	0
31257	11644	673566	1	-0.200858	0
19271.6	15163.7	673566	1	-0.258948	0
17765.9	18323	952566	1	0.407732	0
34207.3	19205.4	1.16665e+06	1	0.461249	9
34057.7	20279.6	673566	1	0	7
32741.6	24302.6	952566	1	-0.0227768	0
30889.1	25171.5	952566	1	-0.169073	24
26887.6	26062	673566	1	-0.258089	0
29277.2	26218.9	1.34713e+06	1	0.615093	8
27760.5	27402.4	673566	1	-0.407809	0
33581.3	16051.3	952566	1	-0.508307	46
33151	21047.9	673566	1	-0.215681	0
24858.6	26999.3	952566	1	0.412985	0
30034.6	11002.7	673566	1	0.0128038	0
30876.7	11269.5	1.34713e+06	1	-0.35671	5
33552.2	17950.7	673566	1	-0.328452	0
30857.1	25214.6	952566	1	-0.272199	0
27666.9	26850.5	673566	1	-0.426504	0
34151.9	19914.1	952566	1	-0.446762	0
34045.9	20274.2	952566	1	0	7
26295.9	25198.2	673566	1	0	0
24861.5	27017.8	952566	1	0.602517	0
21153.5	15922.3	1.34713e+06	1	0	6
28618.1	26229.4	1.16665e+06	1	-0.231388	0
30874.8	11255.5	1.50614e+06	1	-0.408944	5
31733.7	14218.8	2.3333e+06	1	0	15
34223.5	19205.3	1.34713e+06	1	0.2753	9
33607.8	16074.7	673566	1	-0.496975	0
33534.4	17978.1	673566	1	-0.395355	0
34155.6	19904.8	952566	1	-0.514868	0
30139.4	10942.8	952566	1	-0.221992	33
26299.9	25180.6	673566	1	0	0
27552.5	26883.6	1.90513e+06	1	-0.591819	22
32363.4	12462.2	673566	1	-0.0743409	0
34038.6	20311.9	952566	1	0	7
30871.7	25185.1	673566	1	-0.21213	0
26204.4	26392.5	673566	1	-0.159674	0
30863.4	11258.7	1.50614e+06	1	-0.381192	5
34159.7	19897.4	952566	1	-0.543776	0
24641.7	25983.9	673566	1	0.333961	0
21157.9	15950.9	1.50614e+06	1	0	6
33465.6	16446.2	952566	1	-0.476223	14
17798.2	18291.6	673566	1	0.176568	0
18781.4	21679.7	1.67717e+07	1	0.147385	65
27538.1	26807.9	952566	1	-0.580322	0
24843.4	27049.1	673566	1	0.864916	0
33801.8	17219.8	673566	1	-0.203218	0
19367	19818.8	673566	1	0	0
27755.4	27398.4	673566	1	-0.405622	0
30859.1	11275.9	952566	1	-0.323436	5
34064.6	20336.1	673566	1	0	0
31537.9	11772.1	1.34713e+06	1	-0.307273	25
18540.9	16525.6	673566	1	-0.308969	0
33551.3	17945.9	673566	1	-0.345169	0
19377.9	19806.5	673566	1	0	0
27715.4	27344.2	673566	1	-0.260922	0
21163.6	15943.7	1.78209e+06	1	0	6
33448.4	16474.9	1.16665e+06	1	-0.463684	14
17779.5	18328.7	952566	1	0.402636	0
29279.4	26242.2	673566	1	0.746	0
28487.4	27256.5	2.77718e+06	1	0	38
30070.1	10883.5	673566	1	0.587296	0
34031.1	20284.6	952566	1	0	7
30901.9	25178.6	1.90513e+06	1	-0.105307	24
19279.7	15149.3	673566	1	-0.192414	0
17768.6	18338.6	952566	1	0.584451	0
29283.4	26253.4	673566	1	0.734798	0
30089.6	10910.5	673566	1	0.504819	0
21156.9	15932.6	1.90513e+06	1	0	6
34260.8	19213.8	673566	1	0.122526	9
34025.7	20325.2	673566	1	0	7
27546.8	26867	1.64989e+06	1	-0.593935	22
18814.6	21678.4	3.81026e+06	1	0.313649	65
30935.5	25216.5	2.93601e+06	1	0.143119	24
29255.4	26221.3	673566	1	0.419092	8
30465.8	25116.7	673566	1	-0.412223	0
27569.6	26858.2	952566	1	-0.555355	22
30083.5	10965.2	1.78209e+06	1	-0.0522105	33
17811.5	18302.9	673566	1	0.349169	0
34277.9	18471.9	1.16665e+06	1	0.302201	10
30897.4	25203.5	2.3333e+06	1	-0.129001	24
28635.5	25893.5	673566	1	0.380862	0
24817	27097.4	673566	1	0.756643	0
21155.4	15936.9	2.0207e+06	1	0	6
31536.7	11751.1	952566	1	-0.307401	25
18548	16537.6	673566	1	-0.309064	0
34021.7	20263	673566	1	0	0
18809.9	21689.2	2.60871e+06	1	0.429051	65
32759.3	24262.3	673566	1	0.585015	0
27568.2	26868.3	1.34713e+06	1	-0.616687	22
33385	21685.5	673566	1	-0.273271	0
30922.5	25216	3.29979e+06	1	0.0141192	24
27763.8	10220.8	952566	1	0	0
34031	20298.6	952566	1	0	7
29312.5	26213.5	1.34713e+06	1	0.943746	8
33787.6	17217	673566	1	-0.246082	0
34222.5	19200.1	1.50614e+06	1	0.362337	9
30466.9	25164.4	673566	1	-0.224435	0
30857.6	25197	952566	1	-0.237585	0
31511.4	11773.3	1.16665e+06	1	-0.326071	25
33535.1	17987.3	673566	1	-0.384229	0
27558.4	26906.4	2.52025e+06	1	-0.482189	22
30112.5	10905.3	673566	1	0.463138	0
34261	18467.7	1.34713e+06	1	0.348599	10
18772.6	21641.4	2.48216e+07	1	0.428266	65
30934.4	25191.4	2.42858e+06	1	-0.00204261	24
26202.7	26346.9	1.78209e+06	1	-0.229991	13
27569.2	26875.2	1.50614e+06	1	-0.612336	22
30124.1	10900.7	673566	1	0.40958	0
30911.3	11198.9	673566	1	-0.463604	11
34264.9	18482.3	1.50614e+06	1	0.400413	10
34237	19206.4	1.16665e+06	1	0.296273	9
18781.5	21667.7	2.81451e+07	1	0.281214	65
30446.5	25145.5	673566	1	-0.273014	0
30907.6	25216.9	2.52025e+06	1	-0.0662163	24
33467.1	16438	952566	1	-0.467303	14
30115.8	10970.8	3.1593e+06	1	-0.242602	33
18758.4	21703.3	1.16665e+06	1	0.246034	65
24602.6	24846.9	673566	1	-0.311412	0
34269.8	18481.6	1.50614e+06	1	0.393955	10
34246.3	19214.9	952566	1	0.207428	9
27547.2	26867.2	1.64989e+06	1	-0.593045	22
31540.5	11777.3	1.34713e+06	1	-0.294026	25
30898.1	25197.5	2.60871e+06	1	-0.153858	24
34219.9	19191.3	1.34713e+06	1	0.451807	9
30907.4	11192.6	952566	1	-0.465454	11
17834.5	18373	673566	1	0.297522	49
18790.1	21675.2	2.00831e+07	1	0.228087	65
27746.6	10222.9	952566	1	0	0
30127.1	10943.4	952566	1	-0.0940725	33
18977.5	16057.1	952566	1	-0.259171	0
24603.6	24863.7	952566	1	-0.31148	0
30913.4	25185.8	2.52025e+06	1	-0.120628	24
27546.8	26848.4	1.16665e+06	1	-0.53666	22
30471.3	25152.6	673566	1	-0.268783	0
33466.7	16493.7	673566	1	-0.394111	0
34260.3	18489.5	1.16665e+06	1	0.44767	10
26189.9	26358.7	1.50614e+06	1	-0.17731	13
34024.5	20258.4	673566	1	0	0
30935.5	25206.8	3.01228e+06	1	0.0668355	24
27548.2	26858.7	1.16665e+06	1	-0.597814	22
17864.9	18335.6	1.16665e+06	1	0.352249	49
18744.1	21654.1	5.34626e+06	1	0.244189	65
30932.4	11169.8	673566	1	-0.458379	11
24638.7	25970.6	673566	1	0.353522	0
26213.8	26344.3	1.64989e+06	1	-0.251054	13
27545.6	26803.3	673566	1	-0.586931	0
33466.6	16483.7	673566	1	-0.423904	0
30925.1	25204.9	3.29979e+06	1	-0.00400344	24
30931.4	11180.2	952566	1	-0.445253	11
18972.5	16054.5	952566	1	-0.258805	0
18775.3	21652.5	3.10499e+07	1	0.347837	65
24603.9	24880.9	673566	1	-0.312104	0
27534.6	26820.3	673566	1	-0.52457	0
33444.4	16462	1.16665e+06	1	-0.481135	14
33542.1	21310	952566	1	-0.3116	0
18766.5	21666.3	2.2582e+07	1	0.24169	65
26194.9	26327.8	1.16665e+06	1	-0.231604	13
32899.4	19399.8	1.34713e+06	1	-0.223694	12
33548.1	21312.4	952566	1	-0.297131	0
30883.2	25204.7	1.64989e+06	1	-0.198293	24
33451.1	17701.2	1.34713e+06	1	0.962687	16
32892	19410.1	1.50614e+06	1	-0.181373	12
18567.9	16485.6	673566	1	0.250808	0
30911.5	11178.9	952566	1	-0.420127	11
26204.6	26358.3	1.64989e+06	1	-0.210277	13
27532.5	26892.9	1.78209e+06	1	-0.545668	22
22282.1	12681.9	673566	1	-0.222861	0
32889	19404.1	1.50614e+06	1	-0.220559	12
27739	10199.3	673566	1	0	0
33472.3	16422.1	673566	1	-0.404019	14
22288.3	12679.8	673566	1	-0.189656	0
18774.5	21669.2	2.58249e+07	1	0.192793	65
32688.1	24040.1	1.16665e+06	1	0.134427	17
30441.8	25134.6	673566	1	-0.327499	0
26211.3	26346.4	1.64989e+06	1	-0.233526	13
27560.9	26926.5	2.93601e+06	1	-0.250755	22
30678.3	11507	952566	1	-0.563126	26
33554.9	21323.8	952566	1	-0.139523	0
27752.3	10226.1	952566	1	0	0
30674.8	11485.8	1.16665e+06	1	-0.590214	26
33454.3	17730.8	1.64989e+06	1	0.605157	16
18773.2	21658.2	2.99869e+07	1	0.34363	65
27728.2	10206	673566	1	0	0
32881.8	19400.1	1.34713e+06	1	-0.217505	12
30472.3	25124.3	673566	1	-0.402557	0
30662.6	11496.6	1.78209e+06	1	-0.497364	26
31538.9	11788.5	952566	1	-0.236153	25
18962.4	16061	952566	1	-0.228875	0
33451.7	16460.4	1.34713e+06	1	-0.488704	14
32697.8	24019.9	673566	1	0.188179	17
27541.8	26924.5	3.36783e+06	1	-0.332626	22
33460.7	17737.5	1.78209e+06	1	0.501489	16
17898.1	18401.7	673566	1	-0.0159718	0
18766.1	21668.2	2.12467e+07	1	0.161808	65
26211.4	26351.9	1.64989e+06	1	-0.232144	13
32894.4	19398.6	1.34713e+06	1	-0.225993	12
30681.4	11504.4	952566	1	-0.566723	26
33204.4	14444.7	673566	1	-0.183261	40
32887.9	19419.7	952566	1	-0.0694562	12
26201.6	26324.1	1.16665e+06	1	-0.251193	13
18780.3	21661.3	3.09474e+07	1	0.280167	65
32702.1	24061.7	952566	1	0.292308	17
[truncated: 3,530 more rows]

## Sheet: 7 min 5
X	Y	Lr	Ch	DoC	Cluster ID
29117	10313.3	283571	2	0.0515264	0
26915.2	13750.3	283571	2	-0.0638861	0
25664.7	17581.3	401030	2	-0.497414	0
25391.6	14319.6	283571	2	0.440627	0
31315.9	9935.3	283571	2	0.611428	0
35171.6	8699.8	694604	2	0.330039	254
26513.3	14458	283571	2	-0.184776	0
39766	18712.8	567142	2	0.715262	222
33346.5	24866.6	567142	2	-0.549782	375
31457.6	25341.5	634084	2	0.58897	167
36448.8	9003.4	634084	2	0.527965	0
39801.1	18730.2	283571	2	0.505038	222
33331	24873.6	491159	2	-0.550792	375
25407.3	14311.1	283571	2	0.440743	0
38659.2	21973.2	491159	2	-0.0266377	164
39161.7	11326.3	283571	2	0.436389	382
26027	15718.1	401030	2	0.221079	0
38188	22463.8	283571	2	-0.0891398	0
31342.8	25352.2	634084	2	0.690825	0
27751.2	12224.8	401030	2	0.386918	0
38637.4	21980.4	491159	2	-0.142698	164
35811.8	8883.8	283571	2	0.304304	0
38153.2	22488.3	491159	2	0.0913098	0
25496.4	17406	634084	2	-0.624975	0
32755.1	25671.2	283571	2	-0.396685	0
26050.4	15717.5	283571	2	0.638483	0
38653.9	21962.2	634084	2	0.037648	164
38182.8	22472.4	283571	2	-0.0603692	0
36570.7	23625.8	401030	2	0.457748	363
38971.8	10995.3	634084	2	-0.4809	171
27735.3	12245.5	491159	2	0.15641	0
26534.9	14547.9	283571	2	-0.322204	0
32775.9	25674.4	283571	2	-0.468681	0
35141.2	8658.1	401030	2	0.272609	0
39130.1	20888.7	491159	2	0.448722	0
38129.6	22518.4	283571	2	0.296611	0
25542.9	15688.8	491159	2	0.725424	0
25878	15848.2	283571	2	-0.455547	0
39167.9	20858.9	283571	2	0.115477	0
33025.1	8770	283571	2	-0.405464	0
39240.5	20682.4	283571	2	0.448256	0
35172.4	8702.8	694604	2	0.334344	254
38963.1	10993.3	567142	2	-0.470544	171
25866.8	15883	401030	2	-0.425602	0
38844.7	21369.1	401030	2	-0.331813	0
34623.3	8630.5	567142	2	0.721797	352
35346.3	8974.6	401030	2	-0.357946	0
39242.3	11368.7	491159	2	0.375678	382
27809.6	12233.8	491159	2	-0.172895	428
32448.5	25642	491159	2	0.334701	321
38840.2	21328.3	283571	2	-0.420503	0
38094.6	22648	283571	2	-0.477947	0
36576	23612.7	491159	2	0.44528	363
34634.9	8543.9	283571	2	0.706706	0
39629.6	12252.8	283571	2	-0.146015	309
26860.2	13846.8	567142	2	0.302851	385
26322.6	15135.5	283571	2	-0.688857	422
30779.8	24961.8	491159	2	-0.258598	158
31632.2	9103.4	491159	2	-0.443941	150
39210.1	11386.4	491159	2	0.542037	382
26836.5	13871.6	401030	2	0.383928	385
32738.6	25666.8	283571	2	-0.120685	0
26141	15635.6	283571	2	0.217452	0
39747	18712.9	567142	2	0.967787	222
25855.6	16658.7	491159	2	0.0927646	0
34593.2	8611.5	750258	2	0.801508	175
37781.5	22862.3	283571	2	-0.170381	0
35923.6	24179	694604	2	-0.435493	358
29936.1	25158.6	567142	2	0.844784	359
36706.6	23442.9	802059	2	-0.454614	403
34628.6	8623.7	491159	2	0.622361	352
34313.2	9031	283571	2	0.220058	0
32458.6	25648.5	491159	2	0.292072	321
35251.3	8768.6	401030	2	0.0516324	238
27806.9	12243.4	567142	2	-0.24936	428
39167.7	11409.9	401030	2	0.0662535	0
38937.8	22269.3	401030	2	-0.336944	0
36485.1	23649.3	567142	2	0.915918	0
31410.8	25312.9	401030	2	0.441722	167
33352.6	9371.8	283571	2	0.418172	0
26063.6	15744.5	401030	2	0.20527	0
26300	19478.9	750258	2	-0.38815	317
33216.4	24909	567142	2	-0.516872	236
35243.5	8686.3	401030	2	0.938171	0
36654.9	23507.5	401030	2	-0.45275	193
39163.5	11407.2	401030	2	0.0435087	0
31407	25345	491159	2	0.551441	167
36512.1	23612.5	283571	2	0.847545	0
32468.2	25658.6	567142	2	0.269358	321
26481.3	12660.9	401030	2	0.375556	0
36674.5	23514.3	491159	2	-0.412296	193
29541.1	25029.7	401030	2	0.234507	0
31401.1	25332.8	491159	2	0.568473	167
35138.5	8637.7	401030	2	0.205707	0
36658.8	23531.3	283571	2	-0.362441	193
33047.9	24202	401030	2	-0.127449	0
40244.8	16069.8	283571	2	0	0
38802	22136.7	283571	2	0.364695	0
36406.7	9043.7	694604	2	0.952943	155
31335.9	9920.5	401030	2	0.109793	0
27144.4	14484.7	567142	2	-0.420648	143
36562.9	23623.7	401030	2	0.575255	363
31439.4	25343	850712	2	0.843964	167
32526.7	25672.4	401030	2	0.709026	212
28464.6	11509.4	401030	2	0.466927	0
27150.6	14490.5	694604	2	-0.428726	143
26097	15669.4	634084	2	0.634086	332
39721.7	18683.3	491159	2	0.734291	409
25511.4	17673.1	283571	2	0.502097	0
33069.4	24220.4	401030	2	-0.203144	0
31455.1	25342.9	694604	2	0.65431	167
39771.7	18703.5	491159	2	0.607116	222
36049.5	23972.1	694604	2	-0.17326	0
35261.2	8720.7	634084	2	0.364435	238
26360.5	19471.9	750258	2	-0.336626	317
36664.5	23486.3	567142	2	-0.483883	193
31610.2	9051.1	283571	2	-0.489306	149
31336.2	9920.6	401030	2	0.0981675	0
27164	14489.6	634084	2	-0.42532	143
25481.4	17710.4	401030	2	0.412157	0
38967.3	21274.5	283571	2	0.200039	0
33066.3	24207.3	491159	2	-0.193268	0
31434.8	25343.2	750258	2	0.871759	167
32518.6	25660.9	491159	2	0.780433	212
35252.7	8711.8	634084	2	0.548205	238
33790.5	9269.4	283571	2	0.461307	0
29706.7	10102.3	491159	2	-0.300481	187
26345.6	19494.8	634084	2	-0.343547	317
39455.8	11740.7	401030	2	0.309137	424
27162.4	14501.3	750258	2	-0.435353	143
25815.9	16685.1	283571	2	0.148644	0
39770.6	18710.6	491159	2	0.693327	222
31421.9	25308.8	401030	2	0.611953	167
32510.2	25651.2	401030	2	0.696776	212
36577.9	23499.1	283571	2	-0.124331	0
37107	24351.4	401030	2	-0.54983	0
29545.9	25039.9	283571	2	0.234803	0
31644.5	9163.8	567142	2	0.022013	162
36474.8	23630.9	401030	2	0.665039	0
31273.5	26193.3	283571	2	-0.300057	218
35261.8	8728.2	567142	2	0.281268	238
38678.8	10472.9	401030	2	0.692345	0
27867.5	10840.2	401030	2	0.0482455	0
26066.9	15743.4	401030	2	0.235246	0
26733.4	14057.1	401030	2	0.793063	361
25417.6	17520.1	283571	2	-0.524808	0
39776.1	18637	401030	2	0.169652	0
39098.6	20861	283571	2	0.782205	0
38646.8	21998.7	283571	2	-0.0903957	164
32482.9	25641.4	694604	2	0.383131	321
36395.9	9071.2	750258	2	0.923921	155
31652.5	9181.4	567142	2	0.0534039	162
35947.7	24206.3	401030	2	-0.316732	358
33758.5	9195.5	283571	2	-0.0778389	0
27871.3	10856	401030	2	0.228307	0
25718.7	16856.4	491159	2	-0.4631	393
32482.9	25624	694604	2	0.483134	321
35244.1	8754.4	567142	2	0.3173	238
39425.8	11757.3	283571	2	0.07907	0
36651.6	23437.5	401030	2	-0.500087	0
33605.1	24664.2	567142	2	-0.148459	0
31650.2	9192.3	567142	2	0.271665	162
26360.7	15125.3	283571	2	-0.515086	0
35260.3	8747.7	401030	2	0.260094	238
37884	9651.5	401030	2	0.383361	0
29469.6	10727.5	750258	2	0.464885	380
39452.6	11783.3	1.13428e+06	2	-0.124283	424
36016.9	24466.7	491159	2	0.332261	0
32500.1	25623.7	567142	2	0.601995	321
36416.4	9074.3	567142	2	0.84509	155
36707.3	23463.4	1.09826e+06	2	-0.494369	403
33658.3	24785.7	491159	2	0.606412	0
28473.9	11457.2	491159	2	0.633118	0
25822.2	16749	283571	2	-0.017596	0
25566.2	17658.9	401030	2	0.18104	0
39737.7	18665.6	283571	2	0.597113	0
39662	20785.3	401030	2	0.9417	142
38065.8	22399.4	283571	2	0.37654	391
36405.6	9050.7	634084	2	0.945799	155
39503.6	11859.5	283571	2	-0.0907592	0
26421.3	12683.7	283571	2	0.0519208	0
26367.8	19487	401030	2	-0.30523	317
36692.4	23448.9	850712	2	-0.496094	403
35975.6	24425.2	491159	2	-0.404652	0
31585.8	9117	634084	2	-0.255682	149
26057.8	15697.3	694604	2	0.772953	0
39742.3	18688.1	401030	2	0.73276	222
35301.4	8910.8	283571	2	0.0271637	0
36402.6	9086.1	750258	2	0.956187	155
26446.5	12628.5	491159	2	0.440653	0
26829.1	15795	283571	2	-0.0549445	0
40122	16845.8	401030	2	0	0
31600.5	9121.8	694604	2	-0.342072	149
39475.5	11791.6	802059	2	-0.112031	424
27644.2	12409.6	401030	2	0.108536	0
26109	15663.4	634084	2	0.592821	332
40100.2	17364.9	283571	2	0.23894	0
25558.2	17650.5	401030	2	0.0439001	0
39602.1	20754.7	750258	2	0.974154	340
36678	23419.8	401030	2	-0.459982	403
32492.2	25627.4	694604	2	0.490048	321
32827.1	9486.2	401030	2	-0.550009	297
31369.5	9915.1	283571	2	-0.422997	0
28484.3	11459	283571	2	0.591184	0
33963.1	25083.4	634084	2	-0.000946165	160
39510.4	11807	401030	2	-0.00955515	424
27532.2	12611.6	491159	2	-0.594956	284
39721.5	18680.8	491159	2	0.727345	409
36648.8	23431.7	491159	2	-0.495411	0
39605.6	19433.9	283571	2	-0.421377	0
32463.2	25574.7	401030	2	0.365802	0
31624.5	9163.7	491159	2	-0.0982428	162
37860.3	9728.7	401030	2	0.258888	0
39127.6	11268	491159	2	0.599176	0
36629.7	23436.2	491159	2	-0.447377	0
37884.4	9690.5	283571	2	0.309662	0
27484.3	12621.9	401030	2	-0.607192	284
25783.7	16809.9	401030	2	-0.36279	0
39602	19393.2	283571	2	-0.0567457	0
26297	19543.3	940498	2	-0.321219	317
31628.9	9183.6	567142	2	0.0939765	162
40217.7	17204.7	283571	2	-0.340713	0
39737.2	18697.9	634084	2	0.841061	222
39524.5	20718.6	283571	2	0.79305	340
36366.8	9099.5	567142	2	0.88152	0
26099.9	15698.4	401030	2	0.684013	0
33953.3	25074.6	491159	2	-0.0677341	160
31602.9	9138.8	634084	2	-0.254496	149
27425.6	12667	694604	2	-0.473282	320
40208.5	16102.1	401030	2	0	295
25684.9	18357.3	283571	2	-0.0553474	0
39585.8	20787.6	850712	2	0.947043	340
36690.4	23447.3	802059	2	-0.495128	403
32258.2	25135.9	491159	2	-0.455149	376
36391.8	9089.5	694604	2	0.934819	155
26312.2	19517.2	1.16919e+06	2	-0.360358	317
39618.6	19399.6	283571	2	0.0126742	0
35157.8	8708.8	634084	2	0.115192	254
33998.5	8976.8	283571	2	-0.648425	404
37872.8	9655.3	401030	2	0.24914	0
29773.1	10057.8	401030	2	-0.183725	0
39576	20761.1	1.70142e+06	2	0.853741	340
36681.2	23452.7	694604	2	-0.498675	403
35409.3	24228.3	567142	2	-0.382375	373
29542.6	25222.5	283571	2	-0.106159	0
39448	11778.2	982318	2	-0.118837	424
27502	12612.8	491159	2	-0.549504	284
33964.7	25078.5	634084	2	-0.0379521	160
36408.6	9119.6	982318	2	0.980955	0
27832.2	12188.5	634084	2	0.141342	428
25652	18389.2	567142	2	-0.0888985	200
39740.2	18733.4	567142	2	0.823121	0
39549.3	20755.4	1.09826e+06	2	0.732518	340
34051.7	8916.1	283571	2	-0.561016	0
29788.8	10054.4	491159	2	-0.112618	0
29157.4	10288.1	401030	2	0.391476	0
26097.7	15660.6	634084	2	0.691604	332
27005.1	21086.1	283571	2	-0.305629	0
33976.1	25082.5	567142	2	-0.0156195	160
27101.4	13450.2	401030	2	-0.326246	0
25453.8	15440.1	283571	2	-0.0398828	0
26312.4	19509	1.16919e+06	2	-0.370417	317
37770.5	23146.3	283571	2	0.328361	0
33367.3	24882.3	401030	2	-0.540085	375
32496.1	25620.5	567142	2	0.501068	321
37880.5	9701.6	283571	2	0.267144	0
28542.4	11379.6	694604	2	0.557592	223
38083.5	22550	283571	2	0.242555	0
33974.6	25110.9	634084	2	0.360287	160
31588.9	9132.3	694604	2	-0.221486	149
27834.9	12172.6	802059	2	0.210785	428
27525.1	12614.2	491159	2	-0.591827	284
26115.1	15663.9	694604	2	0.493565	332
39705	18705.1	694604	2	0.974712	409
39927.3	19652.1	694604	2	-0.614872	157
39566.4	20749.6	1.38921e+06	2	0.877855	340
36613	23453.5	283571	2	-0.422516	0
34702.7	8504.3	283571	2	0.435959	0
29719	10052.2	634084	2	-0.428773	246
27158.2	14516.4	802059	2	-0.446865	143
25650.3	18402.3	567142	2	-0.157755	200
26319.3	19557.3	401030	2	-0.238989	317
29622.3	25198.5	401030	2	-0.331563	0
35228.9	8749.4	401030	2	0.210409	238
31596.1	9144.4	491159	2	-0.238039	149
26887.3	12156.4	283571	2	-0.0191985	0
33983.5	25083.6	567142	2	-0.013284	160
27910.4	10702.3	491159	2	-0.180805	144
26353.6	19508.7	634084	2	-0.311709	317
39366.4	20276.6	401030	2	0.16012	0
26897.8	21116.3	283571	2	-0.192719	0
36021.3	24426.9	283571	2	0.122434	0
31609.2	9087.8	491159	2	-0.422119	149
28551.5	11496.1	283571	2	0.327233	0
27865.9	12122.8	982318	2	-0.441804	428
27489.9	12618.6	401030	2	-0.611143	284
26987.9	13567.7	283571	2	-0.551619	420
26077.3	15680.1	634084	2	0.603397	0
35204.3	8770.6	491159	2	-0.0937797	254
33066.6	9003.2	283571	2	-0.0297984	0
27931.2	10763.2	283571	2	0.161287	144
39170.1	11315.8	401030	2	0.396275	382
28599.8	11368.7	401030	2	0.411985	0
25646.9	18368.3	401030	2	-0.058853	200
39709.6	18740.6	694604	2	0.824938	409
39580.5	20697.9	694604	2	0.815987	0
36707.5	23429.2	283571	2	-0.447793	403
33091.2	25434	401030	2	-0.48271	0
32484.5	25641.7	694604	2	0.383131	321
31575.2	9106.4	567142	2	-0.248056	149
35198	8800.5	283571	2	-0.243744	0
39162.8	11363.4	283571	2	0.103944	0
27490.8	12688.8	283571	2	-0.627302	0
38042.1	23398.8	401030	2	-0.357688	0
32427	25665.6	401030	2	-0.0189697	321
31562.8	9118.9	491159	2	-0.212794	149
39708.4	18725.6	694604	2	0.847882	409
34735.4	8557.1	896730	2	0.425564	0
33171.7	8787.9	283571	2	-0.43322	0
29276.7	10811.8	401030	2	0.283061	335
39187.1	11377.2	283571	2	0.0633471	0
27420.4	12800.3	283571	2	-0.202578	320
26921.1	13816.1	283571	2	-0.0887953	0
39550.6	20764.1	1.52708e+06	2	0.84497	340
38636.4	21941.6	634084	2	-0.0877183	164
27867.4	12172.2	940498	2	-0.227359	428
39742.5	18695.4	491159	2	0.737445	222
39130.1	20907.4	491159	2	0.249357	0
29648.3	25256.4	283571	2	-0.403296	0
36401.6	9089.9	802059	2	0.947286	155
32428.4	9639.3	491159	2	0.972069	307
27911.5	10727.8	694604	2	-0.202208	144
39548.7	11805.6	283571	2	0.128849	0
40136.4	13900.1	283571	2	-0.430637	0
39593.1	20749.6	940498	2	0.879114	340
26886.6	21125.1	283571	2	-0.135117	0
37773.1	23162.2	283571	2	0.254263	0
31600.5	9109.7	634084	2	-0.372219	149
36630.1	23468.5	567142	2	-0.46253	0
31548.9	25251	567142	2	0.47479	286
32414.2	25668.8	491159	2	-0.179178	321
34747.2	8541.6	694604	2	0.340328	0
27408.6	12786.7	491159	2	-0.168798	320
39797.2	18650.2	283571	2	0.314436	0
27921.9	10734.4	491159	2	-0.149936	144
28603.4	11358.3	401030	2	0.42558	0
27156.9	14520.4	694604	2	-0.450358	143
39588	20732.1	850712	2	0.968648	340
33983.2	25102.5	694604	2	0.160969	160
27837.1	12172.8	850712	2	0.213036	428
25656.5	18455	283571	2	-0.29475	0
38580.7	21953.1	401030	2	-0.210958	164
36642.3	23437.9	491159	2	-0.497329	0
29298.8	23956.3	401030	2	0	0
31595.1	25246.8	567142	2	0.338002	286
32387.1	25679.7	283571	2	-0.201494	321
31568.2	9053.1	283571	2	-0.398241	0
25803.9	16648.2	283571	2	0.478334	0
29639.7	25231.5	401030	2	-0.563717	0
27910.6	10701.2	567142	2	-0.180897	144
38996.4	10926.8	634084	2	-0.3339	425
27404.2	12780.5	491159	2	-0.0615733	320
26917.7	13827.5	401030	2	-0.0614226	0
36638.8	23471.4	567142	2	-0.472631	0
36042.5	23955.7	491159	2	-0.00271391	0
32416.6	25651.6	491159	2	-0.069791	321
27868.7	12149.2	940498	2	-0.398789	428
39646	12049.2	283571	2	0.195632	0
31324.4	25348.5	401030	2	0.601688	0
34739.2	8549.2	802059	2	0.399388	0
35186.6	8803.6	283571	2	-0.272949	0
33786.2	9283.8	401030	2	0.473504	0
27891.1	10731.7	634084	2	-0.244909	144
25646.6	18447.7	283571	2	-0.274117	0
39603.6	20742.2	802059	2	0.867309	340
39106.9	20911.6	491159	2	0.371275	0
38543.8	21970.6	283571	2	-0.412567	0
29589.4	25258.3	694604	2	-0.582996	206
26889.3	21042.8	283571	2	-0.146951	0
32433.9	25646.8	401030	2	0.179514	321
35170	8834	401030	2	0.0114955	0
36395.9	9057	634084	2	0.82821	155
28535.8	11394.3	802059	2	0.560733	223
39141.5	11618.3	401030	2	0.275894	0
27081.7	13437	283571	2	-0.317799	0
39087.7	20945.5	401030	2	-0.0930202	360
33225.1	24924.2	401030	2	-0.48223	236
29562.2	25281.2	283571	2	-0.362878	206
31623.5	25323.6	283571	2	-0.0346684	0
27816.8	12134.4	567142	2	-0.0271844	428
26951.1	20963.1	283571	2	-0.175354	394
31611.2	9109.9	491159	2	-0.296418	149
27880.7	10744.4	850712	2	-0.236637	144
39587.2	20744.3	850712	2	0.875795	340
38564.9	21957.2	401030	2	-0.273844	164
36612.9	23443.3	401030	2	-0.431775	0
27095.8	13410.3	283571	2	-0.27867	0
25649.7	18424.1	283571	2	-0.194717	200
39672.8	18704.6	491159	2	0.832931	409
37861.3	22817.9	283571	2	0.0165281	0
29949.6	25188.1	401030	2	0.774297	359
31645.3	9098.7	567142	2	-0.45139	150
27414.5	12758	491159	2	-0.0897991	320
26381.8	19523.5	491159	2	-0.172107	317
39586.1	20742	850712	2	0.979287	340
38553.5	22015.5	401030	2	-0.329335	0
25716.9	15705.2	401030	2	-0.096669	224
39701.1	18774.6	982318	2	0.715388	0
27876.6	10749.4	750258	2	-0.248976	144
39612.6	12011.5	283571	2	-0.450919	0
26738.8	14072.2	567142	2	0.408102	361
25357.2	16156	567142	2	0.650839	351
33984.8	25108.5	567142	2	0.226358	160
27051.2	13388.8	634084	2	-0.29412	258
26343.9	19519.4	401030	2	-0.279858	317
32405.6	25677.4	401030	2	-0.238315	321
39686.2	20791.4	491159	2	0.821318	0
31603	9146.4	491159	2	-0.216489	149
27857.1	12114.9	896730	2	-0.482348	428
25664.3	18399	634084	2	-0.174753	200
27865.5	10755.9	634084	2	-0.194467	144
27398	12769.1	567142	2	0.0694727	320
38548.4	21947.6	401030	2	-0.370746	164
37725.4	22769.1	401030	2	-0.441484	0
32415.7	25594.7	283571	2	0.355905	0
32576.5	9689.4	401030	2	0.00962074	0
28536.3	11379.1	750258	2	0.671108	223
27852.2	12124.1	982318	2	-0.365189	428
29413.2	10235.5	283571	2	0.62899	0
36661.3	23504.2	567142	2	-0.456517	193
32535.2	25684.1	283571	2	0.750992	212
27380.3	12764.9	634084	2	0.269655	320
26103.6	15678.1	634084	2	0.650044	332
39657.6	18664	694604	2	0.445347	409
31601.5	9119.2	694604	2	-0.346451	149
38009.3	9481	567142	2	0.0108673	179
26393.8	19537.4	401030	2	-0.127328	317
38610.9	21952.1	694604	2	-0.252494	164
36628.4	23482.3	694604	2	-0.454394	0
27869.7	12117.2	982318	2	-0.544776	428
27391.8	12704.8	850712	2	-0.177626	320
25646.9	15692.8	401030	2	-0.375116	225
32564.9	25652.4	491159	2	0.825459	0
27877.2	10749.1	802059	2	-0.248794	144
27090	13351.4	802059	2	-0.186773	269
33984	25098.9	750258	2	0.103801	160
35396.3	8676.2	283571	2	0.00260917	0
28523.4	11404.2	567142	2	0.592141	223
27908.1	12026.3	850712	2	-0.451672	428
32572	25656	567142	2	0.822583	0
31626.5	9169.1	694604	2	-0.0804191	162
26353.2	19537.5	283571	2	-0.20877	317
39695	20788.6	491159	2	0.822981	0
32590	25661.4	491159	2	0.837963	0
30258.5	25796.6	283571	2	0.0535782	0
27907.2	12067	1.09826e+06	2	-0.54414	428
27388.7	12685.1	802059	2	-0.162429	320
27152.9	14535.2	694604	2	-0.431683	143
26122.5	15678.5	491159	2	0.397911	332
27879.9	10729	567142	2	-0.197334	144
25858.2	13575.1	283571	2	0.0129203	0
36621	23477.7	694604	2	-0.455408	0
30260.3	25806.4	283571	2	0.0176047	0
39391.8	17199.6	283571	2	0	0
39738	18652.9	634084	2	0.32829	0
27897.4	12056	1.13428e+06	2	-0.499326	428
27201.1	14482.9	491159	2	-0.402681	0
26337.2	19445.6	750258	2	-0.378437	317
29930	25246.5	634084	2	0.030775	414
31632.9	9212	283571	2	0.345988	162
39086.5	21545.9	283571	2	-0.307109	0
38028.1	22570	283571	2	-0.108737	0
36633.6	23487	694604	2	-0.454196	0
31250	25387.5	283571	2	-0.311649	0
32483.5	25646.9	634084	2	0.370756	321
33770.6	9285.3	283571	2	0.449088	0
31280.6	9935.8	567142	2	0.0852872	369
29451.3	10258.4	283571	2	0.130897	145
27385.6	12703.3	940498	2	-0.132033	320
29958.2	25247.7	401030	2	0.247358	414
27110.8	13357.4	401030	2	-0.184734	269
25350.8	16143.7	802059	2	0.442676	351
39684.8	18755.6	1.13428e+06	2	0.842251	409
39665.1	20801.4	491159	2	0.8242	142
32372.2	9094.6	283571	2	0.247745	0
29430.9	10277.4	401030	2	0.154037	145
27945.2	12112.5	694604	2	-0.664846	428
39315.4	17226.1	283571	2	0	0
25795.1	16798.2	401030	2	-0.320005	0
32403.8	25602.6	283571	2	0.100177	0
39730.2	20800.4	491159	2	0.886891	0
39110.5	21559.3	283571	2	-0.335034	0
29454.6	10620.5	491159	2	0.488983	0
38546.4	21975.2	283571	2	-0.397504	0
37523.4	23162.9	283571	2	-0.475252	0
36614.2	23490.7	567142	2	-0.361768	0
27892.1	10757.9	750258	2	-0.159564	144
25347.2	16148.5	850712	2	0.549268	351
39159.3	20916.5	401030	2	0.0633392	0
29939.9	25326.7	283571	2	0.0925326	0
31331.9	9923.7	491159	2	0.314568	0
27909	12095.6	896730	2	-0.629422	428
25800.9	16810.3	401030	2	-0.344038	0
26310.8	19444.9	850712	2	-0.392634	317
39701.3	20756.5	491159	2	0.819799	0
26999.2	20852.6	401030	2	0	0
37515.8	23163.8	283571	2	-0.509138	0
32372.4	25589.7	283571	2	0.119149	0
27903.4	10709.7	694604	2	-0.205837	144
39134.5	11626.6	283571	2	0.271089	0
36586.7	23505.2	283571	2	-0.128647	0
31914.1	25633.6	491159	2	-0.011828	0
39664.9	18729.4	567142	2	0.834812	409
39139.8	20909.5	491159	2	0.171251	0
38480.4	22037.4	283571	2	-0.449056	0
31315.2	9969.7	283571	2	0.646351	0
27867.7	10727.4	283571	2	-0.219191	144
25327.8	15807.3	940498	2	0.367486	427
25879	16682.5	283571	2	0.186939	0
26317.2	19483.5	1.06102e+06	2	-0.373514	317
36650.1	23518.2	491159	2	-0.373107	193
27899.3	12096.8	850712	2	-0.616789	428
39736.6	18737.4	491159	2	0.949145	0
31646.2	9211.8	401030	2	0.438024	162
27359.8	12745.5	634084	2	0.544057	320
40196.4	14051.7	283571	2	-0.15115	0
38550	21996.9	401030	2	-0.360115	0
37501.6	9266	401030	2	0.104725	0
39146.5	11564.9	283571	2	0.248248	0
27888.3	12085.9	802059	2	-0.479922	428
27206.4	14480.7	491159	2	-0.395431	0
25351.5	15784.5	634084	2	0.153028	427
38082.2	22655.2	283571	2	-0.49418	0
35392.7	24250.7	491159	2	-0.0888926	373
33046.8	24974	283571	2	-0.63662	231
27897.6	10714.3	802059	2	-0.229204	144
29466.5	10636.3	750258	2	0.493125	0
25811	14235.4	401030	2	0.216734	0
39721.3	20799.2	491159	2	0.77264	0
29055.9	24638.7	750258	2	-0.321208	227
31629.5	9155.4	567142	2	-0.112473	162
27881.1	12110.8	896730	2	-0.591133	428
39747.1	12571.7	401030	2	0.194782	0
32415.7	25380.2	694604	2	-0.417316	0
39134.1	11579.1	283571	2	0.2282	0
25337.3	15796.2	850712	2	0.324809	427
38485.4	21984.9	283571	2	-0.438518	0
29922.6	25255.6	634084	2	-0.0758766	414
27914.4	12074.5	982318	2	-0.570438	428
39681.1	18684.9	491159	2	0.711507	409
39947.2	19123	850712	2	-0.373164	315
39419.7	20146.1	401030	2	-0.203795	0
39692.3	20824.3	634084	2	0.464601	142
35297.3	8814.5	283571	2	0.338171	0
31561.8	9099.3	567142	2	-0.244155	149
29426.8	10250.7	401030	2	0.388767	145
37879.5	9655.1	401030	2	0.332643	0
27351.6	12721.3	283571	2	0.705676	320
26008.9	15625	401030	2	0.0822293	0
39699	18692.3	567142	2	0.746167	409
35234	8718.6	567142	2	0.354065	238
29400.3	10246	283571	2	0.730932	0
27912.3	12113.8	982318	2	-0.683152	428
40317.1	17204	401030	2	-0.250284	0
26396.7	19520.4	401030	2	-0.139876	317
31590.9	9173.1	401030	2	-0.216454	0
27356.8	12786.5	283571	2	0.569321	320
25666.3	14066.4	694604	2	0.346554	278
40219.4	14048.9	283571	2	-0.128642	0
39717.4	18676.5	491159	2	0.712299	409
38554.9	22011.1	401030	2	-0.327294	0
31306.6	9999.6	401030	2	0.72948	0
29260.5	10267.2	283571	2	0.407115	0
27204.2	14475.1	491159	2	-0.392867	0
39984	17482	283571	2	0.368846	0
26384.3	19465.2	694604	2	-0.316408	317
39423.2	20268.6	283571	2	-0.233866	0
39680.5	20821.1	634084	2	0.585952	142
32301.5	25315.7	283571	2	-0.344062	0
27869.4	10778.8	491159	2	-0.118407	144
27363.7	12754.9	802059	2	0.554684	320
35219.7	8769.5	283571	2	0.0131639	254
31567.5	9090.8	401030	2	-0.26699	149
31296.2	9989.8	401030	2	0.862831	0
27914.1	12012.3	634084	2	-0.424991	428
39705.8	18688	634084	2	0.734928	409
26356.4	19476.4	802059	2	-0.337344	317
36718	23457.3	1.02243e+06	2	-0.490828	403
29303.8	24181.7	283571	2	0	399
40215.9	14045.4	283571	2	-0.129832	0
26040.9	15621.7	491159	2	0.0604452	0
25797.3	18754.4	567142	2	-0.355515	298
35123.6	24487.1	283571	2	-0.414239	0
30579.6	25752.3	750258	2	-0.399961	324
28653.4	11330.8	283571	2	0.512717	0
27928.7	12038.2	634084	2	-0.500724	428
27369.7	12738.8	750258	2	0.401267	320
40173.4	16109.5	896730	2	0	295
26348.2	19469.2	850712	2	-0.35673	317
36663.6	23467.9	491159	2	-0.49309	193
33571.1	8803.7	401030	2	-0.504178	0
39096.6	21500.7	634084	2	-0.0833882	0
25669.4	14083	750258	2	0.0895392	278
25823.1	18807.1	283571	2	-0.301688	0
26301.1	19516.7	982318	2	-0.372357	317
27897.5	12035.9	750258	2	-0.457208	428
39853.3	19519.9	694604	2	-0.207307	0
39668.1	20812.1	491159	2	0.593162	142
35364.2	24310.2	401030	2	0.18854	0
27883.7	10774.8	634084	2	-0.0608372	144
27382.8	12716	896730	2	0.0195806	320
40187	14045.5	283571	2	-0.175542	0
39721.4	18646.1	634084	2	0.32684	0
25954.1	18960	401030	2	0.21343	0
38671.1	21953	283571	2	0.195098	164
31289.2	9948.5	634084	2	0.390164	369
38228.7	10044.8	283571	2	-0.298727	0
32280.2	9067.8	401030	2	0.378322	0
26305.8	19391.8	401030	2	-0.368427	0
39086.8	20972.3	750258	2	-0.415821	360
38652.2	21972.5	634084	2	-0.0871844	164
27745.8	22842.3	283571	2	-0.108755	0
27903.8	10770.2	634084	2	0.0201086	144
39971.6	17477.8	283571	2	0.199726	0
39711.5	18719	694604	2	0.969418	409
25952.8	18963.4	401030	2	0.252407	0
39690.8	20815.3	491159	2	0.555539	142
31592.8	9165.9	401030	2	-0.210299	0
27161.8	14485	694604	2	-0.420398	143
38540.3	21946.2	283571	2	-0.377847	164
32281.2	9053.1	401030	2	0.407345	0
31289.9	9964.4	491159	2	0.497915	369
27390.7	12717.3	850712	2	-0.00174955	320
33596.7	8833.8	567142	2	-0.823522	0
32290	9661.6	283571	2	0.770756	0
27963.7	10662.4	283571	2	0.464308	0
26977.2	13544.7	283571	2	-0.537093	0
39478.3	19982.7	401030	2	-0.415235	0
36690.7	23519.4	401030	2	-0.423236	193
31244	25447.6	283571	2	-0.41213	0
35801.8	9161.8	694604	2	-0.219184	0
27372	12717.7	802059	2	0.195852	320
39802.5	12863	567142	2	-0.42416	0
40059.5	13869.5	401030	2	-0.420074	0
35802.6	8966.9	401030	2	-0.169115	408
30049.3	25179.9	283571	2	0.767214	0
27918.6	12057.5	1.09826e+06	2	-0.459273	428
27388.5	12712.2	850712	2	-0.0264772	320
39705	18709.3	750258	2	0.981928	409
40236	17209.8	401030	2	-0.346331	0
26397.3	19459.7	634084	2	-0.287893	317
34726.7	8568.7	634084	2	0.422174	0
27945.2	12065.3	940498	2	-0.556659	428
26777.9	14065.4	750258	2	0.149185	361
37637.1	23158.1	283571	2	-0.10302	0
31288.7	9938.8	491159	2	0.273463	369
27891.5	10735.6	694604	2	-0.22348	144
31551.6	9110.2	401030	2	-0.177488	149
26240.5	15055.6	283571	2	-0.385779	0
39685.1	20842	401030	2	0.406646	142
27929.9	12059.9	982318	2	-0.537566	428
27407.9	12727.7	401030	2	-0.130155	320
39767.7	12857.8	750258	2	-0.50246	395
26366.2	19450.1	802059	2	-0.350838	317
39447.1	19900.5	750258	2	-0.474467	244
35405	24316.8	401030	2	0.117545	0
27872.9	10765.2	694604	2	-0.146791	144
39820.4	12858.8	401030	2	-0.275932	0
39685.2	20832	567142	2	0.486321	142
27047.1	13404.5	802059	2	-0.328053	258
37655.1	23161.6	283571	2	-0.125391	0
31591.6	9164.1	401030	2	-0.214901	0
31253.5	9925.5	567142	2	-0.0843878	369
27432.3	12619.2	283571	2	-0.358094	320
25482.8	16110.5	401030	2	0.127479	0
25993.3	18896.9	491159	2	-0.334671	0
26348.6	19453.1	1.02243e+06	2	-0.360381	317
36685.8	23505.5	401030	2	-0.439506	193
29170.7	25054.9	283571	2	-0.175782	262
39778.7	18645.5	401030	2	0.141091	0
37632.4	23130.9	283571	2	0.0542187	0
27903.4	12053.4	1.09826e+06	2	-0.50023	428
27075.7	13358.7	802059	2	-0.229802	269
26913.8	13762.4	283571	2	0.0408835	0
39162.7	20913.6	401030	2	0.033009	0
34608.5	8607.1	567142	2	0.755141	175
38002.2	9528.9	750258	2	0.293621	179
31288	9959.7	567142	2	0.451336	369
27879.6	10754.3	750258	2	-0.21175	144
27430.3	12644.6	491159	2	-0.433646	320
27156.6	14496.7	750258	2	-0.431486	143
39669.4	20818.8	491159	2	0.571703	142
36496.7	23628.6	491159	2	0.813402	0
39138.9	11602.3	283571	2	0.253763	0
27442.9	12595.4	401030	2	-0.389331	0
27176.7	14522.2	567142	2	-0.410812	143
25875.3	18046.6	634084	2	-0.476895	406
25875.6	18797.4	401030	2	-0.33634	0
31616.2	9188.1	283571	2	0.0534982	162
37946.5	9557.4	401030	2	0.330227	0
31272.8	9986.8	401030	2	0.627543	369
29476.4	10691.1	694604	2	0.760462	380
25990.4	18886.6	491159	2	-0.326669	0
27504.9	22165.4	283571	2	0	0
31248.5	9976	283571	2	0.360735	369
26884.9	13778.6	283571	2	0.378174	0
39697.4	20796.2	491159	2	0.794668	0
31645.4	9174.4	694604	2	-0.039877	162
27448.2	12579.6	283571	2	-0.126254	0
32386	25264.2	283571	2	-0.0505078	0
32853.7	25705	283571	2	-0.558656	0
36958.1	8510.7	283571	2	0.0491109	0
25903.3	18815.7	283571	2	-0.323523	0
36490.5	23638.1	634084	2	0.694203	0
29447.7	10638.2	634084	2	0.540567	0
28644.2	11340	401030	2	0.571982	0
27868.5	12152.5	1.02243e+06	2	-0.308778	428
26837.2	14204.8	401030	2	0.301145	0
37989.3	22498.7	401030	2	0.302142	0
31681.7	9195	283571	2	0.33543	0
40225.6	15410	634084	2	0	203
39416.6	19682.4	694604	2	-0.271876	180
27082	21374.9	401030	2	-0.151081	0
38228.2	22187	401030	2	-0.360304	0
29337.2	10332.5	491159	2	0.492688	145
40245.5	14683.8	283571	2	0	0
39963.6	19129.7	634084	2	-0.376429	315
29901.4	25246.4	491159	2	-0.106448	414
31675.2	9169.8	283571	2	0.144025	0
31242.4	10012.7	401030	2	0.473721	369
27899.9	10733.8	634084	2	-0.213017	144
39220	11380.8	491159	2	0.467797	382
40262.5	15427.1	491159	2	0	203
26395.3	19403	283571	2	-0.358826	0
35992.4	9246.9	283571	2	-0.294731	0
38257.2	22148.6	283571	2	-0.426712	0
36468.7	24336.7	283571	2	0.213592	0
31359.4	25986.6	283571	2	0.40729	0
27888.5	10703.1	401030	2	-0.159389	144
27671.8	12443.2	283571	2	0.183039	0
26384.4	19460.8	694604	2	-0.319358	317
39772.6	20768.7	283571	2	0.529773	0
27055	21319.3	283571	2	-0.008691	0
38256.4	22155	283571	2	-0.426784	0
29864.9	25229.4	401030	2	-0.154917	0
31256.1	10070.5	283571	2	0.313092	0
25615.7	17200.9	283571	2	-0.254654	0
25992.8	18903.4	491159	2	-0.319344	0
26381.1	19451.4	802059	2	-0.334399	317
39156	20906.9	567142	2	0.0707254	0
37973.4	22488	401030	2	0.202154	0
36481.6	23688.4	750258	2	0.86003	0
31382.1	25994.1	401030	2	0.224551	0
36965.7	8598.6	283571	2	0.541657	0
27919.8	10739.3	491159	2	-0.119123	144
28535.8	11379.2	750258	2	0.673832	223
27444.8	12630.4	401030	2	-0.414379	320
27518.6	22164.9	283571	2	0	0
31681.2	9194.3	283571	2	0.34442	0
29365.2	10316.2	491159	2	0.296443	145
40254.8	15439.9	491159	2	0	203
25989.7	18896.8	491159	2	-0.341595	0
26385.3	19465.5	694604	2	-0.315896	317
39744.8	20783.2	491159	2	0.86559	0
39145.4	20868.3	401030	2	0.213602	0
37981.5	9546	634084	2	0.535222	179
28566.8	11357.4	850712	2	0.227229	223
39421.5	19868.3	896730	2	-0.481763	244
27073.1	21321.7	283571	2	-0.0577642	0
36418.6	23732.6	401030	2	-0.102621	0
31028.4	9153.1	401030	2	-0.3155	0
31272.4	9950.2	694604	2	0.238238	369
30376.9	10371.6	491159	2	0.22939	0
27963.8	10680.9	283571	2	0.16156	0
31379.5	26004.3	401030	2	0.0857501	0
35207.5	8727.1	491159	2	0.22557	254
26736.6	14191.5	491159	2	-0.264908	0
39440.9	19859.7	896730	2	-0.463657	244
38181.3	22184.9	567142	2	-0.47986	0
30508.2	25032.5	491159	2	0.00230429	430
40204.4	16638.5	283571	2	0	0
37972.7	22490	401030	2	0.199267	0
36415.4	23723.2	401030	2	0.0148221	0
36464.5	24348.6	283571	2	0.168068	0
33560.7	8790.2	491159	2	-0.547414	0
38614.7	9696.3	283571	2	-0.343392	0
29913.8	9903.4	283571	2	-0.592446	0
39158.6	11402.7	401030	2	0.0335216	0
25942.8	18840.6	283571	2	-0.306456	0
39912.4	19030.2	283571	2	-0.511086	0
39080.5	20967.9	850712	2	-0.404096	360
38174	22194.4	491159	2	-0.489813	0
35275.4	24313.1	283571	2	-0.543052	0
31258	9973.6	491159	2	0.246073	369
39941.2	17515.3	401030	2	0.249281	0
27413.3	12644.8	491159	2	-0.276468	320
37964.4	22509.9	283571	2	0.337057	0
36483.9	23669.4	850712	2	0.81831	0
29389	25450.3	283571	2	0.540998	0
27872.6	12090.7	850712	2	-0.527811	428
25917.2	16635.7	283571	2	0.277418	0
25937.6	18833.2	283571	2	-0.328614	0
38182.9	22177.6	567142	2	-0.46202	0
35717.6	9135.2	401030	2	0.115788	0
38605.5	10436.1	401030	2	0.196922	0
27393.6	12698.2	802059	2	-0.250135	320
39720.9	20768.7	491159	2	0.928732	0
27945.7	12005.7	401030	2	-0.442217	428
25897.7	18061.7	491159	2	-0.413661	406
39442.1	19914.2	802059	2	-0.434834	244
27635.6	20513.7	283571	2	-0.322848	0
27578.8	22143.1	491159	2	0	0
32280.3	25640.5	283571	2	-0.541694	0
32348.1	9072.6	401030	2	0.32545	0
31676.9	9144.3	491159	2	0.17781	0
27418.4	12737.1	401030	2	-0.218757	320
25702.6	16841.2	567142	2	-0.494355	393
36493.2	23639.2	567142	2	0.69755	0
36423.2	24366.2	283571	2	-0.165774	0
38594.5	10445.6	401030	2	0.154493	0
29437	10766.3	850712	2	0.228034	380
28573	11346.3	694604	2	0.124492	223
25784.1	18741.2	896730	2	-0.365742	298
39139.8	20902.2	567142	2	0.237007	0
37978.2	22517.5	283571	2	0.341614	0
29910	25110.2	940498	2	0.975667	359
31385.4	25970.1	283571	2	0.344786	0
27152	14498.9	750258	2	-0.435221	143
25761.3	18176.1	283571	2	-0.334898	0
36520.6	23621	401030	2	0.936298	0
25889.7	13760.9	283571	2	0.267855	0
32314.5	9084.6	283571	2	0.554939	0
37080	9128.8	283571	2	0.524372	0
27353.3	12749.6	802059	2	0.712252	320
27201.4	14481.2	491159	2	-0.398914	0
39665.7	20712.4	401030	2	0.449014	0
38214.4	22176.8	283571	2	-0.368793	0
37970.8	9616	401030	2	0.36727	0
40263.5	15411.9	491159	2	0	203
39944.8	17501	567142	2	0.181383	0
29393.5	10307.6	401030	2	-0.148645	145
27967.2	12026.4	491159	2	-0.528953	428
27120	13214.8	283571	2	-0.242334	0
25393.5	15765.9	283571	2	0.738548	0
38228.6	22144.4	283571	2	-0.429374	0
27800.5	22381.3	401030	2	-0.412952	271
35279.3	24369.5	283571	2	-0.373504	0
29433.1	10764.1	982318	2	0.233472	380
40163.4	16106	982318	2	0	295
25798.9	18719.4	1.09826e+06	2	-0.395535	298
27922	10685.5	283571	2	0.0156924	144
39102.5	20902.5	401030	2	0.60787	0
36419.4	24354.8	283571	2	-0.275911	0
39731.4	20723.2	567142	2	0.524733	0
27502.8	22092.8	567142	2	0	0
32492	25098.1	283571	2	-0.283084	0
38011.7	9493.7	750258	2	0.0666855	179
40140.4	13902.8	283571	2	-0.426943	0
29402.6	10299	491159	2	-0.0852494	145
27361.7	12736.6	750258	2	0.540249	320
40115.6	13858.2	401030	2	-0.459036	0
39944.9	17488.3	491159	2	0.12666	0
25784.5	18693.4	401030	2	-0.382762	298
37791.8	22853.5	283571	2	-0.165506	0
35353.9	24296.9	283571	2	0.166519	0
29854.4	24818.5	401030	2	0.374022	0
36918.9	9315.9	491159	2	-0.028602	390
38236.4	22142.9	283571	2	-0.425379	0
34710.1	24410.8	401030	2	-0.530747	0
35244	8725.4	694604	2	0.393521	238
32338.1	9077.2	491159	2	0.451485	0
29426.7	10266.5	401030	2	0.32212	145
27905	12012.9	567142	2	-0.410732	428
25811.4	18722.6	850712	2	-0.400796	298
38173.7	22190.6	491159	2	-0.491551	0
29432.3	10290.4	401030	2	0.055453	145
27893.3	10754.7	750258	2	-0.175523	144
27928.5	12023.5	750258	2	-0.468644	428
26783.5	12408.2	283571	2	0.0915901	338
27340.1	12762.8	401030	2	0.743643	320
39700.1	20751.6	491159	2	0.814195	0
27461.9	22098.8	283571	2	0	0
38039.7	9471.8	491159	2	-0.205869	179
29441.2	10247.6	491159	2	0.234091	145
39933.7	13334.1	283571	2	-0.161207	0
25747.8	16811.4	401030	2	-0.3998	0
39301.5	17234.4	283571	2	0	0
38192.2	22174.9	401030	2	-0.442397	0
29901.2	25065.7	491159	2	0.740756	359
27936.6	12021.9	634084	2	-0.474217	428
26821.3	12413.4	491159	2	0.271689	0
27339.2	12747.9	491159	2	0.721673	320
25812.2	18713.2	940498	2	-0.406865	298
39050.4	21487.3	283571	2	-0.0120753	0
30909.6	25143.9	491159	2	-0.275622	0
31645.7	9111.9	567142	2	-0.286457	150
25867.2	18075.8	283571	2	-0.314629	406
39731.1	20771.6	491159	2	0.798243	0
27917.6	10772	491159	2	0.111027	144
27942	12041.2	694604	2	-0.520762	428
26791.8	12387.7	694604	2	0.0640076	338
26712.8	14167.5	283571	2	-0.107661	0
25841.9	16652.7	491159	2	0.240393	0
39404.2	19968.5	401030	2	-0.464708	244
32278.7	9071.6	491159	2	0.516288	0
29417.7	10298.6	401030	2	-0.0494424	145
39951.3	13344.5	401030	2	-0.1979	0
25826.3	18701.3	896730	2	-0.413585	298
35955.5	24456.5	283571	2	-0.490756	0
32365.3	25249.1	283571	2	-0.324995	0
27895.6	10786.7	567142	2	-0.0181023	144
27393.2	12655.6	850712	2	-0.329541	320
26432.6	14945.1	283571	2	-0.255741	0
39048.2	21479.7	401030	2	0.039406	0
26319.4	19471	940498	2	-0.377897	317
39705.6	20838.1	283571	2	0.502108	142
36014.9	24459.8	401030	2	0.216478	0
26808.7	12396	567142	2	0.0335217	338
39421.5	19930.3	896730	2	-0.452273	244
34697.7	24418.6	283571	2	-0.530722	0
36421.1	9022.4	283571	2	0.806831	221
29430.8	10718	802059	2	0.550875	380
26398.6	14935.8	401030	2	-0.272839	0
36011.9	24459.2	401030	2	0.158234	0
29849.9	25149	401030	2	0.413708	0
35782.7	8965.5	401030	2	0.108347	408
38623.1	10436	283571	2	0.284528	0
27880	10809.8	283571	2	0.0566907	144
29424.3	10764.8	1.02243e+06	2	0.261877	380
27366.7	12707.9	634084	2	0.27399	320
26618.9	14279.5	283571	2	0.483791	0
40175.5	16044.8	491159	2	0	295
40146.2	16763.5	283571	2	0	0
27879.4	22481.4	401030	2	-0.300688	0
37852.1	22803.9	283571	2	-0.166551	0
36464.9	9014.2	491159	2	0.332309	0
27958.2	12035	634084	2	-0.476589	428
25887.7	16376.5	283571	2	-0.0676021	0
40234.2	15217.7	283571	2	0	0
25799.5	18749.3	802059	2	-0.366058	298
39730.1	20783.1	694604	2	0.911667	0
38190.5	22118.1	491159	2	-0.304185	0
29111.8	24668.9	283571	2	-0.240914	0
34229.8	24859.8	283571	2	0.266676	0
26418.6	14913.4	401030	2	-0.241881	0
39417.7	19905.5	1.44593e+06	2	-0.477596	244
34678.9	8629	634084	2	0.357171	352
25834.6	18699.3	896730	2	-0.420071	298
26304.2	19489.4	1.06102e+06	2	-0.359542	317
39705.1	20726.3	491159	2	0.653238	0
37783.2	22762.3	491159	2	-0.499904	0
36584.9	23600.1	401030	2	0.238621	363
33320.2	24882.1	567142	2	-0.567178	375
28927.8	10276.2	401030	2	0.239745	197
29447	10767.5	750258	2	0.167142	380
27936.3	12041.5	802059	2	-0.51356	428
27086.2	13356.5	802059	2	-0.209212	269
25912.6	16425	283571	2	-0.0667059	0
25818.6	18696.6	1.06102e+06	2	-0.423074	298
27497	22187.2	283571	2	0	0
26516.8	14296.1	634084	2	0.658288	289
38243.6	22083.1	401030	2	-0.44489	0
37680.5	9638.9	283571	2	0.54629	0
27364.7	12686.1	491159	2	-0.0695885	320
33297.1	24920.7	401030	2	-0.62492	0
27918.9	12036.3	802059	2	-0.481945	428
27046.6	13347.1	750258	2	-0.252672	269
25895.7	16392.8	283571	2	-0.133008	0
29921.2	25101.2	1.09826e+06	2	0.865912	359
27858.2	10782.4	283571	2	-0.160243	144
27162.4	14545	567142	2	-0.425468	143
26414.4	14926.9	491159	2	-0.262449	0
40247.3	15225.6	283571	2	0	0
25883.3	18072.7	401030	2	-0.33759	406
29238.2	24455.5	401030	2	0.0293697	0
32289.7	25059	491159	2	-0.647479	0
31575	9053.2	283571	2	-0.464959	0
25272.1	14864.5	401030	2	-0.665033	0
26319.1	19456.3	982318	2	-0.38353	317
39424	19905.4	1.44593e+06	2	-0.482292	244
33224.7	24882.5	750258	2	-0.534194	236
32298	9246.3	283571	2	0.186796	0
27148	14547.9	401030	2	-0.422242	143
26425.9	14902.5	283571	2	-0.177743	0
36930	9336.5	750258	2	0.131035	390
29440.2	10767.9	750258	2	0.168407	380
39406.1	11294.2	283571	2	-0.128009	0
27827.8	12028.7	283571	2	0.0376093	0
25874.7	16395.2	283571	2	-0.227642	0
39422	19912.1	1.35996e+06	2	-0.475928	244
38187.4	22082.6	283571	2	-0.348464	0
26700.5	14036.2	567142	2	0.855227	347
27542.4	21391.1	401030	2	0.224157	0
36603.4	23583.7	401030	2	0.138172	363
38587.8	10462.7	283571	2	0.227539	0
40116	16541.6	401030	2	0	266
25847.9	18685.1	802059	2	-0.425142	298
37720	9638.7	567142	2	0.0683616	0
27935	12077.7	940498	2	-0.582773	428
40303.7	17225.2	283571	2	-0.289965	0
27389.4	12700.3	850712	2	-0.182153	320
27956.8	12090.6	896730	2	-0.61428	428
40214.6	15131.3	283571	2	0	0
29359	10305.8	401030	2	0.226052	145
25793.6	18711.4	896730	2	-0.401256	298
35534.7	8908.8	694604	2	0.362744	337
40219.8	16087.6	401030	2	0	295
27845.4	22538.7	283571	2	-0.00587172	0
25827.9	18678.3	850712	2	-0.431671	298
39596.8	11384.1	567142	2	-0.0029091	0
39059.3	20896.7	491159	2	0.524898	360
38193.5	22092.1	634084	2	-0.380749	0
25794.7	15940.8	850712	2	0.262251	290
25843.9	18101.1	283571	2	-0.223489	0
26297.3	19465.8	567142	2	-0.392802	317
27535.6	21384.2	401030	2	0.201626	0
38851.8	10723.2	567142	2	0.806681	0
40186.8	15148.4	491159	2	0	0
27899.5	12102.4	982318	2	-0.637849	428
27376.5	12759	567142	2	0.261525	320
27539.2	21372.1	401030	2	0.243952	0
27819.8	22532.1	694604	2	0.0229541	0
36509.2	24343.4	401030	2	0.0279804	0
29928.5	25110.7	1.16919e+06	2	0.859746	359
29332.4	10322.9	491159	2	0.471309	145
31624	9149.5	491159	2	-0.176832	162
39424.6	19867.9	1.02243e+06	2	-0.490588	244
27873.3	22496.9	491159	2	-0.235862	0
29901.1	25089.6	491159	2	0.871471	359
37503.5	9241.8	567142	2	0.0402632	0
29440.1	10773.7	802059	2	0.165605	380
27402.1	12710.5	750258	2	-0.210506	320
38190.8	22108.1	567142	2	-0.327219	0
27898.6	12110.1	1.09826e+06	2	-0.650676	428
25548.5	15677.5	401030	2	0.65323	0
40207.7	17273.8	401030	2	-0.432234	0
39094.3	20925.4	401030	2	0.256626	0
39558.3	11415.1	283571	2	-0.00644356	0
25855.6	18659	491159	2	-0.380385	298
29175.2	24238	283571	2	0	0
34655.2	8672.2	401030	2	0.436837	352
40202	15157.4	401030	2	0	0
35574.6	8953.3	567142	2	0.0425762	337
27958.8	12048.2	694604	2	-0.488394	428
28896.3	24608.6	401030	2	-0.421561	345
34686.7	8663.6	491159	2	0.126474	352
30813.8	25026.1	401030	2	-0.228103	288
27373.2	12728	634084	2	0.351522	320
39420.9	19910.6	1.44593e+06	2	-0.474081	244
38536.1	10415.9	401030	2	-0.560605	0
26456.1	14636.9	491159	2	-0.708549	436
36580.3	23576.7	401030	2	0.261938	363
26218.3	15551.6	283571	2	0.733944	0
26283.4	19555.3	750258	2	-0.31512	317
27389.3	12742	401030	2	0.191176	320
38210.3	22085.6	283571	2	-0.380119	0
30845.1	24987.5	283571	2	0.329281	158
31018	9388.7	283571	2	-0.148449	0
33881.5	9629.3	283571	2	0.289701	0
27893.4	10784.7	567142	2	-0.0231917	144
26617.2	14318.5	283571	2	0.230955	0
27161.8	14529.3	694604	2	-0.452965	143
28899.1	24736.6	491159	2	-0.369299	0
31601.1	25236.7	634084	2	0.195579	286
34668	8662.8	567142	2	0.185113	352
27907.6	12065.2	1.09826e+06	2	-0.541948	428
29365.6	10328.3	491159	2	0.463935	145
28430.4	11558.6	283571	2	0.27885	0
27043.8	13330.4	750258	2	-0.252003	269
29931.6	25070.5	850712	2	0.882706	359
29416.6	10754.2	802059	2	0.339779	380
27367.6	12763.1	694604	2	0.397761	320
39418.9	19926.6	940498	2	-0.460288	244
31020.4	9379.6	283571	2	-0.201235	0
39400.2	17188.2	283571	2	0	0
40237.6	17215.8	283571	2	-0.357331	0
37677.8	21550.2	283571	2	0	0
34026.1	8892.9	401030	2	-0.598966	279
39958	13350	401030	2	-0.242127	0
25797.5	18732.6	1.02243e+06	2	-0.382005	298
26341.8	19447.8	850712	2	-0.371416	317
39420.6	19930.5	896730	2	-0.45167	244
27889.1	22504.2	491159	2	-0.185204	0
32466.3	9785	283571	2	0.493087	0
27371.3	12725.7	694604	2	0.332977	320
35289.5	24286.3	401030	2	-0.490825	0
38683.4	10408.6	491159	2	0.0835964	0
29421.2	10720.7	750258	2	0.472081	380
39082.1	21492	401030	2	0.0695403	0
35342.6	24393.2	401030	2	-0.576523	0
29451.5	10732.4	850712	2	0.520222	380
27912.7	12068.6	1.09826e+06	2	-0.5538	428
39769.7	12705.3	634084	2	0.00904887	257
27876.6	22510.5	401030	2	-0.161742	0
29865.4	25226.2	401030	2	-0.14254	0
38678.8	10426	401030	2	0.546082	0
27387.1	12673.2	850712	2	-0.214885	320
32082	9159	401030	2	0.120383	0
27835	22534.9	567142	2	0.00239716	0
27930	12108.4	750258	2	-0.669594	428
39414.1	19910.3	1.33006e+06	2	-0.478837	244
39144.8	20867	401030	2	0.217962	0
27406.5	12682.6	567142	2	-0.396509	320
25867	13762.9	491159	2	0.221431	184
27159.8	14527.9	694604	2	-0.450287	143
39181.5	11366.4	401030	2	0.0543411	0
39788.6	12711	401030	2	0.149903	257
29462.2	10748.3	694604	2	0.264171	380
27943.1	12094.3	940498	2	-0.559554	428
25860.5	13780.4	750258	2	-0.0108819	184
40059.9	17246.4	491159	2	-0.449749	0
25773.9	18741.8	491159	2	-0.353721	298
30500.4	25039.4	567142	2	0.049324	430
35993.6	23840.4	401030	2	-0.0060136	0
30016.8	25693.7	401030	2	-0.0477899	0
30948.9	9226.2	401030	2	-0.284485	0
39777.4	12729.8	401030	2	-0.027188	257
26117.7	15289.5	283571	2	0.0913055	0
25800.5	18759.7	491159	2	-0.353054	298
38235.2	22084.2	401030	2	-0.450267	0
31403.9	25350.7	401030	2	0.54478	167
27825.9	10819.9	283571	2	-0.245704	0
25762	16379.8	283571	2	0.0192238	0
40048.1	17262.3	401030	2	-0.463702	0
39415.7	19914.7	1.23606e+06	2	-0.468449	244
39108.4	20917.5	491159	2	0.345511	0
27899.8	22515.2	283571	2	-0.204308	0
35996.7	23853.3	401030	2	0.0440089	0
29439	10725.3	896730	2	0.644777	380
39762	12682.5	401030	2	0.199006	257
27037.1	13427.8	694604	2	-0.343263	258
25712.4	15395.8	283571	2	0.051543	0
30998	9183.8	283571	2	-0.155539	0
32089.4	9150.3	401030	2	0.0651032	0
29374.2	10306	491159	2	0.189402	145
40016	17325.6	283571	2	-0.490943	0
25809.6	18691.2	940498	2	-0.424899	298
38200.8	22107.1	567142	2	-0.377273	0
39756.9	12725.2	491159	2	-0.126904	257
27900.2	22442.1	283571	2	-0.243715	0
30978	9198.8	283571	2	-0.213405	0
32086.8	9140.2	401030	2	0.141815	0
29440.8	10739.4	567142	2	0.324093	380
27963.4	12103.7	802059	2	-0.640066	428
27050.2	13401.8	750258	2	-0.325772	258
25746.7	16375.3	283571	2	-0.106655	0
39917.8	17551.5	694604	2	0.0358442	285
25804.9	18718.8	1.09826e+06	2	-0.400702	298
37674.5	21534.5	283571	2	0	0
29367.9	10340.5	491159	2	0.518536	145
26287.8	19494.9	634084	2	-0.39036	317
33010.6	24936	694604	2	-0.622781	231
26317.7	15092.8	491159	2	-0.498358	422
40198	15150.8	491159	2	0	0
25780.1	18736.8	802059	2	-0.365341	298
36652.9	23585	401030	2	-0.272583	363
35960.8	23902.6	401030	2	-0.0218027	0
33015.9	24975.7	401030	2	-0.575389	231
32553	25606.2	491159	2	0.940374	212
34676.8	8646.9	634084	2	0.197227	352
35583.7	8932	634084	2	0.234829	337
30959	9206.6	283571	2	-0.185477	0
29326.3	10308.8	283571	2	0.370709	145
28928	10426.3	283571	2	-0.0282496	0
26311.5	15332	283571	2	0.108886	0
40115.6	16736	401030	2	0	299
32131.7	25256.1	283571	2	0.14986	0
32553.6	25590.2	401030	2	0.699291	212
30980.1	9194.7	283571	2	-0.205685	0
29448.2	10720.1	802059	2	0.552511	380
27950.7	12108	750258	2	-0.653531	428
26402.9	13939.6	283571	2	0.0165728	217
25785.7	18712.3	850712	2	-0.39274	298
30525.9	25019.6	401030	2	-0.0189421	430
33022.5	24939.1	634084	2	-0.594189	231
30941.2	9227.3	401030	2	-0.332612	0
27034.6	13318.3	567142	2	-0.254616	269
36022.7	9114.7	283571	2	0.0873245	0
40159.6	16089.4	850712	2	0	295
39899.1	17741.5	694604	2	-0.351364	378
39951.5	19092.4	567142	2	-0.387999	315
36591.6	23569.7	401030	2	0.162396	363
33020.8	24926.9	567142	2	-0.58578	231
32068.9	25250.1	634084	2	0.456386	0
29448.3	10677.3	694604	2	0.78746	380
27924.1	12093.8	850712	2	-0.5578	428
25790.1	18720.9	982318	2	-0.38919	298
29923.9	25115.3	1.09826e+06	2	0.982243	359
40139.9	16085.7	567142	2	0	0
39894	17753.8	802059	2	-0.450134	378
26602.2	12287.7	283571	2	-0.501754	0
26309.6	15372.3	283571	2	0.624694	0
39070.9	20925.7	401030	2	0.181681	360
32999.2	24914.7	401030	2	-0.529268	231
32063.5	25295.8	401030	2	-0.784776	0
29444.5	10698.8	850712	2	0.804764	380
37932.7	23368.3	283571	2	-0.151341	0
39116.1	10984.3	567142	2	-0.066902	341
40156.4	16069.6	491159	2	0	295
40315.3	17168.7	401030	2	-0.187062	0
39069.6	20898.7	491159	2	0.639265	360
30946.6	9240	491159	2	-0.209528	0
29431.4	10683.7	567142	2	0.705923	380
39426	19888.1	1.23606e+06	2	-0.483574	244
36586.4	23594.3	401030	2	0.179162	363
27917.4	10785.5	283571	2	0.209434	144
26609.7	12300.2	283571	2	-0.505747	0
39955.3	19108.7	694604	2	-0.376096	315
27910.5	12097.7	940498	2	-0.635467	428
26645.2	14245.6	567142	2	0.315304	384
40169.4	16105	982318	2	0	295
30909	9252.2	283571	2	-0.508333	0
31089.4	10087.8	1.50052e+06	2	0.364813	387
26324.5	19500.7	1.16919e+06	2	-0.360815	317
27914.9	22439	283571	2	-0.170291	0
29926.3	25102.4	1.13428e+06	2	0.855561	359
39952.7	19110.9	750258	2	-0.375714	315
36619.9	23578.2	401030	2	-0.00680837	363
30918.1	9254.4	283571	2	-0.470741	0
39424.3	19892.2	1.35996e+06	2	-0.489922	244
26727.5	14077.9	401030	2	0.456269	361
40179	16085.2	940498	2	0	295
25801.3	18691.3	802059	2	-0.419839	298
27829.7	22453	283571	2	-0.351862	0
36633.9	23586.6	491159	2	-0.0604998	363
31192.2	10077.6	401030	2	0.133348	387
27892.2	12076.6	850712	2	-0.468446	428
27127.7	13459.9	401030	2	-0.280355	0
39438.8	19881.7	1.02243e+06	2	-0.481141	244
39052.4	20925.6	634084	2	0.0728835	360
30010.4	25098.7	750258	2	0.849516	0
29257.1	10368.6	634084	2	-0.367602	147
39386.2	12258.6	401030	2	0.0578977	0
27482.1	12692.9	283571	2	-0.552403	0
40319.3	17165.6	401030	2	-0.184987	0
27831.6	22429.7	401030	2	-0.42073	0
35658.8	24669.4	283571	2	-0.0288461	0
32469.6	9703.8	401030	2	0.664969	0
32036.7	25241.8	401030	2	0.716859	0
31099.6	10068.2	1.02243e+06	2	0.614424	387
27904.1	12100.6	940498	2	-0.641657	428
25389.1	16585	401030	2	0.0606749	0
40310	17166.4	401030	2	-0.207525	0
25786.7	18724.2	982318	2	-0.381484	298
26360.3	19505.7	491159	2	-0.285242	317
33132.8	24939.9	283571	2	-0.500943	0
32486.3	9691.9	401030	2	0.53472	0
31072.5	10077.8	1.47348e+06	2	0.334055	387
29416.6	10749.5	750258	2	0.34426	380
27858	10848.4	401030	2	-0.0393502	0
39389.9	12236.7	283571	2	0.0513643	0
26006.6	15849.1	567142	2	0.0599564	219
35649.8	24670.9	283571	2	-0.00630439	0
31644.1	25227.4	491159	2	-0.124166	286
34720.9	8671.7	401030	2	-0.288627	352
39186.2	11928.4	283571	2	0.310485	0
27043	13317.6	567142	2	-0.250409	269
25385.5	16647.6	401030	2	-0.229461	431
25804.2	18706.3	1.02243e+06	2	-0.410634	298
39928.1	19119.3	567142	2	-0.395251	315
26380.5	19456.5	750258	2	-0.323276	317
27900.8	12106.6	1.02243e+06	2	-0.65082	428
40148.7	16108.1	750258	2	0	295
37797.3	9625.8	283571	2	0.0416033	0
40304.7	17210.1	401030	2	-0.260864	0
30800.5	24956.1	567142	2	-0.0862252	158
37906.3	9773.9	491159	2	0.251087	400
31118.9	10094.5	694604	2	0.493025	387
27840	12146.1	634084	2	0.00321764	428
27088.2	13359.2	802059	2	-0.209841	269
29388.4	10740.5	694604	2	0.345442	380
27392.8	12656	850712	2	-0.330896	320
39929.4	19083.2	401030	2	-0.409831	315
40130.8	16069.8	567142	2	0	0
40170.3	16655.5	401030	2	0	0
39418.6	19903.2	1.47348e+06	2	-0.478423	244
37693.2	9614.5	283571	2	0.338512	0
27926.6	12071.3	1.06102e+06	2	-0.562141	428
26332.4	19493.2	1.02243e+06	2	-0.355894	317
34665.7	8664.9	401030	2	0.230342	352
25822.9	15886.5	283571	2	-0.281246	0
31141	10103.5	982318	2	0.109911	387
39947.2	13334.5	491159	2	-0.131645	0
40179.4	16074.8	694604	2	0	295
39940.3	19127.2	567142	2	-0.377942	315
38711.7	21891	283571	2	-0.627352	0
35802	8930.8	401030	2	0.156938	408
29422.6	10706.3	750258	2	0.563643	380
26329.6	19482.6	982318	2	-0.342755	317
39041.6	20924	802059	2	-0.000332971	360
29915.2	25159	401030	2	0.699603	359
39085.2	10979.5	750258	2	-0.125644	341
25806.3	15889	283571	2	-0.312249	0
33202.5	24896.6	401030	2	-0.497647	236
40238.3	15412.5	491159	2	0	203
39047.1	20914.5	567142	2	0.224153	360
29966.2	25120.3	940498	2	0.968098	359
37418.8	23149.3	283571	2	-0.514674	0
31362.9	25971.2	283571	2	0.536511	0
35265.6	9109.3	401030	2	0.223931	0
29411.3	10697.4	491159	2	0.493849	380
40049.8	11901.3	567142	2	-0.450427	0
39424.3	19895.8	1.44593e+06	2	-0.481073	244
26294.9	15451.8	940498	2	0.82701	415
29375.4	10665.7	401030	2	0.410099	380
26633.2	17918.7	283571	2	-0.24059	0
38442.8	22010.7	567142	2	-0.581543	301
27553.3	22137.4	401030	2	0	0
27900.9	12052	1.09826e+06	2	-0.499571	428
39419.3	12266.3	401030	2	-0.0287884	0
26293	15447.1	850712	2	0.832135	415
39928	17595.1	401030	2	0.0867514	285
39429.3	19902.5	1.50052e+06	2	-0.478998	244
29208.7	10370.1	283571	2	-0.227714	0
26388.8	14918.9	401030	2	-0.315693	0
36192.9	9154.6	567142	2	-0.334841	0
26296.4	15512.6	896730	2	0.478742	377
26615.2	17916.3	283571	2	-0.225462	0
39971.9	19155.5	283571	2	-0.389667	315
40241.5	15434.2	491159	2	0	203
33697	24706.7	401030	2	0.412813	0
29930.6	25143.7	750258	2	0.872842	359
27873.5	12058.5	750258	2	-0.46056	428
27395.6	12664.2	850712	2	-0.356194	320
40072.7	11888.1	634084	2	-0.458146	0
26349.7	19436.6	694604	2	-0.353493	317
28651.6	11296.1	401030	2	0.638982	0
39392.6	12290.9	401030	2	0.0213461	0
40082.3	16312.5	283571	2	0	0
29955.7	25110.4	1.02243e+06	2	0.995082	359
30154.8	9558.6	491159	2	0.0407951	0
30472.9	10352.3	401030	2	0.0148392	0
29374.2	10747.6	634084	2	0.239113	380
27909	12019.2	750258	2	-0.437611	428
26379	14803.1	283571	2	0.720098	0
39952.5	19110	750258	2	-0.375084	315
26362.2	19465.6	850712	2	-0.343647	317
40259.9	14738.7	283571	2	0	0
39962.7	19123.6	750258	2	-0.356329	315
26371.9	19434.1	567142	2	-0.359119	317
39139.4	20788.7	283571	2	-0.00776961	0
29373.9	24142.7	401030	2	-0.158951	0
29386.2	10282.2	401030	2	0.239746	145
38413.4	10395.9	401030	2	-0.174184	0
28585.5	11387.7	491159	2	0.225953	223
39388.8	12288.3	283571	2	0.0240536	0
27029.5	13403.3	634084	2	-0.341522	258
40006.1	13655.7	283571	2	0.670221	0
40259	15429.8	567142	2	0	203
29890.4	25148.7	401030	2	0.69867	359
27951	12008.1	401030	2	-0.450573	428
26372.5	13944.7	750258	2	-0.0932666	217
40259.9	14701.7	283571	2	0	0
39113	20797.6	491159	2	0.195104	0
34669.1	8593.6	401030	2	0.585553	0
29434.9	10734.5	750258	2	0.429998	380
39094.1	10973	694604	2	-0.0603806	341
40238.6	15404.4	491159	2	0	203
28573.4	11373.7	694604	2	0.234893	223
40037.7	11913.4	401030	2	-0.424871	0
27919	12010.8	634084	2	-0.425608	428
27088.5	13375.1	567142	2	-0.223351	269
25403.3	15129.1	401030	2	-0.168679	0
40008	19095.5	401030	2	-0.292659	0
39129.8	20789.4	567142	2	0.0749488	0
31998.1	26004.1	401030	2	0.163237	0
40231.3	15421.3	634084	2	0	203
25286.9	15597.1	401030	2	-0.123132	0
37766.4	22754.3	491159	2	-0.528939	0
34674.1	8590.2	401030	2	0.563386	0
39112.4	10977	694604	2	-0.0159308	341
39397.1	12318.8	283571	2	0.0548568	0
27561.5	12697.7	750258	2	-0.591834	329
25828.9	13778.1	401030	2	-0.0335717	184
40061.1	16285.1	283571	2	0	0
26471	12589.9	401030	2	0.546004	0
39961.5	19147.8	694604	2	-0.383656	315
39115.3	20789.8	491159	2	0.139985	0
37769.3	22748	491159	2	-0.524981	0
31061.1	10084.9	1.47348e+06	2	0.244838	387
29415.5	10756.5	850712	2	0.31786	380
28561.6	11371.9	802059	2	0.330328	223
25849.4	18690.2	750258	2	-0.419988	298
39083.8	21863.2	401030	2	-0.233427	0
29925.3	25126.3	1.02243e+06	2	0.984716	359
40070.7	16289.2	283571	2	0	0
39945.6	19142.8	694604	2	-0.374566	315
32502.7	25618.3	491159	2	0.621743	321
29415.1	10752	694604	2	0.342967	380
27909.7	12064.3	1.09826e+06	2	-0.538411	428
39377.3	12245.4	401030	2	0.0695199	0
38432.1	22014.1	634084	2	-0.596624	301
31982.9	26035.4	401030	2	-0.101838	0
26366.7	14856.3	491159	2	0.211209	0
40070.4	16312.7	283571	2	0	0
39947.5	19156.8	491159	2	-0.401866	315
29883.9	25070.9	491159	2	0.762218	359
27051.5	13388.1	634084	2	-0.29368	258
26242.4	15429.8	401030	2	0.879172	415
31993.4	26036.1	401030	2	-0.128819	0
27530.1	11664.5	401030	2	-0.375551	0
40061.9	11890.1	694604	2	-0.454885	0
39407.4	12302.3	401030	2	0.0457832	0
35289.9	24383.8	283571	2	-0.231824	0
39427.5	19892.5	1.29948e+06	2	-0.488261	244
27692.2	22581.1	283571	2	0.127656	0
33662.1	24926.1	567142	2	0.140448	0
36426.7	8812	283571	2	-0.671804	0
38424.5	10294.4	283571	2	-0.108706	0
29390	10753.5	694604	2	0.386234	380
40061.4	11887	634084	2	-0.46488	0
26951.7	13624.5	694604	2	-0.634053	420
39770.5	18318.4	283571	2	-0.166135	0
25842.5	18711.5	634084	2	-0.382945	298
31986.4	26026.5	491159	2	-0.0882646	0
34749.4	8552.3	802059	2	0.272089	0
29412.6	10779.6	850712	2	0.249271	380
26363.2	14867.4	491159	2	0.0320364	0
27548.6	22106.6	491159	2	0	0
35522.4	9150.2	283571	2	0.28301	0
35326.7	24383.3	283571	2	-0.470849	0
27828.6	12156.8	634084	2	0.192355	428
39424.8	12273.6	283571	2	-0.019602	0
25459.2	15871.9	283571	2	0.357141	0
39038.8	20960.8	896730	2	-0.366524	360
27759.6	22297.2	491159	2	-0.371847	0
39993.3	13661.9	283571	2	0.577309	0
40244	14720.5	401030	2	0	0
35337.1	24403.9	283571	2	-0.598658	0
25856.4	16118.1	491159	2	0.425821	0
29418	10763.2	982318	2	0.359359	380
28514.6	11405.4	283571	2	0.702493	223
33673.3	24925.9	283571	2	0.0463102	0
27842.6	12161.3	896730	2	0.0930157	428
39969.9	13616.5	283571	2	0.390216	0
40253.9	14717.4	491159	2	0	0
25463.6	15883.9	283571	2	0.246198	0
28000.9	10726.7	634084	2	0.295399	198
30865.9	24974	401030	2	0.529112	213
35241.4	24335.9	491159	2	-0.643759	0
35590.7	8953.3	401030	2	0.171713	337
25793.3	14691.4	283571	2	-0.381964	0
38457.3	10347.3	401030	2	0.384853	0
29401	10779.3	634084	2	0.306768	380
27851.1	12154.9	850712	2	0.00370631	428
39552.3	10355.4	283571	2	0.0990141	0
28548.5	11353	694604	2	0.34929	223
27058.2	13398.2	694604	2	-0.30972	258
38405.6	21998.8	1.09826e+06	2	-0.641162	301
27827	22427.3	401030	2	-0.429212	0
33650.2	24932.3	491159	2	0.0655697	0
35583	8941.8	694604	2	0.0915141	337
29425.3	10786.5	634084	2	0.207655	380
39401.5	12266.2	401030	2	0.0334696	0
27845.4	12175	940498	2	0.148977	428
25621.8	17007.4	634084	2	-0.445074	0
39029.1	20967.4	634084	2	-0.431292	360
27757.7	22304.2	401030	2	-0.385971	0
34864.3	9093.8	283571	2	0.051263	0
28538.5	11351.6	750258	2	0.359354	223
25895.3	16318.4	401030	2	0.51691	0
33651.5	24929	491159	2	0.165598	0
33932	8807.4	491159	2	-0.610459	0
39180.3	11910.3	283571	2	0.310275	0
34678.9	8639.7	491159	2	0.206826	352
26479.2	19415.9	283571	2	-0.127582	0
39442.3	19843.6	694604	2	-0.458743	244
27719.5	22294.8	491159	2	-0.360211	216
28579.9	11392	567142	2	0.132618	223
39884.7	13246.9	401030	2	-0.286555	0
39417	19896.1	1.44593e+06	2	-0.487507	244
29368.1	24230.7	2.14091e+06	2	-0.127663	399
27875.2	12164.9	896730	2	-0.369067	428
35278.8	24304.7	283571	2	-0.628051	0
35231.4	8991	491159	2	-0.0940917	235
28557.5	11341.5	694604	2	0.274785	223
25707	17629.7	567142	2	-0.488412	242
39920.3	19093.7	401030	2	-0.403961	315
30702.1	25076.8	401030	2	-0.425774	0
31026.3	9171.2	401030	2	-0.244666	0
29429.4	10766.6	940498	2	0.174209	380
39418.2	19903.4	1.47348e+06	2	-0.478822	244
32305.9	9232.7	283571	2	0.106222	0
40068.2	11849	401030	2	-0.516424	0
32104.7	25032.3	401030	2	0.0582834	0
30829.4	25109.8	283571	2	-0.512287	0
35203.3	8912	283571	2	-0.199227	0
38052.9	9457.3	401030	2	-0.243128	179
39030.4	21484.1	401030	2	-0.0366432	0
35240.1	24314.7	401030	2	-0.703031	0
25853.5	18736.7	491159	2	-0.401696	298
39931.8	19099.8	567142	2	-0.389418	315
39419	19911.2	1.41785e+06	2	-0.478576	244
27653.8	22320.3	491159	2	-0.341594	327
35211.4	8924.5	283571	2	-0.338602	0
29930.4	25104.2	1.09826e+06	2	0.861322	359
38033.4	9452.2	491159	2	-0.176442	179
29463.6	10352.3	283571	2	-0.260126	0
27054	13349.2	634084	2	-0.233425	269
25862.6	18812.4	283571	2	-0.310134	0
29399.2	10767.2	750258	2	0.497323	380
39708.5	10833.1	401030	2	0.241063	0
28545.9	11382.2	802059	2	0.478836	223
39424.1	19893.2	1.44593e+06	2	-0.48933	244
25847.8	18694.1	750258	2	-0.422549	298
39989.5	19103.1	567142	2	-0.336909	0
27579.7	22156	491159	2	0	0
34668.7	8581.3	401030	2	0.770045	0
35535	9174.4	283571	2	0.245801	0
28559	11389.2	750258	2	0.398058	223
25948.3	16250.6	401030	2	-0.0486453	0
29376.5	10772.6	283571	2	0.185583	0
38399.9	22004.5	1.02243e+06	2	-0.654889	301
31588	10004.2	694604	2	-0.325087	0
25692.1	17635.6	283571	2	-0.513278	242
39959.5	19097.7	567142	2	-0.370695	315
39431.3	19900.8	1.44593e+06	2	-0.477492	244
38716	21477.1	401030	2	-0.367758	0
34660.9	8615	401030	2	0.616478	352
28559.9	11352.5	850712	2	0.283478	223
39696.5	12332.5	491159	2	-0.481655	241
25805.7	15930.5	850712	2	0.0410766	290
25747.1	17597.4	634084	2	-0.239097	242
35302.4	24290	401030	2	-0.39221	0
33986.3	8982	491159	2	-0.67976	404
39717	10837.6	401030	2	0.254749	0
27815.7	12204.6	283571	2	0.223762	0
30506.8	25021.9	567142	2	0.0738635	430
26330.7	19444.5	982318	2	-0.379548	317
31056.2	10136.3	940498	2	-0.173009	387
25799.1	15920.3	850712	2	-0.0665729	290
34695.1	8622.1	283571	2	0.382057	352
25742.2	17586.7	694604	2	-0.240414	242
28581	11338.7	634084	2	0.207107	223
27820.7	12133.9	634084	2	-0.0363908	428
35316.4	24274.8	401030	2	-0.217212	0
29566.9	10183.5	283571	2	0.0323266	0
26815.4	12433.4	401030	2	0.200416	0
27547	22143.6	401030	2	0	0
32472.6	9686.2	491159	2	0.779064	0
40007	19123.2	401030	2	-0.370148	0
34696.7	8580.1	283571	2	0.745353	0
29399.6	10784.5	634084	2	0.262395	380
25514.5	17991.3	401030	2	0.0296723	0
27862.1	12140.3	802059	2	-0.35797	428
29946.1	25044.4	401030	2	0.905148	359
34693.5	8539	283571	2	0.697685	0
28927.1	10412.4	283571	2	-0.111814	0
28049	10837.6	401030	2	0.318543	0
28532.7	11330.9	491159	2	0.239996	223
38491.5	21995.5	283571	2	-0.433782	0
27633	22288.1	401030	2	-0.290795	327
29926	25112.5	1.16919e+06	2	0.979695	359
33030.3	8844	491159	2	-0.455599	0
33977.4	8831	401030	2	-0.506762	0
37955	9442.3	283571	2	0.00111171	0
29433.1	10768	850712	2	0.17285	380
28570.6	11380.1	694604	2	0.230237	223
39986.7	19093.4	634084	2	-0.352696	0
35618.8	9052	283571	2	0.496262	0
40035.6	17148.4	283571	2	-0.330139	0
26251	19594.1	401030	2	-0.279679	317
35346	24213.5	982318	2	-0.419773	373
29920.3	25156.3	567142	2	0.743973	359
35069.5	8729	283571	2	0.313743	0
27028.6	13355.1	491159	2	-0.277696	269
25724.7	17598.6	567142	2	-0.360179	242
39990	19090.3	694604	2	-0.341778	0
39424.8	19898.2	1.47348e+06	2	-0.480615	244
38501.8	21921.4	283571	2	-0.330926	0
40195.1	16106.2	634084	2	0	295
27595	22150.9	491159	2	0	0
28216.4	10649.7	283571	2	0.147945	247
27856.9	12105.9	1.06102e+06	2	-0.481769	428
25727.2	17579.4	634084	2	-0.37355	242
26265.6	19577.5	491159	2	-0.271717	317
32464.6	9771.2	491159	2	0.463567	0
26047.4	13782	491159	2	0.0107582	274
25571	15410.6	283571	2	-0.184882	0
27508.8	22200.8	491159	2	0	0
36457.8	23587.7	491159	2	0.197722	0
36346.9	9381.1	491159	2	-0.249939	0
29376.4	10284.4	283571	2	0.248458	145
28941.2	10356.7	401030	2	0.0607031	197
29454.7	10714.9	850712	2	0.659545	380
40041.2	17167.5	401030	2	-0.361173	0
31071.2	25284.6	401030	2	0.306664	0
31839	25961.6	634084	2	-0.16853	374
27157	13140.3	283571	2	-0.37699	0
36477.1	23585.8	283571	2	0.340226	0
32442.5	9737.2	283571	2	0.510394	0
25736.9	17638.1	283571	2	-0.401246	242
38037.4	9440.5	283571	2	-0.223228	179
29400.6	10283.9	401030	2	0.0810935	145
27886	12137.1	802059	2	-0.626475	428
26822.4	12428.2	567142	2	0.124298	0
27511.2	22201.8	401030	2	0	0
36460.6	23602	401030	2	0.354294	0
29476.7	10733.1	802059	2	0.33242	380
27911.7	10726.2	694604	2	-0.203411	144
40006.6	17232.1	401030	2	-0.477436	0
39988	19095.7	634084	2	-0.334992	0
39425.8	19912.3	1.44593e+06	2	-0.472239	244
29469.8	10745.5	802059	2	0.240931	380
27864.9	12104	1.06102e+06	2	-0.51603	428
25286.3	15494.6	491159	2	-0.383587	0
27509.7	22383.3	567142	2	-0.294547	322
33408.1	24883.8	491159	2	-0.340954	0
28917.4	10352.6	491159	2	0.275286	197
27583.3	22155.2	491159	2	0	0
29933.5	25124.6	1.06102e+06	2	0.98246	359
32955.5	9453.4	283571	2	-0.502887	275
38423.5	21997.7	802059	2	-0.656815	301
34672.7	8614.5	401030	2	0.474964	352
27858.8	12136	850712	2	-0.330978	428
26372.8	19455.9	802059	2	-0.334825	317
35935.9	23949	401030	2	-0.202605	0
25729.8	17574.4	491159	2	-0.332509	242
27509	22107.1	491159	2	0	0
31132.6	10106.8	940498	2	0.1373	387
28873.1	10348.1	401030	2	0.360624	0
39982.9	13573.5	283571	2	0.818907	0
25611.8	14246.1	283571	2	-0.325495	0
39420.8	19913.2	1.33006e+06	2	-0.477269	244
29383	24256.5	1.13428e+06	2	-0.157605	399
29947.9	25120	982318	2	0.980664	359
29465.3	10725.5	802059	2	0.469638	380
25620.9	14229.3	401030	2	-0.168048	0
26368.9	19410.7	283571	2	-0.36443	317
36451.7	23591.6	401030	2	0.19721	0
35917.9	23957.4	283571	2	-0.360699	0
27539.7	22105.2	401030	2	0	0
30495.4	25050.6	491159	2	0.0999389	430
29467.9	10750.9	634084	2	0.17833	380
27853.3	12124	940498	2	-0.375124	428
27054.5	13399.6	694604	2	-0.311515	258
25865.4	13773.4	491159	2	0.131592	184
38238.2	22004.6	401030	2	-0.268963	0
29407	24299.4	634084	2	-0.19954	399
29388.4	10657.4	401030	2	0.466058	380
40006.4	18294.6	283571	2	-0.358125	0
28550.5	11476.5	283571	2	0.303695	0
39984.1	19079.3	491159	2	-0.345866	0
37956	9478	283571	2	0.033754	0
25715.9	17594.7	567142	2	-0.406855	242
38346.8	21966.2	567142	2	-0.342795	301
35949.2	23945.4	283571	2	-0.0124245	0
29625.1	24411.3	283571	2	0.343066	0
33363.9	24870.8	567142	2	-0.601258	375
30010.8	25064	401030	2	0.890984	0
36403.7	9091.3	750258	2	0.956649	155
29001.9	10290	283571	2	0.416865	0
39397.2	11647.3	401030	2	0.500071	0
26369.8	19388.1	491159	2	-0.396979	0
40034.8	20483.4	283571	2	-0.34657	0
36584.7	23949	283571	2	0.0169499	0
33386	24894.4	401030	2	-0.44855	0
32311.4	9427.9	283571	2	0.449165	0
28563.3	11398.9	491159	2	0.367545	223
27871.3	12049.7	694604	2	-0.43459	428
25709.3	17613	567142	2	-0.437635	242
27086.2	13351.5	750258	2	-0.187369	269
26319.6	19500.5	1.20309e+06	2	-0.367014	317
36581.7	23964.4	283571	2	-0.0434998	0
34137.3	24653.1	283571	2	-0.27908	250
33414.5	24874.8	283571	2	-0.229097	0
29939.7	25100	1.13428e+06	2	0.996201	359
30970.2	25116.2	283571	2	0.248407	0
32329.5	9421.3	283571	2	0.447905	0
28899.4	10324.3	850712	2	0.613419	197
29387.9	10728.3	491159	2	0.459224	380
28635.2	11351.6	401030	2	0.681068	0
30956.8	9673.1	491159	2	0.674749	0
27084.1	13343.2	850712	2	-0.185028	269
27899.4	12065.4	1.09826e+06	2	-0.531329	428
27553.8	22099.7	491159	2	0	0
28603.8	11303.5	283571	2	0.629908	0
26518.3	14405.5	567142	2	0.180629	0
26306.2	19505.2	1.13428e+06	2	-0.376915	317
28874	10295.6	634084	2	0.46209	197
33397.9	24899	491159	2	-0.39571	0
29380.7	10675.2	491159	2	0.406937	380
40200.9	16050.4	694604	2	0	207
26401.2	15446.9	401030	2	-0.257005	415
26346.5	19470.3	850712	2	-0.3578	317
36060.4	23971.4	567142	2	-0.111507	0
29915.1	24140.4	283571	2	0.0468121	0
29379.3	10749.5	634084	2	0.332601	380
26327.2	19458.2	1.06102e+06	2	-0.377036	317
36076.5	24609	283571	2	0.0216501	0
31019.7	10076.7	694604	2	0.0694251	387
27873.5	12081.5	850712	2	-0.50859	428
33134.3	25428.1	401030	2	-0.543795	0
27172.3	13093.9	1.02243e+06	2	-0.47813	419
26314.4	19463.4	982318	2	-0.383893	317
29390.8	10742.8	694604	2	0.3391	380
37858.9	22670.7	401030	2	-0.163684	152
36084.9	24593.9	283571	2	0.214582	0
31007.1	9687.7	283571	2	0.36821	0
40229.5	16090.3	283571	2	0	295
25714.7	17647.4	401030	2	-0.569585	242
39575.2	17576.5	401030	2	0.17139	0
29907.4	24140.8	401030	2	0.16578	0
25258.3	15495.5	401030	2	-0.396218	0
38384.1	21965.3	491159	2	-0.43523	301
31004.6	9691.7	283571	2	0.378443	0
29388.1	10689	401030	2	0.416214	380
27837.5	12100.2	634084	2	-0.359583	428
40044.6	17246.2	491159	2	-0.452473	0
34904.6	24335	401030	2	-0.546759	0
29436.9	25512	567142	2	0.458878	0
35108.9	9015.6	491159	2	-0.552553	392
26803.9	12396	567142	2	0.0400073	338
39574	17585.3	401030	2	0.164945	0
27845	10764.5	283571	2	-0.315308	0
33147.6	24908.1	401030	2	-0.486358	283
35108.7	9020	401030	2	-0.526641	392
38294.1	22024.3	401030	2	-0.277646	0
38013.6	9514.9	634084	2	0.113429	179
25278.8	15503.6	401030	2	-0.398247	0
33967.4	8824.3	401030	2	-0.5116	0
35128.4	9015.1	491159	2	-0.424057	392
32472.6	9759.2	283571	2	0.316958	0
26834.4	12426.8	401030	2	0.32737	0
26341.4	19465.7	850712	2	-0.360829	317
38302.9	22027.1	401030	2	-0.327658	0
33150.1	24901.9	491159	2	-0.475516	283
27881.8	12063.1	896730	2	-0.482024	428
39989.8	19101.5	634084	2	-0.337457	0
29444.3	25511.8	491159	2	0.451269	0
25252.6	15458.9	283571	2	-0.34783	0
39576.3	17579.3	401030	2	0.171859	0
26338.3	19492.8	802059	2	-0.353342	317
28575.8	11351	634084	2	0.127861	223
29782.3	24933	283571	2	0.471585	0
27881.4	12064.3	940498	2	-0.486654	428
39996.1	19135	401030	2	-0.385446	0
33225.8	24862.5	750258	2	-0.531897	236
35736.4	8916.8	567142	2	0.92505	408
26779.8	14140.9	401030	2	-0.102371	361
39121.4	20799.4	491159	2	0.169569	0
27523.8	22119.3	283571	2	0	0
35170.3	9008.1	283571	2	-0.316868	392
39485	11808.9	401030	2	-0.0910759	424
40001.2	19129.5	401030	2	-0.382801	0
37398.4	23154.1	401030	2	-0.530292	0
27853.7	12095	896730	2	-0.452071	428
35398.8	24207.9	802059	2	-0.445667	373
32449.2	9760	283571	2	0.509411	0
27843.8	10760.8	283571	2	-0.336031	0
40193.1	17264.4	634084	2	-0.437412	0
39424.4	19920.5	1.23606e+06	2	-0.465156	244
27887.4	22474.4	283571	2	-0.323234	0
38007.7	22385.3	283571	2	0.586593	0
28855.1	10239	283571	2	0.592364	0
25310.3	16104	283571	2	-0.0719297	0
26334.7	19446.2	940498	2	-0.379787	317
35360.5	24218.8	1.29948e+06	2	-0.365963	373
37994.1	9495	802059	2	0.0703657	179
27093.8	13390.2	283571	2	-0.256828	269
31063	9563.1	283571	2	0.423078	0
28554.1	11361.9	750258	2	0.498587	223
40159.6	17243.6	283571	2	-0.44127	0
37410.8	23145.5	401030	2	-0.529329	0
35334.6	24201.3	694604	2	-0.526132	373
35114.2	9009.8	491159	2	-0.549028	392
32566.6	25050.9	567142	2	-0.293442	0
27904.3	12040.7	896730	2	-0.481811	428
40177.2	17264.8	491159	2	-0.446723	0
36577.3	9279.1	401030	2	-0.495518	0
37827.3	22696.2	491159	2	-0.416039	152
38040.8	9485.7	401030	2	-0.0778822	179
27892.1	12056.5	1.13428e+06	2	-0.495286	428
27220.5	13098.2	1.09826e+06	2	-0.467019	419
25844.9	18684.7	896730	2	-0.422859	298
35409.1	24221.4	567142	2	-0.425532	373
34580.4	8671.4	567142	2	0.90057	205
36568.2	9343.8	491159	2	-0.304754	0
25297.3	16054	283571	2	-0.660634	0
39488.1	21391.8	283571	2	-0.494811	272
37837.4	22707.7	634084	2	-0.426105	152
33277.4	24906.1	401030	2	-0.609453	0
29930.7	25079.2	802059	2	0.988862	359
28923.9	24715.3	401030	2	-0.443444	433
40087.6	17237.1	283571	2	-0.437718	0
40181.6	17253.3	491159	2	-0.411529	0
37832.8	22671.4	634084	2	-0.422438	152
30538.6	24979.2	491159	2	0.0933	0
26313.1	19446.7	896730	2	-0.390524	317
38683.9	10518.2	401030	2	0.812049	233
28536.5	11401	567142	2	0.532091	223
27876.5	12095	896730	2	-0.556307	428
37389.7	23156.6	283571	2	-0.5383	0
29476.4	10644.5	491159	2	0.551391	0
25817.4	18672.1	850712	2	-0.436233	298
26320.4	19457.9	982318	2	-0.381134	317
29614.9	10203.1	283571	2	0.141351	0
27768	12140.8	283571	2	0.293114	428
25712	16123.9	283571	2	0.0240019	0
25836.3	18677.6	982318	2	-0.428223	298
37977.8	9460	491159	2	-0.0855995	179
40200.8	17276.6	491159	2	-0.443377	0
26366.5	19435.6	567142	2	-0.369399	317
30601.6	25784.1	1.13428e+06	2	-0.392502	324
28545.1	11395.6	850712	2	0.471853	223
25548.5	14321.9	283571	2	-0.264233	0
29761.1	10056.5	401030	2	-0.224995	0
25830.6	18678.1	896730	2	-0.42425	298
37930.9	9457.1	283571	2	0.144531	0
27794.4	12111.9	491159	2	0.120619	428
25452.6	16541.8	850712	2	-0.612502	426
33320.4	24894	401030	2	-0.573975	375
28564.1	11377.7	694604	2	0.321869	223
26091.8	15881.1	283571	2	0.117819	0
26275	19545.6	634084	2	-0.367191	317
29931.9	25103.2	1.09826e+06	2	0.980433	359
30956.5	9662.9	491159	2	0.632766	0
25470.2	16531.9	401030	2	-0.571664	426
36564.9	9351.9	491159	2	-0.295686	0
37943.6	9511.3	283571	2	0.406646	0
28876	10355.3	401030	2	0.270913	0
29479.2	10692.3	567142	2	0.748939	380
31441.7	25288.4	283571	2	0.210133	0
37784.8	9622.5	283571	2	0.0825735	0
40221.1	16022.2	850712	2	0	207
31350.4	25590.8	283571	2	-0.32084	0
28541	11410	567142	2	0.457281	223
27103.4	13338.9	567142	2	-0.151079	269
25271.3	15466.2	491159	2	-0.45658	0
38464.3	21925.7	283571	2	-0.482391	301
34615.2	8553.3	401030	2	0.508501	175
27852.2	12112.8	982318	2	-0.445469	428
31451.1	25250.8	567142	2	0.0576996	0
37891.5	9424.3	283571	2	0.365056	0
40227.2	17264.7	401030	2	-0.388382	0
29423.9	25512.1	401030	2	0.608126	0
29680.6	10047.9	401030	2	0.0554173	246
34592.4	8566.2	750258	2	0.630272	175
37958.3	9477.2	283571	2	0.0366337	0
30952.6	9663.2	491159	2	0.670132	0
38422.1	21984.6	802059	2	-0.653422	301
35423.9	24281.3	401030	2	0.111758	0
29799.5	10043	401030	2	-0.149209	0
40054.6	11827.5	401030	2	-0.484884	0
40159.8	17250.6	283571	2	-0.448534	0
28886.7	10319.5	750258	2	0.71018	197
38713.7	10595.9	283571	2	0.670609	0
25268.5	15456.8	401030	2	-0.431293	0
26354	19388.5	491159	2	-0.414543	0
30247.8	24992.6	491159	2	0.204703	0
34607.5	8597.2	401030	2	0.68115	175
27882.8	12048.2	896730	2	-0.456159	428
26778.6	14051.2	567142	2	0.263745	361
36021.2	8465.6	491159	2	0.328071	209
37743.4	9656.2	283571	2	-0.118151	0
31407.3	10056.3	694604	2	0.815776	342
33095.3	9487.1	283571	2	-0.478767	0
36869.2	9342.1	1.23606e+06	2	0.146666	390
29590.4	10119.9	401030	2	0.701617	187
28157.7	10710.7	401030	2	0.712805	0
29474.8	10653.4	694604	2	0.668926	0
27184.7	13166.2	401030	2	-0.343746	0
34645.7	8594.8	401030	2	0.621526	0
36810.8	24436.2	401030	2	0.15244	0
35746.2	8894.9	634084	2	0.814542	408
38443.7	21942.3	567142	2	-0.507668	301
36870.5	9389	750258	2	-0.0713713	390
28880.7	10357.6	401030	2	0.255218	0
26339.1	19439.6	694604	2	-0.379045	317
38475.4	21681.7	283571	2	-0.258549	0
33294.1	24894.2	401030	2	-0.568202	375
31622.7	26053.5	283571	2	0.160008	0
29610.8	10098.3	283571	2	0.628205	0
39496.1	11887.9	283571	2	-0.176655	0
25266.8	15480.9	567142	2	-0.39388	0
27876.5	12011.7	283571	2	-0.218538	0
27686.6	22403.4	491159	2	-0.445903	271
29656.2	25273.2	283571	2	0.0736054	0
35314.1	8707.9	401030	2	0.539755	0
34585.4	8611.1	694604	2	0.907818	175
34117.6	9635.4	283571	2	-0.282287	0
29680.1	10141.6	401030	2	-0.212792	0
27432.7	12658.6	634084	2	-0.404613	320
30545.3	10267.2	401030	2	0.0972998	0
29454.4	10646.1	567142	2	0.643817	0
27873.4	11992.5	283571	2	0.00852074	0
37281.7	23468.4	283571	2	0.136822	0
33040.7	8823.2	567142	2	-0.496279	0
29707.6	10036.9	567142	2	-0.302914	246
31087	10076	1.35996e+06	2	0.46647	387
28858.5	10315	694604	2	0.32372	197
38899.8	10859.2	283571	2	0.196439	0
27872.5	12094.1	982318	2	-0.540389	428
26318.2	19468.4	896730	2	-0.379411	317
33434.9	9295.8	491159	2	-0.50162	365
39421.1	11885	283571	2	-0.16094	0
27124.7	13300.1	401030	2	-0.0900073	269
29734.8	10038.1	401030	2	-0.33888	246
31080.1	10096.6	1.60412e+06	2	0.240291	387
40012.8	18470.1	567142	2	-0.289695	168
39054.5	20891.1	491159	2	0.573295	360
34557.3	8710.2	567142	2	0.342742	0
29448.9	24236	283571	2	-0.250683	0
31104.4	10097.7	1.02243e+06	2	0.403645	387
28868	10307.9	750258	2	0.464753	197
38977	11007.9	634084	2	-0.495271	171
25310.5	16594.8	283571	2	0.315507	426
35421.8	24272.7	401030	2	0.0442558	0
36441	9028.8	567142	2	0.641425	221
27905.8	12034.3	802059	2	-0.473109	428
28891.1	24615	567142	2	-0.429886	345
28887.8	10250.3	283571	2	0.703165	0
29426.7	10641.1	283571	2	0.683688	0
26232.9	16989.6	750258	2	-0.313669	166
30819.2	24984.7	491159	2	-0.0402609	158
28865.9	10306.4	694604	2	0.35097	197
38976	10998.5	634084	2	-0.478031	171
26784.4	17812.2	491159	2	-0.186285	0
25924.8	15980.6	634084	2	-0.644769	407
39618.7	12194.9	283571	2	0.180262	0
28859.8	10301.1	694604	2	0.36329	197
29500.5	10660.7	283571	2	0.431436	0
40014.6	18456.8	634084	2	-0.341671	168
29990.3	25070	567142	2	0.836554	0
25282.3	15475.4	491159	2	-0.378152	0
29377.5	24243.7	1.50052e+06	2	-0.129403	399
38990.7	11015.4	401030	2	-0.480325	171
25350.6	16245.6	694604	2	0.0858247	366
26229.6	17003.5	802059	2	-0.253182	166
40012.1	18466.8	567142	2	-0.303683	168
29325.2	24211.7	896730	2	0	399
32066.6	25215.6	283571	2	0.776492	0
29721.5	10025.2	401030	2	-0.364253	246
25939.4	15983.9	283571	2	-0.585902	407
35345.7	24253.6	401030	2	-0.156302	373
37736.9	9760.8	283571	2	0.331427	0
26765.9	13930.9	750258	2	0.868751	347
31057.3	10077.9	1.38921e+06	2	0.245459	387
29447.2	10703.4	802059	2	0.795598	380
25753.3	18397.1	401030	2	-0.187262	0
32845.1	24987.6	491159	2	0.781201	0
34538.8	8713.3	567142	2	0.312256	0
29771.4	10018.3	491159	2	-0.464303	0
27722.2	12379.2	401030	2	0.336392	0
39131.1	21392.9	634084	2	0.0865367	0
29456.3	10687	850712	2	0.768417	380
25760.1	18350.7	283571	2	-0.00732823	0
29968	25106.8	940498	2	0.965308	359
36909	9314.7	567142	2	-0.0306094	390
25274.7	15497.1	567142	2	-0.436785	0
29725.6	10048.6	491159	2	-0.509072	246
29334.1	10628.5	283571	2	0.73099	0
25287.4	16583.1	283571	2	0.210961	0
32058	25179.8	283571	2	0.350617	0
38355.7	21955.5	567142	2	-0.271854	301
27540.7	22135.5	401030	2	0	0
29329.9	10611.5	283571	2	0.528916	0
25772.4	18337.5	283571	2	0.123575	0
38962.3	10996.6	634084	2	-0.476326	171
40014	18461.2	567142	2	-0.359162	168
39162.5	21418	401030	2	-0.316348	0
29322	24242.8	1.09826e+06	2	0	399
36028	8414.9	1.09826e+06	2	0.046969	209
34580.7	8644.6	694604	2	0.790754	205
32366.8	9820.1	401030	2	0.385305	372
29335.7	10476.9	283571	2	0.138817	0
29705.9	10038.4	491159	2	-0.259099	246
25309.9	16557.5	567142	2	0.393848	426
39501.7	19502.9	567142	2	-0.398382	0
29375.8	24278.9	940498	2	-0.157863	399
30313.9	25010.9	283571	2	0.150385	0
33477.6	9280.8	401030	2	-0.731767	0
31417.3	9530.6	634084	2	-0.156517	0
27243.7	13096.7	802059	2	-0.453931	419
39089.4	21405	634084	2	0.524704	0
39505.5	19508.2	567142	2	-0.36732	0
38250.3	21890.4	283571	2	0.0215032	0
35357.8	24228.6	1.26817e+06	2	-0.318267	373
30703.5	25042.2	283571	2	-0.453134	0
27885.7	10800.6	491159	2	0.0520042	144
25386.1	16557.2	802059	2	0.0701773	426
26307.6	19400.9	283571	2	-0.393103	0
29464.5	10629.7	694604	2	0.487083	0
39062.2	21378.5	567142	2	0.50528	0
29471	25343.1	694604	2	0.468688	310
27109.7	13356.8	401030	2	-0.184742	269
29434.1	23841.2	283571	2	0	0
35422.7	24241.2	491159	2	-0.271463	373
29444.2	25367.5	491159	2	0.189454	310
25293.9	16578.9	283571	2	0.218133	0
26307.8	19434.5	491159	2	-0.369126	317
39050.1	21384.9	694604	2	0.590896	0
35376.3	24258	634084	2	-0.0231218	373
29488	23856.7	283571	2	0.137135	0
26323.4	19494.4	1.09826e+06	2	-0.366244	317
37718.2	22760.3	401030	2	-0.459352	0
29453.8	25345.4	750258	2	0.304429	310
36049.1	8414.2	802059	2	0.0131548	209
39719.3	12801.9	850712	2	-0.417886	153
[truncated: 21,809 more rows]

## Sheet: 7 min 6
X	Y	Lr	Ch	DoC	Cluster ID
19791	6553.7	835972	2	0	0
21823	18133.1	835972	2	-0.100275	0
21690.7	8108.9	835972	2	-0.357129	0
11203	9306.3	591122	2	0.0424445	0
7295.5	18409.2	591122	2	0	0
9494.2	10724.5	591122	2	-0.362572	0
23030.3	14422.3	1.67194e+06	2	0	19
21655.5	8112.6	835972	2	-0.327103	0
11195.7	9300.7	835972	2	0.0522646	0
21010	19197.4	591122	2	-0.296124	0
18495.4	6180.7	1.67194e+06	2	0	24
19782	6553	1.02385e+06	2	0	0
8066.3	19888.1	835972	2	0.50495	0
9501.8	10714.9	591122	2	-0.3721	0
20593.7	7030.1	835972	2	0	0
11875.5	8307.1	591122	2	0.579584	0
23125.2	10999.6	1.02385e+06	2	0	29
23043.2	14409.1	1.67194e+06	2	0	19
18506.1	6137	835972	2	0	24
19762.3	6565	1.02385e+06	2	0	0
21666.6	8114.3	1.18224e+06	2	-0.359154	0
21020.8	19247.5	835972	2	-0.385291	0
18480.6	6166.2	1.67194e+06	2	0	24
20565.9	7037.9	591122	2	0	0
11190.6	9275.9	1.18224e+06	2	0.0586794	0
8064.4	19915.7	591122	2	0.518914	0
19752.3	20387.6	1.02385e+06	2	0	40
9073.2	21033.7	591122	2	0	0
10724.4	22149.9	591122	2	0.209816	0
14659.7	6828.4	591122	2	0.456051	0
19706.9	6521.4	1.44795e+06	2	0	18
11194.3	9271.5	1.18224e+06	2	0.072228	0
21815.2	18143.3	591122	2	-0.0938187	0
7309.8	18387.5	835972	2	0	0
15491.2	5999.9	591122	2	0	0
13862.5	6242	835972	2	-0.0899228	0
9572.8	10736	591122	2	-0.395397	0
19733.1	20386.2	591122	2	0	40
12431.8	7686.2	1.32179e+06	2	0	37
21681.9	8116.2	1.18224e+06	2	-0.378013	0
23233.9	11348.7	591122	2	-0.222867	0
20598.3	6996.8	1.02385e+06	2	0	0
21817.2	18117.4	591122	2	-0.123407	0
7335	18434.9	1.02385e+06	2	0	0
8070	19897.6	835972	2	0.603504	0
20602.9	7039.5	591122	2	0	0
11271	8921.1	835972	2	0.408834	54
23119.9	11010.1	835972	2	0	29
19732.5	6525.1	835972	2	0	18
23025.8	10267	1.67194e+06	2	-0.156201	17
7979.8	12473.9	1.02385e+06	2	-0.424559	45
15478.2	6013.6	591122	2	0	0
21670.3	8118.8	1.18224e+06	2	-0.3684	0
11203.8	9273.3	1.18224e+06	2	0.0720289	0
10432.4	9739	1.02385e+06	2	-0.134109	49
23040	14405.6	2.21178e+06	2	0	19
21030.4	19236.3	591122	2	-0.375841	0
19761.9	6575.2	835972	2	0	0
23282.9	12305	591122	2	-0.412468	0
7345	18399.5	591122	2	0	0
18654	21318.5	591122	2	-0.415083	0
15131.6	22823.9	591122	2	0.588276	0
23282.4	12304.4	591122	2	-0.411972	0
7343.5	18435.4	1.18224e+06	2	0	0
19745.4	20431.7	1.67194e+06	2	0	40
19767.8	6561.2	1.18224e+06	2	0	0
12254.4	8402.1	591122	2	0.0811047	0
23124.5	10986.9	1.18224e+06	2	0	29
23246.5	13442.5	591122	2	0.308684	0
23043.9	14416.8	1.67194e+06	2	0	19
6935.9	17135.4	591122	2	0	0
13646.7	22918.5	1.02385e+06	2	0	0
13853.5	6266.5	1.32179e+06	2	-0.119105	0
12429.5	7690.7	1.32179e+06	2	0	37
10416.8	9710	1.18224e+06	2	-0.00318285	49
23031.3	10282.3	1.67194e+06	2	-0.128461	17
9581	10734.5	591122	2	-0.396966	0
19778.5	6555.3	1.18224e+06	2	0	0
23135	10961.1	1.56396e+06	2	0	29
7945.7	12408.5	591122	2	-0.383539	0
8289.2	20145.8	1.18224e+06	2	-0.33573	0
13637.7	22906	835972	2	0	0
20708.2	7105.7	591122	2	0	0
10423.9	9711.2	1.32179e+06	2	-0.0662325	49
23021.9	10275.1	1.56396e+06	2	-0.160957	17
7349.1	18461.3	1.02385e+06	2	0	0
18670.7	21327.1	591122	2	-0.412624	0
13852.9	6254.1	1.32179e+06	2	-0.121082	0
21674	8065.5	1.77337e+06	2	-0.346875	21
19751.9	20414.5	1.56396e+06	2	0	40
19254.8	20847	835972	2	0	0
18643.7	6727.1	591122	2	0	0
23041.1	10268.4	1.56396e+06	2	-0.116168	17
21009.5	19215.9	591122	2	-0.333795	0
23131.8	10971.2	1.67194e+06	2	0	29
7968.7	12459	835972	2	-0.419027	45
17805.5	21746.3	591122	2	0	0
10728.3	22162.6	591122	2	0.23972	0
12096.5	23175.6	591122	2	-0.388847	0
19700.6	6486.2	591122	2	0	18
22386.2	9059.6	591122	2	-0.131844	0
23019	10256.1	1.18224e+06	2	-0.171016	17
9954.6	10345.1	835972	2	-0.323966	0
23023.5	14415.3	1.44795e+06	2	0	19
7349.8	18451.3	1.02385e+06	2	0	0
7482.6	19014.7	591122	2	0	0
19243.3	20850.3	591122	2	0	0
17801.3	21729.3	591122	2	0	0
13664.8	22911.3	591122	2	0	0
14611.1	6733.5	835972	2	0.0112362	0
20704.1	7130.4	591122	2	0	0
9953.4	10362.8	835972	2	-0.346292	0
19723.4	20418.8	1.32179e+06	2	0	40
13631.4	22917.2	835972	2	0	0
18520.5	6162.9	591122	2	0	24
13852.2	6271.7	1.32179e+06	2	-0.112791	0
12431.2	7679.7	1.18224e+06	2	0	37
8017.3	12458.8	2.04771e+06	2	-0.439325	45
7979.5	19819.9	591122	2	-0.141732	0
15429.8	6418.6	591122	2	0	0
9970	10355.5	835972	2	-0.374037	0
22724.5	15564.1	1.56396e+06	2	-0.421791	46
14695.9	22843.5	591122	2	-0.193599	0
13867	6274.4	835972	2	-0.0147417	0
19715.4	6532.4	1.18224e+06	2	0	18
6751.7	13363.2	1.56396e+06	2	0.651072	28
13111.3	22880	835972	2	0	0
12442	7677.7	1.02385e+06	2	0	37
22389.8	9048.5	591122	2	-0.140529	0
19729.9	20448	1.56396e+06	2	0	40
13867.4	6245.7	835972	2	-0.0358469	0
23257.8	13446.3	591122	2	0.3581	0
6915.5	17163.7	591122	2	0	0
7978.2	19826.5	591122	2	-0.087797	0
19725.3	6523.1	1.18224e+06	2	0	18
12427.1	7693.5	1.18224e+06	2	0	37
21680.5	8056.5	1.86929e+06	2	-0.329004	21
23055.3	10284.8	1.18224e+06	2	-0.0835725	17
23153.5	10983.7	1.32179e+06	2	0	29
23022.6	14396.9	1.77337e+06	2	0	19
22794.2	15480.9	835972	2	-0.507097	46
10625.2	22137.3	1.56396e+06	2	-0.032607	20
14705.3	22831.7	591122	2	-0.140402	0
10401.8	9741.5	1.02385e+06	2	0.0368217	49
19702.9	6507.4	1.32179e+06	2	0	18
15105	22823.9	835972	2	0.575788	0
18489.1	6143.5	1.18224e+06	2	0	24
18661.6	6703.6	591122	2	0	0
23030.7	10286.8	1.32179e+06	2	-0.121484	17
23238.3	11336.8	591122	2	-0.215388	0
7998	12472.4	1.18224e+06	2	-0.416372	45
6776.1	13392	1.18224e+06	2	0.73089	28
23024.8	14395.1	1.67194e+06	2	0	19
6945.9	17153.1	1.02385e+06	2	0	0
20494.6	20336.6	1.02385e+06	2	-0.175524	50
10631	22108.8	591122	2	-0.132187	0
12432.2	7719.8	1.18224e+06	2	0	37
22772.6	15538.7	1.18224e+06	2	-0.479531	46
21861.1	17772.8	591122	2	-0.033733	0
7299.5	18401.7	1.02385e+06	2	0	0
23302.7	12275.9	591122	2	-0.345136	66
6771.4	16145.2	835972	2	0.837869	0
6952.8	17155	591122	2	0	0
20984.5	19228.5	591122	2	-0.362309	0
15103.1	22817.7	835972	2	0.471115	0
18652.2	6699.9	1.02385e+06	2	0	0
10418	9711.1	1.32179e+06	2	-0.00317694	49
23057	10273.1	1.44795e+06	2	-0.114351	17
6776.1	13359.8	591122	2	0.684142	28
7267.8	18337.1	591122	2	0	0
19779.9	20426.2	1.18224e+06	2	0	40
10626.8	22151.3	1.77337e+06	2	0.0886257	20
9608.4	10629	591122	2	-0.316296	0
23282.4	12255.5	1.44795e+06	2	-0.329084	66
23052.9	14391	1.44795e+06	2	0	19
20556.3	20331.5	1.18224e+06	2	-0.151587	36
19259.4	20865.7	591122	2	0	0
18482.3	6137	835972	2	0	24
21665.3	8054.6	1.86929e+06	2	-0.332116	21
23039.6	10301.7	835972	2	-0.0144202	17
22763.2	15564.5	1.77337e+06	2	-0.467329	46
21849.5	17771.9	835972	2	-0.0839471	0
19734.9	20434.6	1.67194e+06	2	0	40
17324.3	5314.4	1.56396e+06	2	-0.159538	27
19681.1	6517.3	1.44795e+06	2	0	18
20681.5	7124.2	1.02385e+06	2	0	0
23281.5	12272.8	1.18224e+06	2	-0.343293	66
8024.7	12425	1.18224e+06	2	-0.375647	45
23032.7	14379.7	1.32179e+06	2	0	19
6935.1	17138.2	1.02385e+06	2	0	0
21669.2	8043.4	1.56396e+06	2	-0.333232	21
6762.7	16134.9	1.18224e+06	2	0.963295	0
20993.5	19245.4	591122	2	-0.389268	0
20563.6	20340.3	1.18224e+06	2	-0.247166	36
10630.9	22167.9	1.18224e+06	2	0.160955	20
23016.8	10259.8	1.18224e+06	2	-0.172869	17
23157.2	11004	1.02385e+06	2	0	29
23027.7	14391.8	1.86929e+06	2	0	19
22757.9	15510.4	2.50792e+06	2	-0.473345	46
7305.7	18387.5	835972	2	0	0
19730.8	20439.1	1.56396e+06	2	0	40
12445.4	7731.6	591122	2	0	37
23313.3	12231	591122	2	-0.275774	0
7979.6	12496.4	835972	2	-0.45432	45
6946	17178.8	1.18224e+06	2	0	0
21007.5	19261.6	591122	2	-0.393975	0
13108.3	22869	1.02385e+06	2	0	0
18485.6	6157.5	1.44795e+06	2	0	24
21801.2	17823.7	591122	2	-0.23326	0
18665.9	21230.8	835972	2	-0.234358	0
20668.1	7126.6	591122	2	0	0
23146.9	11024.9	591122	2	-0.123848	0
7281	18324.3	591122	2	0	0
13849.5	6260.9	1.18224e+06	2	-0.11285	0
21664	8046.9	1.56396e+06	2	-0.333011	21
11275.1	8931.2	591122	2	0.467162	54
8007.1	12421.6	1.02385e+06	2	-0.365578	45
23041.4	14382.8	1.32179e+06	2	0	19
6985.2	17733	591122	2	0	0
20712.2	7138.2	591122	2	0	0
22218.7	16999.5	835972	2	-0.350813	0
20600	20305.5	1.18224e+06	2	-0.247648	36
14618.3	22860.3	591122	2	-0.123792	0
18646.1	6720.4	591122	2	0	0
18653.1	21240.6	591122	2	-0.269731	0
13108.9	22866	1.02385e+06	2	0	0
23279	12221.3	591122	2	-0.270717	0
18831.5	21895.4	591122	2	-0.262579	0
18473.4	6163.5	1.02385e+06	2	0	24
18636	6700	835972	2	0	0
20681.9	7104.4	1.02385e+06	2	0	0
10406.2	9705.9	1.32179e+06	2	0.0500377	49
23028.5	10285.8	1.44795e+06	2	-0.132394	17
23040.8	14401.8	2.13132e+06	2	0	19
22740.5	15573.7	2.13132e+06	2	-0.437972	46
18683.5	21223.4	835972	2	-0.198814	0
10621.5	22147.7	1.67194e+06	2	0.0256584	20
6752.5	13369.6	1.18224e+06	2	0.650523	28
20950.5	19250	1.02385e+06	2	-0.442133	0
19716.2	20455.1	1.18224e+06	2	0	40
18816.8	21890.7	591122	2	-0.261026	0
13094.9	22865.5	835972	2	0	0
19662	6504.8	591122	2	0	18
11197.1	9265.5	1.02385e+06	2	0.0692826	0
22560.6	12769	591122	2	-0.221459	0
15421.6	6432.1	591122	2	0	0
23048.9	10274.6	1.56396e+06	2	-0.109569	17
23031.5	14392.5	1.96053e+06	2	0	19
18828.7	21940.5	591122	2	-0.357688	0
10623.2	22140.1	1.67194e+06	2	0.0225263	20
17204.9	22221	591122	2	0	0
18459.3	6195.6	591122	2	0	0
13844.4	6280	1.02385e+06	2	-0.0726021	0
20689.3	7113.5	835972	2	0	0
12481.5	7754.9	1.02385e+06	2	0	0
23165	10973.8	1.67194e+06	2	0	29
7982	12429.6	1.18224e+06	2	-0.425298	45
6759.4	13381.1	1.67194e+06	2	0.757219	28
6987.2	17720.3	591122	2	0	0
21843.1	17789.1	591122	2	-0.081631	0
17302.9	5320.4	591122	2	-0.0868839	27
19692.4	6519.8	1.67194e+06	2	0	18
22343.3	9076.9	591122	2	-0.249924	0
11189.2	9284.6	1.18224e+06	2	0.0498668	0
23250.2	11473	1.02385e+06	2	0.678364	0
15113.1	22827.2	1.02385e+06	2	0.581901	0
20697.2	7092.9	835972	2	0	0
8684	11661.8	591122	2	0	0
23043.7	14403.8	1.86929e+06	2	0	19
20560.2	20278.7	591122	2	0.0413776	36
15400.5	6358.1	591122	2	0	0
10631.4	22158.2	1.56396e+06	2	0.0902694	20
17215.9	22224.8	591122	2	0	0
14624.2	22850.2	591122	2	-0.151541	0
19675.6	6535.5	835972	2	0	18
12468.3	7780.9	835972	2	0	0
23155.4	10960	1.86929e+06	2	0	29
23245.1	11491.2	1.02385e+06	2	0.824632	0
23041	10268.8	1.56396e+06	2	-0.110751	17
7990.6	12437.1	1.44795e+06	2	-0.389832	45
6749.4	13348.5	1.32179e+06	2	0.456257	28
18817.9	21941.6	591122	2	-0.357788	0
22361.8	9075.9	835972	2	-0.164976	0
8960.7	11188.2	591122	2	0.0622291	0
23260.5	11486.3	1.18224e+06	2	0.957058	0
20526.8	20283.8	591122	2	0.107925	0
18684.3	21242.2	591122	2	-0.219836	0
10603.5	22119.9	835972	2	-0.132647	0
18640.6	6687.5	835972	2	0	0
23051.4	10278.7	1.44795e+06	2	-0.0940398	17
9621.5	10617	591122	2	-0.29499	0
23152	10961.5	1.96053e+06	2	0	29
23247.4	11479.4	1.02385e+06	2	0.695202	0
6747.9	13394.6	1.18224e+06	2	0.737135	28
23064.1	14394.1	591122	2	0	19
19730	20406.9	1.02385e+06	2	0	40
10601.1	22107.7	835972	2	-0.109956	0
14730	6789.8	1.44795e+06	2	0.153365	23
15412.8	6371.7	591122	2	0	0
19698.4	6521.5	1.44795e+06	2	0	18
20553.7	7030.6	591122	2	0	0
22370.4	9083.2	591122	2	-0.13687	0
8906.5	11167.6	1.56396e+06	2	-0.132378	52
8550.3	11840.2	835972	2	0	0
7333.4	18390.9	591122	2	0	0
16711.7	6174.1	591122	2	0	0
12468.5	7788	835972	2	0	0
23146.8	10981.4	1.32179e+06	2	0	29
20570.8	20329	1.18224e+06	2	-0.188317	36
10633.4	22137.3	1.56396e+06	2	-0.032801	20
23052.5	10267	1.44795e+06	2	-0.136635	17
6771.1	13387.9	1.18224e+06	2	0.741294	28
19745.3	20420.7	1.56396e+06	2	0	40
18515.5	6189.7	1.32179e+06	2	0	24
23132.7	10999.9	1.02385e+06	2	0	29
7998	12449.2	1.67194e+06	2	-0.444875	45
23029.2	14404.5	2.13132e+06	2	0	19
22201.4	16999.2	1.18224e+06	2	-0.406503	0
6933.7	17198.5	591122	2	0	0
20964.5	19197.6	591122	2	-0.349988	0
13051.3	22830.2	1.02385e+06	2	0	26
10442	9740.3	1.02385e+06	2	-0.201816	49
8073	19845.7	1.02385e+06	2	0.229546	0
14280.7	6314.5	835972	2	-0.412401	22
18522.6	6208.6	835972	2	0	24
14727.5	6761	1.02385e+06	2	0.149126	23
19757.2	20428.3	1.56396e+06	2	0	40
19692.2	6501.9	1.32179e+06	2	0	18
23166.7	11026.6	591122	2	-0.151683	0
8935.2	11173.3	1.02385e+06	2	-0.0850651	52
22569.9	12786.5	591122	2	-0.258335	0
22760	15489.3	1.77337e+06	2	-0.469264	46
12482	7791	835972	2	0	0
21666.2	8060	1.96053e+06	2	-0.334178	21
10438.3	9718	835972	2	0	49
20988.8	19164.1	591122	2	0	0
10617.7	22152.9	1.67194e+06	2	0	20
20525.5	6934	1.67194e+06	2	0	56
23015.7	10274.5	1.56396e+06	2	0	17
18503.7	6190.7	1.56396e+06	2	0	24
19708.6	6513.7	1.44795e+06	2	0	18
8981.3	11173.9	1.02385e+06	2	0	0
13032.7	22828.8	1.56396e+06	2	0	26
10405.9	9701.6	1.32179e+06	2	0	49
20993.9	19164.9	591122	2	0	0
17249.1	22125.8	591122	2	0	0
14278.7	6247.7	591122	2	0	0
19679.8	6510.7	1.32179e+06	2	0	18
12488.9	7768.2	1.02385e+06	2	0	0
23161.8	11006.5	1.02385e+06	2	0	29
19765	20422	1.56396e+06	2	0	40
10625.6	22148.5	1.67194e+06	2	0	20
13050.1	22823.1	1.02385e+06	2	0	26
17338.5	5320.9	1.56396e+06	2	0	27
18447.1	6201.9	591122	2	0	0
9012.3	11145.2	591122	2	0	0
23023.9	14437.1	591122	2	0	19
22743.9	15507.5	2.21178e+06	2	0	46
20962.4	19202	591122	2	0	0
14292.9	6280.2	1.02385e+06	2	0	22
20533.7	6938.5	1.32179e+06	2	0	56
12486.7	7748.5	1.02385e+06	2	0	0
10079.5	10200.6	835972	2	0	0
8026.9	12444.9	2.13132e+06	2	0	45
20585.5	20288.8	835972	2	0	36
17333.3	5375.3	591122	2	0	27
16692.8	6175.1	591122	2	0	0
23156.7	10992.9	1.32179e+06	2	0	29
6928.9	17154.7	1.02385e+06	2	0	0
18479.4	6188.6	1.18224e+06	2	0	24
21667.2	8063.1	2.04771e+06	2	0	21
23041.4	14406.7	1.96053e+06	2	0	19
20546.5	20346.4	1.02385e+06	2	0	36
10628.6	22150.4	1.77337e+06	2	0	20
17250.5	22106.4	591122	2	0	0
19682.8	6520	1.32179e+06	2	0	18
8000	12440.8	1.67194e+06	2	0	45
20959.4	19263.6	1.02385e+06	2	0	0
19775.4	20430.9	1.44795e+06	2	0	40
13053	22825.8	835972	2	0	26
17309	5350.2	591122	2	0	27
14709.8	6764.9	1.02385e+06	2	0	23
8931.4	11164.5	1.32179e+06	2	0	52
22728	15491.1	835972	2	0	46
10623.2	22108	591122	2	0	0
18489	6182.9	1.67194e+06	2	0	24
14298.4	6247.4	591122	2	0	0
6953.9	17190.1	1.02385e+06	2	0	0
22099	18680.1	591122	2	0	0
20965.8	19249.4	1.02385e+06	2	0	0
19787.8	20436.4	1.02385e+06	2	0	40
17322.2	5297.5	1.02385e+06	2	0	27
8099.3	19876.9	835972	2	0	0
14299.4	6273.6	835972	2	0	22
22194.1	17001.5	1.02385e+06	2	0	0
19758.2	20427.7	1.56396e+06	2	0	40
13028.9	22839.3	1.18224e+06	2	0	26
17338	5340.1	1.32179e+06	2	0	27
18506.9	6209.6	1.02385e+06	2	0	24
21663.1	8053.1	1.67194e+06	2	0	21
8933.5	11170.1	1.02385e+06	2	0	52
10656.2	22120.9	591122	2	0	20
11256.7	8883.9	2.04771e+06	2	0	54
23294.3	12259.6	1.32179e+06	2	0	66
22768.8	15493.9	1.86929e+06	2	0	46
6931.6	17177.3	591122	2	0	0
12096.1	23174.1	591122	2	0	0
17311.5	5340.9	1.18224e+06	2	0	27
14290	6284.8	1.02385e+06	2	0	22
23161.7	10959.4	1.96053e+06	2	0	29
20865.7	19343.4	835972	2	0	0
19767	20393.8	1.02385e+06	2	0	40
18514.2	6192	1.56396e+06	2	0	24
10085.5	10187.1	591122	2	0	0
8982.3	11163.5	1.02385e+06	2	0	0
23026.4	14408.6	2.13132e+06	2	0	19
6954.9	17180.5	1.02385e+06	2	0	0
8058.4	19860.1	591122	2	0	0
17330.8	5345.2	1.32179e+06	2	0	27
21664.5	8057.8	1.86929e+06	2	0	21
23131.4	10952.3	1.44795e+06	2	0	29
22197.3	16996.1	1.02385e+06	2	0	0
20954.4	19250.6	1.02385e+06	2	0	0
10601	22117.7	835972	2	0	0
13026.4	22819.6	1.44795e+06	2	0	26
14299.4	6320.9	1.32179e+06	2	0	22
12485.4	7750.6	1.02385e+06	2	0	0
22761.4	15459.8	1.02385e+06	2	0	46
19806.4	20446.9	1.67194e+06	2	0	40
20504.4	20286.3	835972	2	0	50
18507.3	6184.7	1.44795e+06	2	0	24
6714.5	13765.1	591122	2	0	0
12137.9	23261.9	591122	2	0	0
17330.3	5303.3	1.44795e+06	2	0	27
23157.7	10958	1.96053e+06	2	0	29
23251.9	12253.9	835972	2	0	66
23000.3	14460.3	835972	2	0	0
6950	17195.2	1.18224e+06	2	0	0
10651.6	22135.1	835972	2	0	20
14728.7	6773.3	1.18224e+06	2	0	23
23163.5	10318.5	591122	2	0	42
19755.9	20471.1	1.44795e+06	2	0	40
20597.4	7014.7	1.02385e+06	2	0	0
11266.3	8913.2	835972	2	0	54
8989.3	11169.9	835972	2	0	0
22211.3	17009.6	1.18224e+06	2	0	0
14704.6	6780.1	835972	2	0	23
20048.7	7315.3	1.56396e+06	2	0	34
21671	8071.5	1.77337e+06	2	0	21
20894.5	19321.5	591122	2	0	0
13022.6	22829.8	1.32179e+06	2	0	26
14295	6293.3	1.02385e+06	2	0	22
12448.3	7757.7	591122	2	0	0
20609.1	7012.9	835972	2	0	0
22768.8	15477.2	1.77337e+06	2	0	46
8050.9	19885.5	591122	2	0	0
23206.3	12890.8	591122	2	0	32
19772.9	20463.4	1.32179e+06	2	0	40
14724.3	6772.6	1.44795e+06	2	0	23
20616.8	6988.2	591122	2	0	0
14520.5	22875.9	591122	2	0	31
15502	6188.7	835972	2	0	0
12993.1	7105.3	835972	2	0	0
12444.3	7761.3	591122	2	0	0
9026.8	11145.7	591122	2	0	0
8104.7	19888.1	591122	2	0	0
20118.4	6161.4	1.18224e+06	2	0	25
14301	6308.4	1.02385e+06	2	0	22
10654.1	22157	591122	2	0	0
21679.1	8068.1	1.67194e+06	2	0	21
14540	22899.4	591122	2	0	0
15484	6180.4	591122	2	0	0
20142.4	6123.3	1.02385e+06	2	0	25
13034.5	7144.3	1.02385e+06	2	0	0
8027.7	12457.4	2.21178e+06	2	0	45
20561.3	20341.4	1.18224e+06	2	0	36
19744.6	20460.6	1.18224e+06	2	0	40
13025.8	22806	835972	2	0	26
21658	8077.6	1.18224e+06	2	0	21
23717.6	11066.1	591122	2	0	0
14282.8	6334.9	835972	2	0	22
8016.1	12413.1	835972	2	0	45
20120	6124.6	1.32179e+06	2	0	25
14299.8	6336.9	1.18224e+06	2	0	22
21672.8	8081.9	1.32179e+06	2	0	21
23014.2	14463.9	591122	2	0	0
13031.1	22830.2	1.32179e+06	2	0	26
14535.4	22892.7	591122	2	0	0
15513.5	6188.6	591122	2	0	0
14732	6789.5	1.44795e+06	2	0	23
20604	6972.6	591122	2	0	0
8020	12489.2	1.44795e+06	2	0	45
22748	15500.6	2.21178e+06	2	0	46
20886.7	19365.4	591122	2	0	0
10663.8	22173.9	591122	2	0	0
14303.5	6347.2	835972	2	0	22
23283.4	12212.6	835972	2	0	0
14576.1	22861.5	591122	2	0	31
20131.8	6135.2	1.67194e+06	2	0	25
14725.7	6806	1.02385e+06	2	0	23
11276.1	8890.9	1.02385e+06	2	0	54
8619.6	11795.7	1.44795e+06	2	0	58
20575.2	20294.3	1.18224e+06	2	0	36
17342.1	5300.9	1.02385e+06	2	0	27
10425.5	9735.2	1.02385e+06	2	0	49
8059	19853.7	835972	2	0	0
14290.2	6315	1.02385e+06	2	0	22
20597.8	6983.1	1.02385e+06	2	0	0
11286.9	8904.4	591122	2	0	54
23162	10937.3	1.32179e+06	2	0	29
8966.3	11171.6	1.02385e+06	2	0	0
6830.3	13354.1	835972	2	0	0
19719.2	20430.1	1.32179e+06	2	0	40
12122.2	23273.8	591122	2	0	0
17327.4	5315.5	1.56396e+06	2	0	27
18530.6	6185.8	1.18224e+06	2	0	24
12274	8405.8	591122	2	0	0
20126.3	6134.2	1.86929e+06	2	0	25
22700.9	9334.9	835972	2	0	0
20056.3	7328.5	1.02385e+06	2	0	34
20907.2	19353.5	591122	2	0	0
14300.1	6339	1.18224e+06	2	0	22
8050.1	12440.8	2.13132e+06	2	0	45
6996.6	16998.3	835972	2	0	0
17331.6	5346	1.18224e+06	2	0	27
11252.6	8864.7	2.64358e+06	2	0	54
8570.8	11790.2	835972	2	0	58
23277.2	12193.8	591122	2	0	0
8099	19856.1	591122	2	0	0
22771.4	15501	1.96053e+06	2	0	46
20895.7	19336.4	1.02385e+06	2	0	0
19727.7	20409.9	1.02385e+06	2	0	40
14545.3	22827.2	2.04771e+06	2	0	31
20135.8	6149.8	1.44795e+06	2	0	25
13000.4	7108	835972	2	0	0
12432.3	7700.4	1.44795e+06	2	0	37
21713.6	8147.8	1.02385e+06	2	0	0
11263.9	8896.9	1.56396e+06	2	0	54
23119.6	10972.7	1.18224e+06	2	0	29
6779.4	16136.1	835972	2	0	0
6998.7	16980.1	591122	2	0	0
20520.2	20262.4	591122	2	0	0
22762.6	15487.7	1.77337e+06	2	0	46
17314.1	5323.2	1.32179e+06	2	0	27
18552.5	6191.3	591122	2	0	24
21718.1	8141.3	1.02385e+06	2	0	0
23682.5	11068.5	591122	2	0	0
23301.1	12224.4	591122	2	0	0
20888.3	19342.8	835972	2	0	0
19735.5	20424	1.86929e+06	2	0	40
14558.8	22858.9	1.44795e+06	2	0	31
12386.9	7745.8	1.56396e+06	2	0	35
23217.5	10317.3	1.44795e+06	2	0	42
6747.1	16124.4	591122	2	0	0
18538.3	6173.6	835972	2	0	24
8034.2	12466.2	2.13132e+06	2	0	45
23223.9	12852.2	591122	2	0	32
17326.2	5329.6	1.77337e+06	2	0	27
23705.8	11057	591122	2	0	0
14558.1	22841.6	1.77337e+06	2	0	31
18490.2	6151.4	1.44795e+06	2	0	24
12404.7	7683.2	591122	2	0	0
11250.5	8874.4	2.50792e+06	2	0	54
8901.9	11155.8	1.32179e+06	2	0	52
22782.5	15514.2	1.18224e+06	2	0	46
20576.1	20257.6	1.02385e+06	2	0	36
20111	6137	1.44795e+06	2	0	25
23695.5	11077.2	591122	2	0	0
20865.2	19347.9	835972	2	0	0
14540.1	22844.5	1.96053e+06	2	0	31
15501.6	6247.1	1.18224e+06	2	0	0
14713	6786.8	1.18224e+06	2	0	23
11235	8844.7	1.96053e+06	2	0	54
23238.7	10332.1	835972	2	0	42
8059.2	12447.1	1.67194e+06	2	0	45
22816.4	17001.6	591122	2	0	0
19764.2	20388.1	835972	2	0	40
21726.7	8146	835972	2	0	0
23197.3	10318	2.04771e+06	2	0	42
8922.8	11164	1.44795e+06	2	0	52
8002.2	12440.3	1.77337e+06	2	0	45
22763.9	15468.4	1.44795e+06	2	0	46
16887.1	22582.3	1.18224e+06	2	0	53
20121.2	6153.1	1.67194e+06	2	0	25
20029.6	7301.7	1.86929e+06	2	0	34
12375.2	7745.7	1.32179e+06	2	0	35
11220.6	8876.9	835972	2	0	54
8535	11849.5	591122	2	0	0
9070.2	21031.2	591122	2	0	0
14548	22838.4	2.21178e+06	2	0	31
17328.2	5362.1	1.02385e+06	2	0	27
20535.7	6902.4	2.21178e+06	2	0	56
21678.3	8107.4	1.18224e+06	2	0	0
23210.5	10314.1	2.13132e+06	2	0	42
23125	10964.4	1.44795e+06	2	0	29
20531.1	20265.2	835972	2	0	0
18489.8	6182.6	1.77337e+06	2	0	24
10389	9723.3	1.56396e+06	2	0	49
7345.1	13729.2	835972	2	0	0
14550.3	22843.4	1.96053e+06	2	0	31
14361.5	6265.5	1.67194e+06	2	0	41
11233.9	8851.4	1.96053e+06	2	0	54
22816.8	16971.5	591122	2	0	0
16898.7	22596	1.44795e+06	2	0	53
18489.5	6163.5	1.77337e+06	2	0	24
12389.7	7782.8	835972	2	0	35
8913.3	11164.4	1.67194e+06	2	0	52
20891.4	19348.3	1.18224e+06	2	0	0
14533.2	22844.7	1.77337e+06	2	0	31
13721.3	6378.1	591122	2	0	0
14374	6291	835972	2	0	0
15488.1	6235	1.02385e+06	2	0	0
20048.9	7297.7	1.18224e+06	2	0	34
7380.2	13682.6	835972	2	0	0
20556.7	20259.2	835972	2	0	36
19678.6	20469.5	591122	2	0	0
21704.2	8142.8	835972	2	0	0
10390	9736.3	1.32179e+06	2	0	49
23178.2	10303.4	1.44795e+06	2	0	42
8539.4	11820.5	591122	2	0	0
20129.5	6150.3	1.67194e+06	2	0	25
14742.3	6793.2	835972	2	0	23
8924.5	11148.3	1.02385e+06	2	0	52
7994.6	12486.8	1.44795e+06	2	0	45
7509.4	18994.1	591122	2	0	0
14358.1	6232.1	1.77337e+06	2	0	41
10373.9	9735.1	1.67194e+06	2	0	49
22789.5	15459.2	1.56396e+06	2	0	46
14543.7	22855.4	1.86929e+06	2	0	31
12393.4	7749.1	1.56396e+06	2	0	35
11256	8862.9	2.70886e+06	2	0	54
20125.3	6131.8	1.67194e+06	2	0	25
14361	6267.9	1.44795e+06	2	0	41
8078.1	19824.7	1.32179e+06	2	0	0
20584.4	20263.9	835972	2	0	36
19683	20484	591122	2	0	0
17335.4	5315.3	1.44795e+06	2	0	27
21757.3	8239.6	591122	2	0	0
11268	8861.5	2.21178e+06	2	0	54
23189.9	10316.5	1.96053e+06	2	0	42
14370.5	6250.7	1.67194e+06	2	0	41
15491.1	6240.5	1.18224e+06	2	0	0
6746.7	13313.5	1.44795e+06	2	0	28
20581.5	20276.1	1.18224e+06	2	0	36
19748.6	20481.2	1.18224e+06	2	0	40
16887.1	22596.4	1.18224e+06	2	0	53
14543	22816.2	1.56396e+06	2	0	31
19388.2	6929	835972	2	0	0
10063	10206	835972	2	0	0
8008.8	12493.4	1.32179e+06	2	0	45
15501.7	6228.1	1.02385e+06	2	0	0
14719.6	6820.1	591122	2	0	23
11254.5	8860.4	2.70886e+06	2	0	54
22788.6	15449.5	1.44795e+06	2	0	46
6998.7	17001.4	591122	2	0	0
12386.8	7786.2	591122	2	0	35
23209.5	10318.5	2.04771e+06	2	0	42
23242.2	12878.2	1.56396e+06	2	0	32
6707.5	13317.3	835972	2	0	28
17352.3	5334.1	835972	2	0	27
18487.8	6177.6	1.56396e+06	2	0	24
14343.9	6243.5	2.77261e+06	2	0	41
15505.3	6248.1	835972	2	0	0
8037.6	12452.8	2.43726e+06	2	0	45
20854.5	19338.9	835972	2	0	0
19723.3	20452.6	1.32179e+06	2	0	40
14556.9	22822.7	1.77337e+06	2	0	31
14393.7	7046.6	835972	2	0	0
8912.1	11228.5	1.32179e+06	2	0	52
6739.8	13306.7	1.44795e+06	2	0	28
22620.4	9327.2	591122	2	0	0
23203.7	10327.1	2.04771e+06	2	0	42
22781.6	15460.5	1.77337e+06	2	0	46
19732.1	20461.9	1.44795e+06	2	0	40
14367.8	6302.1	591122	2	0	0
20134.3	6153.9	1.44795e+06	2	0	25
20547.4	6916	1.02385e+06	2	0	56
20038.8	7355.1	591122	2	0	34
12381.3	7764.9	1.67194e+06	2	0	35
11248.2	8885.2	1.96053e+06	2	0	54
22791.4	15460.3	1.56396e+06	2	0	46
19731.7	20443.3	1.77337e+06	2	0	40
18862.1	6829.2	591122	2	0	0
14557	22818	1.56396e+06	2	0	31
14367.2	6266.5	1.32179e+06	2	0	41
18515.2	6149.3	1.02385e+06	2	0	24
8907.3	11178.1	1.18224e+06	2	0	52
6755.7	13315.7	1.44795e+06	2	0	28
19748.4	20482.7	1.18224e+06	2	0	40
23211.8	10287.2	1.18224e+06	2	0	42
8030.9	12459.4	2.21178e+06	2	0	45
8067.4	19829	1.18224e+06	2	0	0
17359.1	5311.9	835972	2	0	27
19763.1	20474.5	1.44795e+06	2	0	40
22675.9	9304.1	591122	2	0	0
23159.2	10999.7	1.18224e+06	2	0	29
8916	11224	835972	2	0	52
6727.6	13317	1.32179e+06	2	0	28
16904.6	22606.8	591122	2	0	53
18528.5	6143	591122	2	0	24
9694.7	10648.1	591122	2	0	0
19747.5	20465.2	1.44795e+06	2	0	40
14365.8	6258	1.67194e+06	2	0	41
8898.5	11158.1	1.32179e+06	2	0	52
23258.5	10305.1	2.2894e+06	2	0	42
22787.9	15474.6	1.44795e+06	2	0	46
12390.8	8622.4	835972	2	0	0
23227.4	12875.6	1.32179e+06	2	0	32
7375.6	13703.2	835972	2	0	0
17363.4	5303.2	835972	2	0	27
20044.6	7329	1.56396e+06	2	0	34
8897.3	11175.1	1.77337e+06	2	0	52
18499.8	6165.4	1.56396e+06	2	0	24
11257.1	8884.6	1.96053e+06	2	0	54
6753.9	13375.9	1.44795e+06	2	0	28
8078.2	19838.9	1.32179e+06	2	0	0
14522.4	22841.7	1.32179e+06	2	0	31
10352.7	9735.6	2.04771e+06	2	0	49
23201.6	10298.2	1.86929e+06	2	0	42
23170.2	10976.2	1.18224e+06	2	0	29
8901.7	11252.8	1.18224e+06	2	0	52
8032.8	12440.5	2.2894e+06	2	0	45
20109.6	6140.4	1.44795e+06	2	0	25
14390.1	6298.8	591122	2	0	0
12389.2	7759.9	1.56396e+06	2	0	35
21764.7	8243.2	591122	2	0	0
23254.6	12884.8	1.18224e+06	2	0	32
7358.5	13735.1	835972	2	0	0
18533	6189.7	1.32179e+06	2	0	24
20055.8	7344.4	835972	2	0	34
10345.3	9727.4	2.13132e+06	2	0	49
8012.2	12444.3	1.96053e+06	2	0	45
23009.1	13994.3	591122	2	0	0
19766.7	20413.7	1.56396e+06	2	0	40
15358.2	22899.6	591122	2	0	30
20121.6	6148	1.86929e+06	2	0	25
20459.4	6873.4	591122	2	0	56
18828.4	6799.9	591122	2	0	0
14404.4	7030	1.18224e+06	2	0	0
11247.9	8852.6	2.70886e+06	2	0	54
22822.6	16989.1	835972	2	0	0
8084.1	19823.5	1.32179e+06	2	0	0
14542.5	22824.1	1.86929e+06	2	0	31
20012.4	7329.4	1.67194e+06	2	0	34
12387.2	7746.1	1.56396e+06	2	0	35
11504	9578.9	591122	2	0	0
8889.8	11220.1	2.57664e+06	2	0	52
10359.3	9689	2.57664e+06	2	0	49
8024.8	12436	1.77337e+06	2	0	45
23729.7	13256.5	1.32179e+06	2	0	68
14522.8	22827.2	1.18224e+06	2	0	31
17375.1	5282.3	591122	2	0	0
14409.9	7036.4	1.02385e+06	2	0	0
8088.4	19818.4	1.02385e+06	2	0	0
13750.9	6252.5	591122	2	0	0
12381	7762.8	1.77337e+06	2	0	35
22613.7	9311.4	591122	2	0	0
23176.7	10319.5	1.32179e+06	2	0	42
15342.9	22913.8	1.44795e+06	2	0	30
17387.8	5296	591122	2	0	0
13775.7	6565.9	591122	2	0	0
14418.5	7027.7	835972	2	0	0
11240.2	8860.3	2.64358e+06	2	0	54
8887.8	11206.4	3.18329e+06	2	0	52
8034.2	12454.9	2.36449e+06	2	0	45
7369	13698.1	1.02385e+06	2	0	0
13022.6	22818.3	1.32179e+06	2	0	26
14546.1	22820.3	1.67194e+06	2	0	31
10317.5	9741.9	835972	2	0	0
9687.9	10630.4	591122	2	0	0
23724.7	13260.8	591122	2	0	68
22959.1	14484.2	1.18224e+06	2	0	0
16888.3	22592.5	1.18224e+06	2	0	53
12363.8	7771.7	1.18224e+06	2	0	35
23149.3	10946.6	1.96053e+06	2	0	29
14543	22828.4	2.04771e+06	2	0	31
17356.9	5302	1.02385e+06	2	0	27
19894.3	5853.8	1.32179e+06	2	0	44
12337.5	8623.7	591122	2	0	0
11242.4	8874.5	2.50792e+06	2	0	54
8051.1	12450.7	2.04771e+06	2	0	45
22960.8	14492.4	1.02385e+06	2	0	0
16886.9	22587.4	1.18224e+06	2	0	53
14517.6	22857.2	1.02385e+06	2	0	31
13788.1	6579.6	591122	2	0	0
10345	9721.3	2.21178e+06	2	0	49
6719.5	13331	835972	2	0	28
7356.1	13717.4	835972	2	0	0
15361.2	22916.2	1.02385e+06	2	0	30
14390.4	7026.6	591122	2	0	0
20016.6	7313.8	2.04771e+06	2	0	34
10044.8	10206.8	835972	2	0	0
23155.3	10931.6	1.02385e+06	2	0	29
8877.4	11221.4	3.18329e+06	2	0	52
8047.9	12439.9	2.13132e+06	2	0	45
22766.1	15459.1	1.18224e+06	2	0	46
18639.1	6204.8	1.18224e+06	2	0	43
12340.5	8617.6	591122	2	0	0
10350.7	9731	2.2894e+06	2	0	49
11501.2	9585.9	591122	2	0	0
14362.4	6253.3	2.04771e+06	2	0	41
11249.6	8898.7	1.44795e+06	2	0	54
6675.3	13758.4	835972	2	0	51
19778.4	20474.1	1.18224e+06	2	0	40
14544.8	22850.4	1.77337e+06	2	0	31
20942.4	7254.6	835972	2	0	0
8897.5	11237.5	2.04771e+06	2	0	52
7393.7	13670.7	591122	2	0	0
6439.2	14361.9	591122	2	0	0
11242	8863.6	2.50792e+06	2	0	54
10340.2	9733.6	1.86929e+06	2	0	49
22741.7	15497.8	1.86929e+06	2	0	46
14535.3	22839.9	2.13132e+06	2	0	31
15342.4	22927.9	1.32179e+06	2	0	30
14329.4	6237.8	2.2894e+06	2	0	41
23174.9	10949.4	1.44795e+06	2	0	29
8594	11805.1	1.02385e+06	2	0	58
6761.2	13349.1	1.18224e+06	2	0	28
22751	15516.6	2.36449e+06	2	0	46
14542	22823.9	1.86929e+06	2	0	31
23192	10340.8	835972	2	0	42
10340	9735.8	1.77337e+06	2	0	49
6743.8	13356.4	1.32179e+06	2	0	28
14554.1	22846.5	1.67194e+06	2	0	31
15342.1	22917.5	1.56396e+06	2	0	30
13753.6	6238.1	591122	2	0	0
23207.3	10291.1	1.32179e+06	2	0	42
8045	12458.1	2.50792e+06	2	0	45
7358.5	13694.2	835972	2	0	0
14337.3	6247	2.70886e+06	2	0	41
20048.1	6736.8	591122	2	0	0
11243.1	8859	2.77261e+06	2	0	54
10359.8	9717	2.50792e+06	2	0	49
10042	10203.4	591122	2	0	0
8901.9	11239	1.77337e+06	2	0	52
6740.7	13349.5	1.02385e+06	2	0	28
23225.8	12878	1.18224e+06	2	0	32
22774	15507.3	1.56396e+06	2	0	46
15269.2	22876	591122	2	0	0
20033.2	7279.6	591122	2	0	0
8902.3	11245.5	1.56396e+06	2	0	52
8682.8	11656.6	591122	2	0	0
16925.4	22603.2	1.32179e+06	2	0	53
20058.9	6730.4	835972	2	0	0
10373	9686.7	2.57664e+06	2	0	49
6736.5	13319.8	1.44795e+06	2	0	28
15323.3	22906.3	1.32179e+06	2	0	30
7095.1	14430.7	591122	2	0	0
22763.3	15484.1	1.67194e+06	2	0	46
20932.2	7253.9	835972	2	0	0
8038.1	12497.4	1.56396e+06	2	0	45
14336.6	6238.4	2.57664e+06	2	0	41
11254	8868.9	2.77261e+06	2	0	54
21718.4	9036.2	835972	2	0	0
8899.9	11228.9	2.13132e+06	2	0	52
19793.7	20460.6	1.56396e+06	2	0	40
14478.4	22880	1.44795e+06	2	0	33
23202.9	10313.9	2.13132e+06	2	0	42
9003.7	20934	591122	2	0	0
19903	5808.4	1.56396e+06	2	0	44
8045.2	12497.3	1.44795e+06	2	0	45
6430.5	14373.7	591122	2	0	0
21718.5	9031.5	835972	2	0	0
23248.8	12903.5	591122	2	0	32
16939.4	22626	835972	2	0	53
19901	5835.2	1.96053e+06	2	0	44
20013.6	7317.5	1.96053e+06	2	0	34
8905.3	11199.5	1.32179e+06	2	0	52
8052.2	12486.7	1.67194e+06	2	0	45
6729.8	13288	591122	2	0	28
14344.6	6250.4	2.70886e+06	2	0	41
12361.1	7770.2	835972	2	0	35
11258.5	8824	2.70886e+06	2	0	54
10344.6	9693.3	1.96053e+06	2	0	49
16921.7	22625.2	835972	2	0	53
14485.1	22874.8	1.32179e+06	2	0	33
8047.4	12491.7	1.67194e+06	2	0	45
19788.8	20464.9	1.44795e+06	2	0	40
15327.2	22922.6	1.77337e+06	2	0	30
18667.1	6217.5	1.32179e+06	2	0	43
20068.4	6721.7	591122	2	0	0
11246.2	8884.1	1.96053e+06	2	0	54
22752	15488	1.77337e+06	2	0	46
14304.5	7115.4	835972	2	0	0
21718.9	9036.5	835972	2	0	0
10346.3	9696.7	2.04771e+06	2	0	49
8065	12495.6	1.18224e+06	2	0	45
6715.7	13304.7	1.02385e+06	2	0	28
7114.5	14445.7	835972	2	0	38
8997.9	20952	591122	2	0	0
23140.3	10957.7	1.96053e+06	2	0	29
23195.2	10310.5	2.04771e+06	2	0	42
8054.4	12445.5	1.96053e+06	2	0	45
20949.3	7253.4	835972	2	0	0
20023.5	7279.9	591122	2	0	0
16922.8	22615.3	1.32179e+06	2	0	53
10344.1	9728	2.13132e+06	2	0	49
23191.4	10308.4	1.96053e+06	2	0	42
8035	12467.2	2.04771e+06	2	0	45
15331	22941.2	835972	2	0	30
10347	9722.2	2.2894e+06	2	0	49
23198.5	10308.4	2.13132e+06	2	0	42
8091.4	19828.7	1.18224e+06	2	0	0
11254.5	8879.3	2.36449e+06	2	0	54
22684.4	9321.9	835972	2	0	0
8902.4	11197.5	1.44795e+06	2	0	52
8550.2	11832	835972	2	0	0
8034	12451.3	2.57664e+06	2	0	45
22973	14467.3	1.02385e+06	2	0	0
14486	22879.1	1.56396e+06	2	0	33
10360.7	9717.1	2.43726e+06	2	0	49
15320.6	22911.9	1.32179e+06	2	0	30
14318.4	7107.3	835972	2	0	0
23209.7	10352.1	591122	2	0	42
6751.7	13311.5	1.32179e+06	2	0	28
6684.7	13819.6	1.32179e+06	2	0	51
7095.2	14431	591122	2	0	0
17494.3	6068.3	835972	2	0	0
13704.7	6369.2	835972	2	0	0
23769.6	13257.2	2.2894e+06	2	0	68
8100.2	19861.9	835972	2	0	0
14337.6	6256.3	2.43726e+06	2	0	41
18857.6	6835.9	591122	2	0	0
20493.1	6892.3	1.67194e+06	2	0	56
11249.2	8819.9	2.21178e+06	2	0	54
10359.1	9662.2	1.02385e+06	2	0	49
23156.7	10948.6	1.96053e+06	2	0	29
20020.7	7321	2.13132e+06	2	0	34
8048.9	12442	2.21178e+06	2	0	45
22712.4	15484.1	591122	2	0	46
19827.6	20442.8	1.18224e+06	2	0	40
11251.4	8861.7	2.77261e+06	2	0	54
10377.9	9634.9	591122	2	0	49
23751.1	13266.9	2.50792e+06	2	0	68
17414.4	5438.1	591122	2	0	0
23203.4	10336.6	1.32179e+06	2	0	42
20020.8	7338.8	1.44795e+06	2	0	34
11264.2	8827	2.83492e+06	2	0	54
10362.5	9657.6	1.02385e+06	2	0	49
6727.2	13295.2	1.02385e+06	2	0	28
14464.7	22862	591122	2	0	33
14249.4	7210.1	1.86929e+06	2	0	39
23193.2	10307.5	1.96053e+06	2	0	42
8876.3	11208.7	3.54673e+06	2	0	52
20021.7	7302.9	1.77337e+06	2	0	34
8036.5	12446.4	2.43726e+06	2	0	45
14347.1	6245.6	2.83492e+06	2	0	41
11267.8	8842.9	2.77261e+06	2	0	54
23192.6	10311.4	2.13132e+06	2	0	42
8896.1	11251.5	1.32179e+06	2	0	52
6751.8	13330.9	1.44795e+06	2	0	28
15322.4	22917.5	1.44795e+06	2	0	30
14294.7	7140.8	835972	2	0	0
8062.1	12433.3	1.44795e+06	2	0	45
23277.9	12884.8	591122	2	0	32
21081.5	18905.5	591122	2	0	0
11249	8845.6	2.83492e+06	2	0	54
23217.3	10280.2	1.02385e+06	2	0	42
6668.7	13821.4	1.56396e+06	2	0	51
14359.3	6237.2	1.96053e+06	2	0	41
20014.9	7332.7	1.77337e+06	2	0	34
10368.6	9658.1	1.18224e+06	2	0	49
17511.4	6079.8	591122	2	0	0
8597.2	11855.9	1.44795e+06	2	0	58
23246.4	12861.9	1.18224e+06	2	0	32
6598.8	13790.8	591122	2	0	51
8289.7	20128.3	835972	2	0	0
14340.8	6237.5	2.83492e+06	2	0	41
22696.1	9341.1	835972	2	0	0
14479.1	22861	1.32179e+06	2	0	33
14290.1	7140.2	835972	2	0	0
10362	9685.6	2.57664e+06	2	0	49
8007.7	12456.1	1.77337e+06	2	0	45
22788.9	15466.7	1.56396e+06	2	0	46
8292.1	20175.7	1.02385e+06	2	0	0
19785.7	20464.9	1.32179e+06	2	0	40
20031.6	7316.2	2.2894e+06	2	0	34
11256.2	8844.3	2.77261e+06	2	0	54
23166.6	10963.1	1.77337e+06	2	0	29
6768.7	13326.1	835972	2	0	28
23009.3	14013.8	591122	2	0	0
12365.4	7772.3	1.18224e+06	2	0	35
10368	9685.2	2.2894e+06	2	0	49
8591.5	11859.4	1.67194e+06	2	0	58
18644.3	6212.5	1.02385e+06	2	0	43
23241.5	10281	1.56396e+06	2	0	42
23159.7	10952.9	1.86929e+06	2	0	29
7997.6	12447.7	1.67194e+06	2	0	45
14479.3	22883.7	1.32179e+06	2	0	33
8868.5	11200.6	3.49712e+06	2	0	52
23268.7	12872.8	835972	2	0	32
22777.1	15530.7	1.44795e+06	2	0	46
14315.8	7148.2	591122	2	0	0
11273.1	8850.7	2.04771e+06	2	0	54
6763.1	13387.3	1.44795e+06	2	0	28
19903.4	5820	2.13132e+06	2	0	44
20040.9	7308.8	1.86929e+06	2	0	34
8547	11886	1.18224e+06	2	0	58
17505.9	6043.9	1.02385e+06	2	0	0
10343.3	9714.6	2.13132e+06	2	0	49
8294.7	20178.1	1.02385e+06	2	0	0
14306.1	7139.5	1.02385e+06	2	0	0
8854.5	11205.9	2.43726e+06	2	0	52
21063.4	18911.7	591122	2	0	0
19901.9	5867.4	1.02385e+06	2	0	44
8035.9	12481.3	1.86929e+06	2	0	45
8292	20164	1.18224e+06	2	0	0
14346.1	6241.4	2.77261e+06	2	0	41
11272	8830.7	2.77261e+06	2	0	54
15334.8	22917.2	1.67194e+06	2	0	30
20023.5	7315.6	2.2894e+06	2	0	34
23142.2	10962.6	1.96053e+06	2	0	29
8845.4	11181.8	1.18224e+06	2	0	52
19797.8	20438.8	1.02385e+06	2	0	40
13698.3	6374.1	591122	2	0	0
10368.7	9697.2	2.43726e+06	2	0	49
17499.5	6042.1	1.18224e+06	2	0	0
19379	6932.2	835972	2	0	0
8867.1	11182.9	2.77261e+06	2	0	52
22788.2	15446.6	1.32179e+06	2	0	46
16307.7	6023.4	591122	2	0	0
14317.2	7115.7	835972	2	0	0
20896.1	7240.7	591122	2	0	0
8879	11192.5	3.34389e+06	2	0	52
23246.4	12860.6	1.18224e+06	2	0	32
14503.7	22887.3	591122	2	0	33
18677.3	6224.1	1.18224e+06	2	0	43
10355	9726.3	2.57664e+06	2	0	49
7975.4	12437.1	1.02385e+06	2	0	45
8306.7	20138	1.02385e+06	2	0	0
20581.5	20309.8	1.44795e+06	2	0	36
14336.5	6242.4	2.70886e+06	2	0	41
23223.2	12889	1.18224e+06	2	0	32
22787.8	15447.9	1.44795e+06	2	0	46
15279.1	22865.1	591122	2	0	0
19383.2	6963.5	591122	2	0	0
20498.4	6875.9	1.56396e+06	2	0	56
20031.2	7339.3	1.44795e+06	2	0	34
11264.4	8835.4	2.89589e+06	2	0	54
7979.1	12409.9	835972	2	0	45
7120.8	14505.5	1.44795e+06	2	0	38
7330.4	18465.7	835972	2	0	0
8314.6	20146.9	835972	2	0	0
17562.2	6060.3	835972	2	0	0
20891.1	7237.7	591122	2	0	0
8869.3	11195.9	3.34389e+06	2	0	52
8573.9	11795.9	1.02385e+06	2	0	58
14489	22866.8	1.32179e+06	2	0	33
23238.5	12881.7	1.32179e+06	2	0	32
10365.3	9691.9	2.36449e+06	2	0	49
6833.3	13363.7	835972	2	0	0
6634.2	13795.3	2.13132e+06	2	0	51
19860.5	5859.2	835972	2	0	44
20028	7323	2.36449e+06	2	0	34
7334.3	18438.5	1.02385e+06	2	0	0
8300	20160.5	1.32179e+06	2	0	0
15326.6	22912	1.56396e+06	2	0	30
19380.8	6945.3	1.02385e+06	2	0	0
23259.7	10291.2	2.21178e+06	2	0	42
8892	11171.5	1.56396e+06	2	0	52
7956	12456.5	591122	2	0	45
14540.2	22870	591122	2	0	31
14241.4	7232.7	1.77337e+06	2	0	39
10382.1	9715.6	1.56396e+06	2	0	49
23230	12857.3	1.18224e+06	2	0	32
12770	22691.9	1.02385e+06	2	0	0
14340	6252.9	2.50792e+06	2	0	41
20028.1	7314.8	2.13132e+06	2	0	34
11272.5	8845.7	2.2894e+06	2	0	54
8896	11200.1	2.04771e+06	2	0	52
15525.6	6336.5	591122	2	0	0
22984.5	14475.2	1.02385e+06	2	0	0
8016.9	12506	1.02385e+06	2	0	45
16951.9	22559.9	591122	2	0	53
14345.6	6256.8	2.43726e+06	2	0	41
15531.5	6304.3	591122	2	0	0
14235.9	7222.5	2.04771e+06	2	0	39
20025.9	7307.8	2.13132e+06	2	0	34
10399	9732.2	1.02385e+06	2	0	49
23248.7	12864.4	1.02385e+06	2	0	32
6652	13804.5	2.36449e+06	2	0	51
8557.9	11879.8	1.56396e+06	2	0	58
12794.1	22674.5	591122	2	0	0
14476.9	22896.4	1.18224e+06	2	0	33
16300.8	6004.9	591122	2	0	0
15502.9	6310.6	835972	2	0	0
7117	14464.5	1.02385e+06	2	0	38
22758.4	15527.2	2.13132e+06	2	0	46
19889.1	5827.8	1.86929e+06	2	0	44
8879.1	11182.4	2.83492e+06	2	0	52
8588	11802.7	1.02385e+06	2	0	58
7984.9	12499.7	1.02385e+06	2	0	45
10377.8	9734	1.77337e+06	2	0	49
23266.7	10287.5	1.67194e+06	2	0	42
7087.9	14478.7	1.02385e+06	2	0	38
19804.4	20450.7	1.67194e+06	2	0	40
12775.3	22696.5	1.18224e+06	2	0	0
14469.9	22908.8	591122	2	0	33
14346.3	6253.6	2.57664e+06	2	0	41
15505.4	6308	591122	2	0	0
18661.7	6212.8	1.56396e+06	2	0	43
8876.6	11204.4	3.64392e+06	2	0	52
22950.5	14518.7	835972	2	0	0
11273.4	8873.2	1.77337e+06	2	0	54
10366	9722.9	2.36449e+06	2	0	49
22712.7	9751.1	591122	2	0	0
8554.1	11794.6	835972	2	0	58
7098.2	14480.6	1.32179e+06	2	0	38
17484.4	6046.9	835972	2	0	0
11643.2	9546.6	1.02385e+06	2	0	48
6652.8	13844.2	1.44795e+06	2	0	51
20038.5	7318.2	2.04771e+06	2	0	34
22703.7	9745.5	591122	2	0	0
14350.5	6242	2.70886e+06	2	0	41
20509.3	6927.3	2.21178e+06	2	0	56
14248.3	7215.4	2.04771e+06	2	0	39
11237	8892.6	1.18224e+06	2	0	54
8575.7	11851.9	835972	2	0	58
6648	13828	2.43726e+06	2	0	51
22760.2	15556.6	1.67194e+06	2	0	46
12776	22689.4	1.18224e+06	2	0	0
19893.2	5816	1.77337e+06	2	0	44
7110.9	14478.5	1.18224e+06	2	0	38
15543.8	6290.3	591122	2	0	0
10406.8	9685.1	835972	2	0	49
20582	20314.6	1.32179e+06	2	0	36
12747.9	22694.7	835972	2	0	0
20036	7305.8	1.96053e+06	2	0	34
11244.4	8865.1	2.50792e+06	2	0	54
11657.4	9525.5	835972	2	0	48
8850.3	11183.5	1.67194e+06	2	0	52
22747	15567.3	2.21178e+06	2	0	46
6646.8	13832.9	2.21178e+06	2	0	51
12767.2	22693	1.18224e+06	2	0	0
14225.7	7222	1.44795e+06	2	0	39
12438.5	7711.7	1.02385e+06	2	0	37
8894	11193.6	2.21178e+06	2	0	52
7938	12409.2	591122	2	0	0
22969.9	14516.5	1.02385e+06	2	0	0
15481.2	6297.5	591122	2	0	0
20470.4	6884.2	835972	2	0	56
22691.2	9328	1.02385e+06	2	0	0
10397.6	9693.9	1.44795e+06	2	0	49
18634.4	6191.7	1.32179e+06	2	0	43
11232.7	8847.9	1.77337e+06	2	0	54
23227.2	13103.8	3.34389e+06	2	0	64
22743	15580.6	1.77337e+06	2	0	46
20594.6	20310.5	1.32179e+06	2	0	36
20024.7	7326.2	2.13132e+06	2	0	34
12397	7752.3	1.32179e+06	2	0	35
22979.8	14475	1.02385e+06	2	0	0
17575.4	6068.1	591122	2	0	0
18655.1	6175.6	1.44795e+06	2	0	43
8872	11182.4	2.70886e+06	2	0	52
11646.7	9537.2	1.18224e+06	2	0	48
7108.6	14464.2	1.32179e+06	2	0	38
17407.2	5427.7	835972	2	0	0
14350.1	6234.1	2.43726e+06	2	0	41
13115.8	7220.3	2.2894e+06	2	0	63
8602.2	11811.5	1.32179e+06	2	0	58
20586.8	20309.9	1.44795e+06	2	0	36
14250.2	7227.6	1.96053e+06	2	0	39
9770.4	10722.7	591122	2	0	0
22948.5	14468.1	591122	2	0	0
12790.3	22686.9	1.02385e+06	2	0	0
11642.2	9533.1	1.18224e+06	2	0	48
10385	9671.3	1.32179e+06	2	0	49
8626.3	11804.2	1.44795e+06	2	0	58
6635.2	13842.4	2.04771e+06	2	0	51
22738.7	15569.9	2.21178e+06	2	0	46
19896.8	5815.3	1.56396e+06	2	0	44
8021.4	12503.6	1.18224e+06	2	0	45
23761	13249.6	3.29123e+06	2	0	68
7134.2	14491.3	1.02385e+06	2	0	38
13095.6	7190.1	3.01414e+06	2	0	63
14223.3	7218.4	1.18224e+06	2	0	39
23217.1	10315.4	1.77337e+06	2	0	42
8641.4	11774	1.02385e+06	2	0	58
23276.7	13088.4	835972	2	0	64
22745	15568	2.21178e+06	2	0	46
18664.3	6211.3	1.44795e+06	2	0	43
11237.4	8868.4	2.57664e+06	2	0	54
9772	10719.9	835972	2	0	0
23749.4	13250.3	3.34389e+06	2	0	68
22969.7	14497.9	1.18224e+06	2	0	0
14334.5	6245.9	2.70886e+06	2	0	41
8598.9	11829.6	1.56396e+06	2	0	58
7099.9	14502.9	1.18224e+06	2	0	38
20523.7	6862	591122	2	0	56
18818.1	6812.1	591122	2	0	0
8859.3	11205.2	3.07156e+06	2	0	52
20590.7	20310.1	1.32179e+06	2	0	36
19904.4	5871.9	591122	2	0	44
14329	6239.2	2.36449e+06	2	0	41
23272.1	10293.8	1.67194e+06	2	0	42
8879.2	11183	2.83492e+06	2	0	52
7108	14507	1.44795e+06	2	0	38
22958.4	14502.6	1.32179e+06	2	0	0
22747.7	15558.2	2.04771e+06	2	0	46
19906.6	5822	2.21178e+06	2	0	44
20865.8	7204.5	591122	2	0	0
17409	5409.6	591122	2	0	0
15484.5	6312.1	835972	2	0	0
8830.7	11182	1.02385e+06	2	0	52
8589.2	11835.5	1.02385e+06	2	0	58
7123.1	14513.4	1.18224e+06	2	0	38
23748.8	13253.9	3.18329e+06	2	0	68
8834.7	11184.4	1.18224e+06	2	0	52
7998	12486.1	1.18224e+06	2	0	45
7090.4	14485.4	1.18224e+06	2	0	38
13110.7	7132.4	1.44795e+06	2	0	63
14242.4	7223.5	2.13132e+06	2	0	39
20515.8	6889.4	2.77261e+06	2	0	56
10366.9	9731.5	2.13132e+06	2	0	49
8015.8	12450	2.36449e+06	2	0	45
8648.6	11787.5	1.32179e+06	2	0	58
7120.3	14496.6	1.44795e+06	2	0	38
22727.6	15546.6	1.18224e+06	2	0	46
19839.3	20444.1	835972	2	0	40
23253	13106.5	4.30343e+06	2	0	64
14331.6	6237.7	2.50792e+06	2	0	41
18636	6178.3	1.18224e+06	2	0	43
22725.6	15560.3	1.44795e+06	2	0	46
19798.6	20459.9	1.67194e+06	2	0	40
12441.4	7711.1	1.02385e+06	2	0	37
10384.7	9684.4	1.96053e+06	2	0	49
22981.5	14467	1.18224e+06	2	0	0
19916	5903.7	591122	2	0	0
11233.5	8854.8	2.04771e+06	2	0	54
8622.9	11824.2	1.44795e+06	2	0	58
7094.3	14471.6	1.32179e+06	2	0	38
10381.1	9669.4	1.56396e+06	2	0	49
22767.2	15567.4	1.18224e+06	2	0	46
23249.4	10306.6	2.2894e+06	2	0	42
10376.1	9683.2	2.43726e+06	2	0	49
7100.7	14505.1	1.02385e+06	2	0	38
22747.9	15567.6	2.2894e+06	2	0	46
19807.9	20459.7	1.77337e+06	2	0	40
8838.7	11207.7	1.44795e+06	2	0	52
23759.7	13258.4	2.89589e+06	2	0	68
14592	23142.1	1.02385e+06	2	0	47
12398.3	7693.4	591122	2	0	0
10350.9	9727.2	2.50792e+06	2	0	49
7115.5	14501.9	1.44795e+06	2	0	38
8621.1	11770	1.02385e+06	2	0	58
7267.9	13139.1	2.95561e+06	2	0	62
23274.2	13099.2	1.32179e+06	2	0	64
13128.1	7170.9	2.21178e+06	2	0	63
23246.6	10298.9	2.21178e+06	2	0	42
23769.3	13258.8	2.2894e+06	2	0	68
6667.5	13824.1	1.67194e+06	2	0	51
11249.6	8853.6	2.70886e+06	2	0	54
8636.7	11793.9	1.32179e+06	2	0	58
23282.8	13089.3	835972	2	0	64
6647.7	13817	2.89589e+06	2	0	51
22745.2	15570.6	2.13132e+06	2	0	46
14242.1	7212.1	2.04771e+06	2	0	39
7138	14498.2	1.02385e+06	2	0	38
19818.3	20452	1.67194e+06	2	0	40
20507.5	6882.4	2.43726e+06	2	0	56
11273.6	8783.6	2.57664e+06	2	0	54
8867.6	11217.1	3.07156e+06	2	0	52
8637.5	11772.6	1.18224e+06	2	0	58
23243.6	13089.4	2.57664e+06	2	0	64
23756.5	13268.8	2.43726e+06	2	0	68
15531.2	6329.6	591122	2	0	0
8023.3	12478.3	1.18224e+06	2	0	45
19929.4	5840.2	1.18224e+06	2	0	44
18651.9	6190.4	1.86929e+06	2	0	43
23244.6	10320	1.44795e+06	2	0	42
8612.9	11811.4	1.77337e+06	2	0	58
14321.7	6234.5	1.86929e+06	2	0	41
20487	6876.3	1.18224e+06	2	0	56
14257.3	7204.4	1.56396e+06	2	0	39
10376.1	9690.8	2.43726e+06	2	0	49
23764.7	13277.8	1.32179e+06	2	0	68
11277.3	8786.2	2.43726e+06	2	0	54
22743.8	15562.1	2.2894e+06	2	0	46
23263.9	10319.1	1.18224e+06	2	0	42
23757.5	13258.9	2.89589e+06	2	0	68
20514.1	6872	1.56396e+06	2	0	56
13137.5	7185.1	3.73858e+06	2	0	63
14248.7	7214.1	1.96053e+06	2	0	39
19904.9	5815.6	1.96053e+06	2	0	44
14339.6	6228.3	2.36449e+06	2	0	41
8056.9	12442.7	1.77337e+06	2	0	45
6652.2	13820	2.83492e+06	2	0	51
22734.9	15559.8	2.04771e+06	2	0	46
11274.8	8801.2	2.70886e+06	2	0	54
23235.3	13089.4	2.2894e+06	2	0	64
19823.1	20466.4	1.18224e+06	2	0	40
14334.3	6240.7	2.64358e+06	2	0	41
8633.5	11783.2	1.56396e+06	2	0	58
8005.9	12453	1.67194e+06	2	0	45
22743.1	15585.9	1.67194e+06	2	0	46
13121.5	7212.5	2.77261e+06	2	0	63
11893	8190.4	835972	2	0	0
6646.9	13832.9	2.21178e+06	2	0	51
19939.9	5808.6	591122	2	0	44
18661.7	6169.9	1.02385e+06	2	0	43
23265.7	10308.3	1.86929e+06	2	0	42
8863.2	11215.4	2.83492e+06	2	0	52
13148.2	7164.7	1.02385e+06	2	0	63
23743.9	13269.3	2.04771e+06	2	0	68
22751.4	15576.9	2.04771e+06	2	0	46
23232.8	10314.1	1.44795e+06	2	0	42
19920.9	5813.6	1.56396e+06	2	0	44
14249.5	7216.2	2.04771e+06	2	0	39
11280.1	8786.4	2.2894e+06	2	0	54
8838.5	11223.1	1.02385e+06	2	0	52
18669.9	6184.8	1.77337e+06	2	0	43
7968.6	12424.4	1.02385e+06	2	0	45
23754.4	13273	1.86929e+06	2	0	68
16238	5939.4	1.56396e+06	2	0	57
13095.2	7160	2.57664e+06	2	0	63
23250.1	10301.8	2.21178e+06	2	0	42
20509.8	6907.5	2.95561e+06	2	0	56
11274.4	8823	2.77261e+06	2	0	54
8886	11205.9	3.4468e+06	2	0	52
6618.1	13804.5	2.04771e+06	2	0	51
18649.6	6179.7	1.56396e+06	2	0	43
13097.8	7133.8	1.67194e+06	2	0	63
8619.7	11782.2	1.18224e+06	2	0	58
19921.1	5828.1	1.67194e+06	2	0	44
8835.8	11220.6	1.02385e+06	2	0	52
8037	12444.1	2.43726e+06	2	0	45
11258.9	8827.9	2.83492e+06	2	0	54
8641.7	11802	1.02385e+06	2	0	58
23254.7	10300.7	2.2894e+06	2	0	42
18649.2	6198.1	1.86929e+06	2	0	43
11268.2	8807.6	2.70886e+06	2	0	54
8838.2	11202.1	1.44795e+06	2	0	52
8613.9	11799.7	1.32179e+06	2	0	58
23220.6	13115.7	2.50792e+06	2	0	64
19908.3	5832.4	2.04771e+06	2	0	44
13105.2	7154.6	2.04771e+06	2	0	63
11273.4	8795.2	2.83492e+06	2	0	54
6644.6	13822.4	2.70886e+06	2	0	51
16949.3	22573.2	835972	2	0	53
20511.4	6893.8	3.12792e+06	2	0	56
14240.1	7232.5	1.67194e+06	2	0	39
8890	11229.7	2.36449e+06	2	0	52
19830	20445.3	1.18224e+06	2	0	40
23234.3	13095	3.07156e+06	2	0	64
23215.1	10296.2	1.44795e+06	2	0	42
8883	11212.8	3.12792e+06	2	0	52
8614.6	11830.7	1.86929e+06	2	0	58
19913.5	5837.6	1.67194e+06	2	0	44
14248.4	7215.1	2.04771e+06	2	0	39
11684.5	9552.4	835972	2	0	48
6635.1	13826	2.70886e+06	2	0	51
11273.1	8789.2	2.77261e+06	2	0	54
9767.5	10702.9	591122	2	0	0
22744.9	15504	2.04771e+06	2	0	46
23262.1	10290.6	2.04771e+06	2	0	42
6608.4	13837.8	1.32179e+06	2	0	51
14252.4	7210.2	1.77337e+06	2	0	39
8652.8	11854.1	1.67194e+06	2	0	58
11282.3	8798.9	2.43726e+06	2	0	54
6635.9	13827.9	2.64358e+06	2	0	51
19811.7	20456.8	1.67194e+06	2	0	40
13064.7	7131.1	1.18224e+06	2	0	63
11267.1	8789.5	2.89589e+06	2	0	54
8883.5	11231.4	2.50792e+06	2	0	52
23238.7	13098.2	3.69155e+06	2	0	64
19900.3	5814.9	1.67194e+06	2	0	44
14353.6	6249.2	2.64358e+06	2	0	41
13036	7143.5	1.02385e+06	2	0	0
23247.4	10297.9	2.21178e+06	2	0	42
7336.4	18447.6	1.44795e+06	2	0	0
19816.8	20453.7	1.77337e+06	2	0	40
20489.6	6893.7	1.32179e+06	2	0	56
11280.8	8779.1	2.2894e+06	2	0	54
10362.1	9700.8	2.70886e+06	2	0	49
8856.5	11201.5	3.01414e+06	2	0	52
6647	13828.5	2.36449e+06	2	0	51
11288.9	8794.8	2.13132e+06	2	0	54
8049.3	12475.3	1.67194e+06	2	0	45
23255.1	10298.9	2.2894e+06	2	0	42
8645.8	11852.8	1.96053e+06	2	0	58
6637.4	13808.7	2.77261e+06	2	0	51
18661.4	6191.5	1.86929e+06	2	0	43
12109.1	23112.9	3.49712e+06	2	0	67
20336.1	7977	835972	2	0	0
8658.1	11863.2	1.77337e+06	2	0	58
11274	8808.7	2.43726e+06	2	0	54
23249.3	10296.4	2.36449e+06	2	0	42
19888.1	5833.9	1.32179e+06	2	0	44
10370.5	9721.6	2.04771e+06	2	0	49
8866.3	11208.6	3.4468e+06	2	0	52
6639.8	13806.6	2.57664e+06	2	0	51
20325.2	7979	835972	2	0	0
11282.1	8787	2.2894e+06	2	0	54
19892.4	5835.9	1.77337e+06	2	0	44
10365.1	9687.9	2.2894e+06	2	0	49
13082.4	7153	2.13132e+06	2	0	63
8875.4	11211.7	3.64392e+06	2	0	52
20342	7987.1	835972	2	0	0
11285.5	8789.1	2.2894e+06	2	0	54
10344.6	9692	1.96053e+06	2	0	49
8641.1	11854.8	1.96053e+06	2	0	58
7263.7	13088.9	2.77261e+06	2	0	62
6681.1	13796.8	591122	2	0	51
20505.4	6886.5	2.64358e+06	2	0	56
14575.4	23151.4	1.44795e+06	2	0	47
13111.3	7129.1	1.18224e+06	2	0	63
18674.5	6192	1.56396e+06	2	0	43
7245.5	13145.3	1.02385e+06	2	0	62
22767.4	15530.2	1.56396e+06	2	0	46
11283.6	8781.9	2.21178e+06	2	0	54
8881.3	11238.9	2.04771e+06	2	0	52
6670.6	13817.1	1.56396e+06	2	0	51
8635.9	11852.7	1.67194e+06	2	0	58
8029.3	12452.9	2.36449e+06	2	0	45
7276.9	13141.2	2.21178e+06	2	0	62
6693.1	13779.6	835972	2	0	51
13086.2	7129.1	1.02385e+06	2	0	63
10371.2	9679.7	2.36449e+06	2	0	49
8855.4	11228.5	1.56396e+06	2	0	52
19899.9	5848.3	1.67194e+06	2	0	44
20515.3	6884.8	2.64358e+06	2	0	56
11265.8	8819.7	2.77261e+06	2	0	54
23245.6	10307.9	2.04771e+06	2	0	42
16289	5970.2	835972	2	0	57
22774.9	15512.5	1.77337e+06	2	0	46
18665.1	6201	1.96053e+06	2	0	43
8846.4	11203.4	1.32179e+06	2	0	52
8657.7	11864.6	1.77337e+06	2	0	58
6648.5	13813.4	2.83492e+06	2	0	51
13077.2	7160.4	1.96053e+06	2	0	63
7257.5	13100.2	4.26264e+06	2	0	62
14546.5	23166	1.02385e+06	2	0	47
10352.6	9710.2	2.50792e+06	2	0	49
23255.9	10294.3	2.50792e+06	2	0	42
8865.9	11226.8	2.43726e+06	2	0	52
6665.4	13816.5	1.86929e+06	2	0	51
18681.2	6190.3	1.44795e+06	2	0	43
16285.6	5968.4	835972	2	0	57
11259.2	8828.4	2.89589e+06	2	0	54
8884.3	11224	2.83492e+06	2	0	52
23239.1	13126.3	4.13785e+06	2	0	64
17496.7	6049.4	1.32179e+06	2	0	0
10346	9676.4	1.67194e+06	2	0	49
8655.9	11864.2	1.77337e+06	2	0	58
6690	13804.9	1.02385e+06	2	0	51
12993.2	7106.2	835972	2	0	0
7265.8	13131.7	3.92106e+06	2	0	62
19880.1	5856.3	1.02385e+06	2	0	44
14562.4	6676.9	835972	2	0	0
23239.3	10293.1	2.04771e+06	2	0	42
6700.9	13789.6	835972	2	0	51
16271.7	5966.4	1.02385e+06	2	0	57
14382	6246.7	835972	2	0	41
10367.2	9719.7	2.2894e+06	2	0	49
8874.9	11203.2	3.64392e+06	2	0	52
23243.4	13139	2.83492e+06	2	0	64
20521	6890.6	2.89589e+06	2	0	56
8661.6	11877.1	1.32179e+06	2	0	58
8065.8	12484.2	1.18224e+06	2	0	45
11262.5	8827.6	2.77261e+06	2	0	54
11659.4	9562.7	1.32179e+06	2	0	48
7271.9	13127.7	4.09541e+06	2	0	62
14537.4	23166.1	835972	2	0	47
17510.3	6075.6	835972	2	0	0
14570.9	6686.5	835972	2	0	0
10369.2	9720.6	2.21178e+06	2	0	49
23244.7	10277.8	1.32179e+06	2	0	42
8869.8	11208.7	3.69155e+06	2	0	52
13070.4	7103.3	1.32179e+06	2	0	63
22756	15502	2.36449e+06	2	0	46
16262.7	5946.6	591122	2	0	0
11255.3	8859.6	2.77261e+06	2	0	54
23244.8	10279.8	1.67194e+06	2	0	42
8654.8	11877.4	1.32179e+06	2	0	58
23228.6	13158.7	1.44795e+06	2	0	64
18687.5	6191.3	1.02385e+06	2	0	43
13081.9	7134.1	1.56396e+06	2	0	63
10388.7	9756.4	591122	2	0	49
8871.6	11204.9	3.73858e+06	2	0	52
7280.2	13152.4	1.18224e+06	2	0	62
11251.1	8833.7	2.57664e+06	2	0	54
22740	15514.4	2.2894e+06	2	0	46
18667.5	6192.8	1.77337e+06	2	0	43
13125.3	7129.3	835972	2	0	63
20529.7	6896.2	2.57664e+06	2	0	56
23241.3	13120.3	4.46287e+06	2	0	64
8869.3	11228.2	2.50792e+06	2	0	52
6684.6	13769.5	1.02385e+06	2	0	51
22746.1	15524.3	2.21178e+06	2	0	46
15067.3	22773	1.02385e+06	2	0	0
11689.6	9555.9	835972	2	0	48
19871.7	5852.2	835972	2	0	44
20522.5	6892.2	2.89589e+06	2	0	56
11267.1	8820.9	2.83492e+06	2	0	54
8646.5	11868.3	1.86929e+06	2	0	58
7270.3	13122.4	4.61681e+06	2	0	62
14572.1	6683	835972	2	0	0
8887.1	11216.9	2.89589e+06	2	0	52
20504.6	20297.5	1.02385e+06	2	0	50
15058.5	22788.8	1.02385e+06	2	0	0
18665.6	6208.1	1.77337e+06	2	0	43
23239.9	13148.3	1.67194e+06	2	0	64
19921.6	5823.5	1.67194e+06	2	0	44
20515.4	6900.7	3.23771e+06	2	0	56
11253.9	8843.3	2.83492e+06	2	0	54
11661.6	9587.1	1.44795e+06	2	0	48
8662.6	11856	1.32179e+06	2	0	58
22744.9	15531	1.77337e+06	2	0	46
14562.6	23133	1.18224e+06	2	0	47
13099.7	7148.1	2.13132e+06	2	0	63
11258.9	8830.9	2.95561e+06	2	0	54
8629.5	11859.8	1.77337e+06	2	0	58
13043.9	7116.4	1.02385e+06	2	0	63
11671.7	9572.1	1.56396e+06	2	0	48
8861.3	11220.2	2.43726e+06	2	0	52
23232.1	13149.3	1.67194e+06	2	0	64
22745.2	15525.7	2.21178e+06	2	0	46
17552.8	6076.1	591122	2	0	0
8612.5	11850.8	1.86929e+06	2	0	58
11266.7	8813.1	2.95561e+06	2	0	54
23236.9	13137.2	2.83492e+06	2	0	64
11693.7	9580.3	1.18224e+06	2	0	48
22748.8	15525.7	2.2894e+06	2	0	46
19914	5845.8	1.44795e+06	2	0	44
13033.6	7107.9	1.18224e+06	2	0	63
10326.3	9754.8	591122	2	0	0
7280.8	13135.8	2.43726e+06	2	0	62
14546.5	23147.7	1.18224e+06	2	0	47
11266.8	8825	2.89589e+06	2	0	54
6716.4	13774.7	591122	2	0	0
20505.3	6901.8	3.12792e+06	2	0	56
8888.7	11208.8	3.01414e+06	2	0	52
11684.7	9594.8	1.18224e+06	2	0	48
8622.2	11819.9	1.56396e+06	2	0	58
8043.6	12487	1.44795e+06	2	0	45
11258.5	8835.5	2.77261e+06	2	0	54
10855.3	10074.8	1.96053e+06	2	0	69
20483.7	20312.9	1.32179e+06	2	0	50
14599.9	23141.9	591122	2	0	47
11679	9581.9	1.67194e+06	2	0	48
8602.5	11844.6	1.86929e+06	2	0	58
7268.8	13121.4	4.6545e+06	2	0	62
8875	11199.6	3.69155e+06	2	0	52
10787.8	10057.7	9.1957e+06	2	0	69
22730.1	15564.2	2.04771e+06	2	0	46
8884	11212.3	3.07156e+06	2	0	52
16246.1	5961.6	2.64358e+06	2	0	57
17510.6	6049.2	1.02385e+06	2	0	0
8601.8	11841.9	1.67194e+06	2	0	58
22755.8	15512.7	2.50792e+06	2	0	46
13064.3	7132.2	1.18224e+06	2	0	63
11670.8	9560	1.44795e+06	2	0	48
6678.7	13750.9	835972	2	0	51
12086.5	23112.6	4.57881e+06	2	0	67
20536	6920.7	1.96053e+06	2	0	56
8614.1	11834.3	1.86929e+06	2	0	58
23239.6	13130.3	3.73858e+06	2	0	64
22738.1	15516.3	2.13132e+06	2	0	46
16917.3	22590.8	1.18224e+06	2	0	53
14565.1	23151.7	1.77337e+06	2	0	47
20559.8	6946.9	591122	2	0	0
13080.9	7101.5	1.18224e+06	2	0	63
11265.2	8814	2.89589e+06	2	0	54
8887.1	11233	2.36449e+06	2	0	52
20503.6	20303.5	1.18224e+06	2	0	50
8087.4	12532.4	1.02385e+06	2	0	0
14608.8	6729.8	1.02385e+06	2	0	0
8884.4	11220	3.01414e+06	2	0	52
7266.7	13117.5	4.83854e+06	2	0	62
22753.9	15508	2.50792e+06	2	0	46
16943.7	22588.4	1.32179e+06	2	0	53
20525.5	6927.3	2.2894e+06	2	0	56
13050.7	7103.7	1.44795e+06	2	0	63
8614.3	11828.8	1.77337e+06	2	0	58
11705.3	9594	835972	2	0	48
23252.8	13114.7	4.34384e+06	2	0	64
7284.2	13132.2	2.36449e+06	2	0	62
20490.8	20307.2	1.56396e+06	2	0	50
13036.9	7092.1	1.18224e+06	2	0	63
11719.5	9582.6	591122	2	0	48
16258.6	5932.6	591122	2	0	0
11264.9	8823.6	2.89589e+06	2	0	54
8881.2	11222.9	2.95561e+06	2	0	52
8628.1	11845.1	1.77337e+06	2	0	58
23230.8	13125.6	3.59565e+06	2	0	64
8086.5	12516.7	835972	2	0	0
15069.8	22777.5	1.02385e+06	2	0	0
14577.4	23159.3	1.32179e+06	2	0	47
13025.1	7075.9	835972	2	0	63
20859.4	7208.5	591122	2	0	0
8610	11862.5	1.86929e+06	2	0	58
8873.9	11219.2	3.23771e+06	2	0	52
20574.8	6934.5	591122	2	0	0
11274.3	8831.2	2.89589e+06	2	0	54
14566	23151.2	1.77337e+06	2	0	47
13020.2	7093.7	1.02385e+06	2	0	63
8625.2	11865.6	1.67194e+06	2	0	58
15057.1	22772.1	1.02385e+06	2	0	0
12106.3	23117.6	2.89589e+06	2	0	67
10882	10055.5	2.64358e+06	2	0	69
7278.3	13109.8	3.92106e+06	2	0	62
11663.6	9573.2	1.56396e+06	2	0	48
14600.3	6715.5	591122	2	0	0
20537.5	6922.7	1.56396e+06	2	0	56
8878.2	11192.6	3.39574e+06	2	0	52
22749.9	15508.4	2.2894e+06	2	0	46
13063	7113.5	1.67194e+06	2	0	63
6659.2	13806.3	2.21178e+06	2	0	51
[truncated: 1,579 more rows]

## Sheet: 7 min 7
X	Y	Lr	Ch	DoC	Cluster ID
[truncated: 15,565 more rows]

[truncated: 7 more sheets: 7 min 8, 7 min 9, 10 min 1, 10 min 2, 10 min 3, 10 min 4, 10 min 5]
